# Supplementary material for: Time-course swRNA-seq uncovers a hierarchical gene regulatory network in controlling the response-repair-remodeling after wounding
Source: Commun Biol. 2024 Jun 6;7:694. doi: 10.1038/s42003-024-06352-w (PMC11156874; doi:10.1038/s42003-024-06352-w)
Supplement: Supplementary file 4 — Supplementary Data 1 [file 42003_2024_6352_MOESM4_ESM.xlsx]

## Sheet: swRNA-seq statistics
Supplementary Data 1. Statistics of single-worm RNA-seq data.
Group: W, Wound; UW, Unwound.
Time point	Group	Replicate	#Clean reads	#Uniquely mapped reads	Uniquely mapped reads%	#Multiple mapped reads	Multiple mapped reads%
0.25h	UW	rep2	10121950	9213295	0.9102	876962	0.0866
0.25h	UW	rep3	11045844	9965299	0.9022	1040317	0.0942
0.25h	UW	rep4	7524754	6182734	0.8217	1317263	0.1751
0.25h	W	rep1	13475181	11739506	0.8712	1619524	0.1202
0.25h	W	rep3	9805352	8411987	0.8579	1189980	0.1214
0.25h	W	rep4	11974987	10315844	0.8614	1571827	0.1313
0.5h	UW	rep1	9160733	7802040	0.8517	1271084	0.1388
0.5h	UW	rep2	10733264	10129837	0.9438	578787	0.0539
0.5h	UW	rep3	9120683	8408281	0.9219	668670	0.0733
0.5h	UW	rep4	10098733	9350181	0.9259	710741	0.0704
0.5h	W	rep1	10734975	9768320	0.91	938950	0.0875
0.5h	W	rep2	10129666	9492971	0.9371	603871	0.0596
0.5h	W	rep3	10052769	9340283	0.9291	676946	0.0673
0.5h	W	rep4	10524797	9499777	0.9026	985622	0.0936
1h	UW	rep1	8981841	8216141	0.9148	661341	0.0736
1h	UW	rep2	10538711	9921956	0.9415	590066	0.056
1h	UW	rep3	9090991	8371344	0.9208	673231	0.0741
1h	UW	rep4	10463294	9254379	0.8845	1175854	0.1124
1h	W	rep1	10047626	9430643	0.9386	592305	0.0589
1h	W	rep2	10158383	9498607	0.9351	625620	0.0616
1h	W	rep3	10565045	9900900	0.9371	633699	0.06
1h	W	rep4	10651360	9754926	0.9158	866205	0.0813
2h	UW	rep1	18800697	13829135	0.7356	4936066	0.2625
2h	UW	rep2	8922224	8385856	0.9399	522066	0.0585
2h	UW	rep3	11214372	10371387	0.9248	812254	0.0724
2h	UW	rep4	10654165	8700980	0.8167	1936270	0.1817
2h	W	rep1	12524446	10333833	0.8251	2156666	0.1722
2h	W	rep2	14459618	13463197	0.9311	957728	0.0662
2h	W	rep3	12957558	10398704	0.8025	2530202	0.1953
2h	W	rep4	11382836	9957554	0.8748	1403524	0.1233
4h	UW	rep1	11965722	10864079	0.9079	1050611	0.0878
4h	UW	rep2	9832386	8113323	0.8252	1676063	0.1705
4h	UW	rep3	8725399	7798049	0.8937	869334	0.0996
4h	W	rep1	7104831	6328346	0.8907	736340	0.1036
4h	W	rep2	7207026	6457948	0.8961	690396	0.0958
4h	W	rep3	9889354	8667239	0.8764	1120833	0.1133
6h	UW	rep1	9028410	7741476	0.8575	1270870	0.1408
6h	UW	rep2	9747398	8204525	0.8417	1515675	0.1555
6h	UW	rep3	9910995	9264903	0.9348	624328	0.063
6h	W	rep1	8295171	7806880	0.9411	468665	0.0565
6h	W	rep2	12473061	11552209	0.9262	830830	0.0666
6h	W	rep3	9097756	8448756	0.9287	590229	0.0649
10h	UW	rep1	8361632	7701821	0.9211	625844	0.0748
10h	UW	rep3	8553674	7654026	0.8948	794813	0.0929
10h	W	rep1	8047972	6304172	0.7833	1717595	0.2134
10h	W	rep3	10184523	8984213	0.8821	1086304	0.1067
12h	UW	rep1	8813204	8133538	0.9229	659746	0.0749
12h	UW	rep2	8101781	7477413	0.9229	604450	0.0746
12h	UW	rep3	8658260	7950845	0.9183	674983	0.078
12h	W	rep1	7922261	7199879	0.9088	700045	0.0884
12h	W	rep2	7669041	7018581	0.9152	629651	0.0821
12h	W	rep3	6677552	6148337	0.9207	512654	0.0768
14h	UW	rep1	8966651	7823754	0.8725	1113570	0.1242
14h	UW	rep2	13305086	11438212	0.8597	1820546	0.1368
14h	UW	rep3	12983427	11296881	0.8701	1637764	0.1261
14h	UW	rep4	13347216	11500850	0.8617	1795767	0.1345
14h	W	rep1	13725097	11857990	0.864	1831658	0.1335
14h	W	rep3	13101602	10863150	0.8291	2204809	0.1683
14h	W	rep4	13003830	11711914	0.9007	1249600	0.0961
16h	UW	rep1	13236608	11489925	0.868	1681970	0.1271
16h	UW	rep2	12960982	10400103	0.8024	2514576	0.194
16h	UW	rep3	12904279	10472573	0.8116	2370264	0.1837
16h	UW	rep4	12185944	10338939	0.8484	1786677	0.1466
16h	W	rep1	11371103	10264052	0.9026	1064008	0.0936
16h	W	rep2	11098168	9969301	0.8983	1075115	0.0969
16h	W	rep3	11620816	9998501	0.8604	1558931	0.1341
18h	UW	rep1	8050316	7262967	0.9022	762038	0.0947
18h	UW	rep2	8095764	7282393	0.8995	777801	0.0961
18h	UW	rep3	9177129	8140543	0.887	995629	0.1085
18h	W	rep1	9628732	7944885	0.8251	1656225	0.172
18h	W	rep2	8683069	7887611	0.9084	760182	0.0875
18h	W	rep3	8647496	7815769	0.9038	802579	0.0928
24h	UW	rep1	15494620	13502329	0.8714	1952418	0.126
24h	UW	rep2	10443304	9724098	0.9311	694860	0.0665
24h	UW	rep3	12234902	11224779	0.9174	976543	0.0798
24h	UW	rep4	8357992	7688322	0.9199	646717	0.0774
24h	W	rep3	6454675	5972288	0.9253	445698	0.0691
24h	W	rep4	6970663	6501561	0.9327	401200	0.0576
