# Supplementary material for: Time-course swRNA-seq uncovers a hierarchical gene regulatory network in controlling the response-repair-remodeling after wounding
Source: Commun Biol. 2024 Jun 6;7:694. doi: 10.1038/s42003-024-06352-w (PMC11156874; doi:10.1038/s42003-024-06352-w)
Supplement: Supplementary file 5 — Supplementary Data 2 [file 42003_2024_6352_MOESM5_ESM.xlsx]

## Sheet: iDEGs
Supplementary Data S2. Differentially expressed genes including iDEGs, hiDEGs, and wound-induced genes.
iDEGs: impulse based DEGs; hiDEGS: highly expressed genes in the iDEGs.
Gene	p-value	p-value_adjusted	isTransient	isMonotonous	iDEG	hiDEG	wound-induced_Gene
WBGene00019021	4.39e-234	1.45e-229	Y	N	Y	Y	Y
WBGene00019770	7.44e-219	1.23e-214	Y	N	Y	Y	Y
WBGene00017735	3.71e-196	4.1e-192	Y	N	Y	Y	Y
WBGene00044901	3.6e-191	2.98e-187	Y	N	Y	Y	Y
WBGene00010723	2.73e-186	1.81e-182	Y	N	Y	Y	Y
WBGene00003148	4.62e-186	2.55e-182	Y	N	Y	Y	Y
WBGene00000777	9.21e-177	4.35e-173	Y	N	Y	Y	Y
WBGene00008739	8.78e-176	3.63e-172	Y	N	Y	Y	Y
WBGene00015219	4.94e-167	1.82e-163	Y	N	Y	Y	Y
WBGene00017695	4.69e-163	1.55e-159	N	Y	Y	Y	Y
WBGene00019664	4.87e-160	1.4e-156	Y	N	Y	Y	Y
WBGene00016660	5.09e-160	1.4e-156	N	Y	Y	Y	Y
WBGene00012185	4.78e-158	1.22e-154	Y	N	Y	Y	Y
WBGene00006650	6.6e-156	1.56e-152	Y	N	Y	Y	Y
WBGene00017509	5.45e-155	1.2e-151	Y	N	Y	Y	Y
WBGene00000555	6.53e-154	1.35e-150	Y	N	Y	Y	Y
WBGene00020047	1.31e-151	2.55e-148	Y	N	Y	Y	Y
WBGene00017654	6.78e-151	1.25e-147	Y	N	Y	Y	Y
WBGene00012144	1.71e-150	2.97e-147	Y	N	Y	Y	Y
WBGene00006649	1.17e-144	1.94e-141	Y	N	Y	Y	Y
WBGene00022181	2.93e-139	4.62e-136	Y	N	Y	Y	Y
WBGene00007460	6.83e-139	1.03e-135	Y	N	Y	Y	Y
WBGene00003588	7.11e-138	1.02e-134	Y	N	Y	Y	Y
WBGene00021529	2.92e-135	4.03e-132	Y	N	Y	Y	Y
WBGene00005663	5.91e-135	7.82e-132	Y	N	Y	Y	Y
WBGene00022668	1.84e-132	2.35e-129	Y	N	Y	Y	Y
WBGene00007142	7.2e-127	8.82e-124	Y	N	Y	Y	Y
WBGene00015048	1.03e-126	1.22e-123	Y	N	Y	Y	Y
WBGene00021121	1.06e-125	1.21e-122	Y	N	Y	Y	Y
WBGene00016788	6.53e-125	7.21e-122	Y	N	Y	Y	Y
WBGene00007919	1.04e-124	1.12e-121	Y	N	Y	Y	Y
WBGene00016506	2.69e-123	2.79e-120	Y	N	Y	Y	Y
WBGene00019113	1.16e-121	1.17e-118	Y	N	Y	Y	Y
WBGene00018702	6.69e-121	6.52e-118	Y	N	Y	Y	Y
WBGene00008922	8.37e-120	7.92e-117	Y	N	Y	Y	Y
WBGene00018364	2.3e-119	2.11e-116	Y	N	Y	Y	Y
WBGene00021977	1.74e-118	1.55e-115	Y	N	Y	Y	Y
WBGene00001743	4.53e-117	3.94e-114	Y	N	Y	Y	Y
WBGene00016265	1.63e-116	1.39e-113	Y	N	Y	Y	Y
WBGene00015216	2.58e-115	2.13e-112	Y	N	Y	Y	Y
WBGene00006578	2.77e-114	2.23e-111	Y	N	Y	Y	Y
WBGene00018966	7.82e-114	6.17e-111	Y	N	Y	Y	Y
WBGene00010755	3.05e-113	2.35e-110	Y	N	Y	Y	Y
WBGene00016505	1.19e-112	8.92e-110	Y	N	Y	Y	Y
WBGene00000370	1.23e-112	9.03e-110	Y	N	Y	Y	Y
WBGene00009433	2.36e-112	1.69e-109	Y	N	Y	Y	Y
WBGene00009957	3.52e-111	2.48e-108	Y	N	Y	Y	Y
WBGene00023407	7.9e-111	5.45e-108	Y	N	Y	Y	Y
WBGene00044292	1.74e-110	1.18e-107	Y	N	Y	Y	Y
WBGene00022797	1.02e-108	6.78e-106	Y	N	Y	Y	Y
WBGene00007574	8.96e-108	5.82e-105	Y	N	Y	Y	Y
WBGene00017233	1.2e-107	7.62e-105	Y	N	Y	Y	Y
WBGene00003879	1.75e-107	1.09e-104	Y	N	Y	Y	Y
WBGene00001345	1.93e-107	1.19e-104	Y	N	Y	Y	Y
WBGene00020620	6.63e-106	3.99e-103	N	Y	Y	Y	Y
WBGene00009434	2.3e-105	1.36e-102	Y	N	Y	Y	Y
WBGene00219709	7.89e-105	4.58e-102	Y	N	Y	Y	Y
WBGene00021134	8.16e-105	4.65e-102	Y	N	Y	Y	Y
WBGene00008149	7.01e-103	3.93e-100	Y	N	Y	Y	Y
WBGene00017726	1.86e-102	1.02e-99	Y	N	Y	Y	Y
WBGene00001577	3.4e-102	1.84e-99	Y	N	Y	Y	Y
WBGene00012005	5.46e-102	2.92e-99	Y	N	Y	Y	Y
WBGene00014173	3.84e-101	2.02e-98	Y	N	Y	Y	Y
WBGene00017563	7.1e-101	3.67e-98	Y	N	Y	Y	Y
WBGene00013008	2.84e-100	1.45e-97	Y	N	Y	Y	Y
WBGene00004405	3.92e-100	1.97e-97	Y	N	Y	Y	Y
WBGene00044293	4.04e-100	2e-97	Y	N	Y	Y	Y
WBGene00010225	5.1e-100	2.48e-97	Y	N	Y	Y	Y
WBGene00021565	9.1e-100	4.36e-97	Y	N	Y	Y	Y
WBGene00010667	2.23e-99	1.05e-96	Y	N	Y	Y	Y
WBGene00002094	2.92e-99	1.36e-96	Y	N	Y	Y	Y
WBGene00021709	1.63e-98	7.51e-96	Y	N	Y	Y	Y
WBGene00009029	2.34e-98	1.06e-95	N	Y	Y	Y	Y
WBGene00011190	6.69e-98	2.99e-95	Y	N	Y	Y	Y
WBGene00045400	3.07e-97	1.36e-94	Y	N	Y	Y	Y
WBGene00000558	8.52e-97	3.71e-94	Y	N	Y	Y	Y
WBGene00001812	9.22e-97	3.96e-94	Y	N	Y	Y	Y
WBGene00012980	2.77e-96	1.18e-93	Y	N	Y	Y	Y
WBGene00014012	2.88e-96	1.21e-93	Y	N	Y	Y	Y
WBGene00013969	3.55e-96	1.47e-93	Y	N	Y	Y	Y
WBGene00009620	1.86e-95	7.59e-93	N	Y	Y	Y	Y
WBGene00010251	1.19e-94	4.81e-92	Y	N	Y	Y	Y
WBGene00014135	1.4e-94	5.58e-92	Y	N	Y	Y	Y
WBGene00010736	1.74e-94	6.86e-92	Y	N	Y	Y	Y
WBGene00010150	2.36e-94	9.19e-92	Y	N	Y	Y	Y
WBGene00015574	2.73e-94	1.05e-91	Y	N	Y	Y	Y
WBGene00003092	7.46e-94	2.84e-91	Y	N	Y	Y	Y
WBGene00007682	8.58e-94	3.23e-91	N	Y	Y	Y	Y
WBGene00003769	1.54e-93	5.74e-91	Y	N	Y	Y	Y
WBGene00016283	8.97e-93	3.3e-90	Y	N	Y	Y	Y
WBGene00008105	2.41e-92	8.76e-90	Y	N	Y	Y	Y
WBGene00021464	2.82e-92	1.01e-89	Y	N	Y	Y	Y
WBGene00003589	3.8e-92	1.35e-89	Y	N	Y	Y	Y
WBGene00007366	5.84e-92	2.06e-89	Y	N	Y	Y	Y
WBGene00015886	7.32e-92	2.55e-89	N	Y	Y	Y	Y
WBGene00003767	8.1e-92	2.79e-89	Y	N	Y	Y	Y
WBGene00015046	1.69e-91	5.76e-89	N	Y	Y	Y	Y
WBGene00017361	4.17e-91	1.41e-88	Y	N	Y	Y	Y
WBGene00013702	5.64e-91	1.88e-88	Y	N	Y	Y	Y
WBGene00016599	6.05e-91	2e-88	Y	N	Y	Y	Y
WBGene00021858	4.16e-90	1.36e-87	Y	N	Y	Y	Y
WBGene00004222	1.11e-89	3.61e-87	Y	N	Y	Y	Y
WBGene00001113	2.66e-89	8.54e-87	Y	N	Y	Y	Y
WBGene00016360	2.5e-87	7.95e-85	N	Y	Y	Y	Y
WBGene00003999	3.36e-87	1.06e-84	Y	N	Y	Y	Y
WBGene00011737	4.25e-87	1.33e-84	Y	N	Y	Y	Y
WBGene00013181	4.9e-87	1.52e-84	N	Y	Y	Y	Y
WBGene00018290	7.14e-87	2.19e-84	Y	N	Y	Y	Y
WBGene00009964	9.15e-87	2.78e-84	Y	N	Y	Y	Y
WBGene00000556	1.02e-86	3.06e-84	Y	N	Y	Y	Y
WBGene00045507	9.09e-86	2.71e-83	Y	N	Y	Y	Y
WBGene00017488	1.06e-85	3.13e-83	Y	N	Y	Y	Y
WBGene00020339	1.07e-85	3.14e-83	Y	N	Y	Y	Y
WBGene00019744	5.07e-85	1.47e-82	Y	N	Y	Y	Y
WBGene00016783	5.22e-85	1.5e-82	Y	N	Y	Y	Y
WBGene00009969	7.19e-85	2.05e-82	N	Y	Y	N	N
WBGene00020760	7.43e-85	2.1e-82	Y	N	Y	Y	Y
WBGene00020566	1.22e-84	3.43e-82	Y	N	Y	Y	Y
WBGene00003551	1.72e-84	4.77e-82	Y	N	Y	N	N
WBGene00015955	2.67e-84	7.36e-82	Y	N	Y	Y	Y
WBGene00045253	2.91e-84	7.96e-82	Y	N	Y	Y	Y
WBGene00044737	4.79e-84	1.3e-81	Y	N	Y	Y	Y
WBGene00022848	1.07e-83	2.89e-81	Y	N	Y	Y	Y
WBGene00008726	1.81e-83	4.83e-81	Y	N	Y	Y	Y
WBGene00011894	1.86e-83	4.93e-81	Y	N	Y	Y	Y
WBGene00000545	2.82e-83	7.4e-81	Y	N	Y	Y	Y
WBGene00007506	2.99e-83	7.78e-81	Y	N	Y	Y	Y
WBGene00003640	1.27e-82	3.28e-80	Y	N	Y	Y	Y
WBGene00011672	2.02e-82	5.18e-80	Y	N	Y	Y	Y
WBGene00019655	2.1e-82	5.34e-80	Y	N	Y	Y	Y
WBGene00077593	4.56e-82	1.15e-79	Y	N	Y	Y	Y
WBGene00016417	7.08e-82	1.78e-79	Y	N	Y	Y	Y
WBGene00044379	1.24e-81	3.1e-79	Y	N	Y	Y	Y
WBGene00003091	1.26e-81	3.1e-79	N	Y	Y	Y	Y
WBGene00009724	1.35e-81	3.32e-79	Y	N	Y	Y	Y
WBGene00019478	1.84e-81	4.48e-79	Y	N	Y	Y	Y
WBGene00008572	4.91e-81	1.19e-78	N	Y	Y	Y	Y
WBGene00019939	7.51e-81	1.8e-78	Y	N	Y	Y	Y
WBGene00020007	3.68e-80	8.75e-78	Y	N	Y	Y	Y
WBGene00017258	4.03e-80	9.52e-78	Y	N	Y	Y	Y
WBGene00000783	5.66e-80	1.33e-77	Y	N	Y	Y	Y
WBGene00001496	7.57e-80	1.77e-77	Y	N	Y	Y	Y
WBGene00009984	2.42e-79	5.6e-77	Y	N	Y	Y	Y
WBGene00045212	6.1e-79	1.4e-76	Y	N	Y	Y	Y
WBGene00011292	9.7e-79	2.21e-76	Y	N	Y	Y	Y
WBGene00004929	3.84e-78	8.71e-76	Y	N	Y	Y	Y
WBGene00011971	9.75e-78	2.2e-75	Y	N	Y	Y	Y
WBGene00022893	2.17e-77	4.84e-75	Y	N	Y	Y	Y
WBGene00006472	2.69e-77	5.97e-75	Y	N	Y	Y	Y
WBGene00018273	2.74e-77	6.04e-75	Y	N	Y	Y	Y
WBGene00022598	3.29e-77	7.21e-75	Y	N	Y	Y	N
WBGene00015693	5.94e-77	1.29e-74	Y	N	Y	Y	Y
WBGene00003727	8.25e-76	1.79e-73	Y	N	Y	Y	Y
WBGene00012783	8.4e-76	1.8e-73	Y	N	Y	Y	Y
WBGene00019946	1.35e-75	2.88e-73	Y	N	Y	Y	Y
WBGene00011831	4.38e-75	9.29e-73	N	Y	Y	Y	Y
WBGene00002081	8.73e-75	1.84e-72	Y	N	Y	Y	Y
WBGene00017349	9.02e-75	1.89e-72	Y	N	Y	Y	N
WBGene00008730	1.06e-74	2.21e-72	Y	N	Y	Y	Y
WBGene00195179	2.74e-74	5.67e-72	Y	N	Y	Y	Y
WBGene00001817	3.6e-74	7.4e-72	Y	N	Y	Y	Y
WBGene00007131	3.69e-74	7.54e-72	Y	N	Y	Y	Y
WBGene00012704	3.78e-74	7.68e-72	Y	N	Y	Y	Y
WBGene00013013	4.51e-74	9.11e-72	Y	N	Y	Y	Y
WBGene00020009	6.97e-74	1.4e-71	Y	N	Y	Y	Y
WBGene00012118	1.22e-73	2.44e-71	Y	N	Y	Y	Y
WBGene00008951	1.31e-73	2.6e-71	Y	N	Y	Y	Y
WBGene00010028	1.48e-73	2.92e-71	Y	N	Y	Y	Y
WBGene00017467	2.09e-73	4.1e-71	Y	N	Y	Y	Y
WBGene00007143	2.33e-73	4.54e-71	Y	N	Y	Y	Y
WBGene00011772	5.47e-73	1.06e-70	Y	N	Y	N	N
WBGene00019564	5.65e-73	1.09e-70	Y	N	Y	Y	Y
WBGene00015695	6.48e-73	1.24e-70	Y	N	Y	Y	Y
WBGene00018269	1.35e-72	2.57e-70	Y	N	Y	Y	Y
WBGene00000268	1.42e-72	2.69e-70	Y	N	Y	Y	Y
WBGene00000074	2.36e-72	4.44e-70	Y	N	Y	Y	Y
WBGene00011979	2.53e-72	4.74e-70	N	Y	Y	Y	Y
WBGene00011734	5.73e-72	1.07e-69	Y	N	Y	Y	Y
WBGene00019320	1.15e-71	2.13e-69	Y	N	Y	Y	Y
WBGene00016507	2.82e-71	5.18e-69	Y	N	Y	Y	Y
WBGene00018969	3.53e-71	6.45e-69	N	Y	Y	N	N
WBGene00010047	5.82e-71	1.06e-68	Y	N	Y	Y	Y
WBGene00014194	6.19e-71	1.12e-68	Y	N	Y	Y	Y
WBGene00003090	8.66e-71	1.56e-68	N	Y	Y	Y	Y
WBGene00010488	1.12e-70	2.01e-68	Y	N	Y	Y	Y
WBGene00003764	2.65e-70	4.71e-68	Y	N	Y	Y	Y
WBGene00016659	3.16e-70	5.6e-68	Y	N	Y	Y	Y
WBGene00022196	3.84e-70	6.76e-68	Y	N	Y	Y	Y
WBGene00008483	6.53e-70	1.14e-67	N	Y	Y	Y	Y
WBGene00045397	7.34e-70	1.28e-67	Y	N	Y	Y	Y
WBGene00019644	7.98e-70	1.38e-67	Y	N	Y	Y	Y
WBGene00018566	1.17e-69	2.01e-67	Y	N	Y	Y	Y
WBGene00013161	1.18e-69	2.02e-67	Y	N	Y	Y	Y
WBGene00016119	1.3e-69	2.22e-67	Y	N	Y	Y	Y
WBGene00012466	2.3e-69	3.91e-67	Y	N	Y	Y	Y
WBGene00006923	3.77e-69	6.37e-67	Y	N	Y	Y	Y
WBGene00020618	9.68e-69	1.63e-66	N	Y	Y	N	N
WBGene00011957	2.07e-68	3.46e-66	Y	N	Y	Y	Y
WBGene00004052	2.19e-68	3.65e-66	Y	N	Y	Y	Y
WBGene00010749	2.82e-68	4.67e-66	Y	N	Y	Y	Y
WBGene00044457	4.04e-68	6.65e-66	Y	N	Y	Y	Y
WBGene00016785	4.66e-68	7.64e-66	Y	N	Y	Y	Y
WBGene00004859	5.69e-68	9.27e-66	Y	N	Y	Y	Y
WBGene00008602	9e-68	1.46e-65	Y	N	Y	Y	Y
WBGene00004249	1.07e-67	1.73e-65	Y	N	Y	Y	Y
WBGene00007324	4.09e-67	6.57e-65	Y	N	Y	Y	Y
WBGene00000373	5.16e-67	8.25e-65	Y	N	Y	Y	Y
WBGene00021635	8.91e-67	1.42e-64	Y	N	Y	Y	Y
WBGene00004096	9.1e-67	1.44e-64	Y	N	Y	Y	Y
WBGene00000522	1.07e-66	1.69e-64	Y	N	Y	Y	Y
WBGene00001532	1.56e-66	2.45e-64	Y	N	Y	Y	Y
WBGene00007553	2.59e-66	4.04e-64	Y	N	Y	Y	Y
WBGene00016862	3.45e-66	5.36e-64	Y	N	Y	Y	Y
WBGene00002058	7.18e-66	1.11e-63	Y	N	Y	Y	Y
WBGene00011449	9.03e-66	1.39e-63	Y	N	Y	Y	Y
WBGene00001155	1.12e-65	1.72e-63	Y	N	Y	Y	N
WBGene00002270	1.43e-65	2.18e-63	Y	N	Y	Y	Y
WBGene00017396	2.11e-65	3.21e-63	Y	N	Y	Y	Y
WBGene00004131	2.79e-65	4.22e-63	Y	N	Y	Y	Y
WBGene00010320	4.29e-65	6.46e-63	Y	N	Y	Y	Y
WBGene00019006	4.9e-65	7.34e-63	Y	N	Y	Y	Y
WBGene00008226	6.29e-65	9.37e-63	Y	N	Y	Y	Y
WBGene00018874	7.69e-65	1.14e-62	Y	N	Y	Y	Y
WBGene00016961	2.05e-64	3.02e-62	Y	N	Y	Y	Y
WBGene00016121	2.11e-64	3.1e-62	Y	N	Y	Y	Y
WBGene00015791	2.38e-64	3.47e-62	Y	N	Y	Y	Y
WBGene00012961	2.38e-64	3.47e-62	Y	N	Y	Y	Y
WBGene00044472	3.4e-64	4.94e-62	Y	N	Y	Y	Y
WBGene00007097	4.23e-64	6.11e-62	Y	N	Y	Y	Y
WBGene00000534	5.86e-64	8.43e-62	Y	N	Y	Y	Y
WBGene00004057	1.58e-63	2.26e-61	Y	N	Y	Y	Y
WBGene00019719	1.99e-63	2.84e-61	Y	N	Y	Y	Y
WBGene00016596	2.34e-63	3.32e-61	Y	N	Y	Y	Y
WBGene00009801	2.98e-63	4.21e-61	Y	N	Y	Y	Y
WBGene00018696	4.11e-63	5.79e-61	Y	N	Y	Y	Y
WBGene00003593	4.7e-63	6.59e-61	Y	N	Y	Y	Y
WBGene00020579	9.22e-63	1.29e-60	Y	N	Y	Y	Y
WBGene00020335	9.63e-63	1.34e-60	Y	N	Y	Y	Y
WBGene00006627	1.37e-62	1.89e-60	Y	N	Y	Y	Y
WBGene00006798	1.88e-62	2.59e-60	Y	N	Y	Y	Y
WBGene00007421	4.81e-62	6.61e-60	Y	N	Y	Y	Y
WBGene00004169	7.35e-62	1.01e-59	Y	N	Y	Y	Y
WBGene00044201	1.48e-61	2.02e-59	Y	N	Y	Y	Y
WBGene00016805	2.48e-61	3.36e-59	Y	N	Y	Y	Y
WBGene00015947	3.65e-61	4.94e-59	Y	N	Y	Y	Y
WBGene00010746	3.8e-61	5.11e-59	Y	N	Y	Y	Y
WBGene00000390	9e-61	1.21e-58	Y	N	Y	Y	Y
WBGene00017484	1.03e-60	1.38e-58	Y	N	Y	Y	Y
WBGene00009488	1.1e-60	1.46e-58	Y	N	Y	Y	Y
WBGene00021478	1.32e-60	1.75e-58	Y	N	Y	Y	Y
WBGene00022817	1.43e-60	1.89e-58	Y	N	Y	Y	Y
WBGene00021979	2.27e-60	2.99e-58	Y	N	Y	Y	Y
WBGene00018194	3.33e-60	4.36e-58	Y	N	Y	Y	Y
WBGene00003834	4.88e-60	6.36e-58	Y	N	Y	Y	Y
WBGene00006987	6.5e-60	8.43e-58	Y	N	Y	Y	Y
WBGene00018729	8.5e-60	1.1e-57	Y	N	Y	Y	Y
WBGene00018869	1.85e-59	2.38e-57	Y	N	Y	Y	Y
WBGene00017146	1.87e-59	2.4e-57	Y	N	Y	Y	Y
WBGene00003766	2.31e-59	2.95e-57	Y	N	Y	Y	Y
WBGene00005655	5.07e-59	6.46e-57	Y	N	Y	Y	Y
WBGene00044035	5.13e-59	6.51e-57	Y	N	Y	Y	Y
WBGene00007717	1.03e-58	1.3e-56	Y	N	Y	N	N
WBGene00015823	1.07e-58	1.34e-56	Y	N	Y	Y	Y
WBGene00016502	1.96e-58	2.46e-56	Y	N	Y	Y	Y
WBGene00018268	2.14e-58	2.68e-56	Y	N	Y	Y	Y
WBGene00007525	2.31e-58	2.87e-56	Y	N	Y	Y	Y
WBGene00013898	2.63e-58	3.26e-56	Y	N	Y	Y	Y
WBGene00019327	3.64e-58	4.5e-56	Y	N	Y	Y	Y
WBGene00021590	3.75e-58	4.61e-56	Y	N	Y	Y	Y
WBGene00009902	4.09e-58	5.01e-56	Y	N	Y	Y	N
WBGene00018725	4.46e-58	5.45e-56	Y	N	Y	Y	Y
WBGene00016762	7.06e-58	8.6e-56	Y	N	Y	Y	Y
WBGene00004356	7.25e-58	8.8e-56	Y	N	Y	Y	Y
WBGene00001730	7.56e-58	9.13e-56	Y	N	Y	Y	Y
WBGene00010440	1.04e-57	1.26e-55	Y	N	Y	Y	Y
WBGene00020870	1.07e-57	1.28e-55	N	Y	Y	Y	Y
WBGene00045063	1.19e-57	1.42e-55	Y	N	Y	Y	Y
WBGene00015739	1.65e-57	1.96e-55	Y	N	Y	Y	Y
WBGene00002274	1.71e-57	2.03e-55	Y	N	Y	Y	Y
WBGene00194708	2.29e-57	2.71e-55	Y	N	Y	Y	Y
WBGene00016269	2.63e-57	3.1e-55	Y	N	Y	Y	Y
WBGene00003528	3.95e-57	4.64e-55	Y	N	Y	Y	Y
WBGene00045457	4.18e-57	4.89e-55	Y	N	Y	Y	Y
WBGene00015128	4.22e-57	4.92e-55	Y	N	Y	Y	Y
WBGene00043302	4.25e-57	4.94e-55	N	Y	Y	N	N
WBGene00016147	5.13e-57	5.94e-55	Y	N	Y	Y	Y
WBGene00017161	6.46e-57	7.46e-55	Y	N	Y	Y	Y
WBGene00050899	1.41e-56	1.62e-54	Y	N	Y	Y	Y
WBGene00000560	1.42e-56	1.62e-54	Y	N	Y	Y	Y
WBGene00012101	1.48e-56	1.69e-54	Y	N	Y	Y	Y
WBGene00015056	1.57e-56	1.79e-54	Y	N	Y	Y	Y
WBGene00018803	1.63e-56	1.85e-54	Y	N	Y	Y	Y
WBGene00015680	1.92e-56	2.17e-54	Y	N	Y	Y	Y
WBGene00007833	2.34e-56	2.64e-54	Y	N	Y	Y	Y
WBGene00007990	2.79e-56	3.13e-54	Y	N	Y	Y	Y
WBGene00005657	2.83e-56	3.16e-54	Y	N	Y	Y	Y
WBGene00004829	3.14e-56	3.5e-54	Y	N	Y	Y	Y
WBGene00018719	7.24e-56	8.04e-54	Y	N	Y	Y	N
WBGene00022383	9.25e-56	1.02e-53	Y	N	Y	Y	Y
WBGene00195050	1.31e-55	1.45e-53	Y	N	Y	Y	Y
WBGene00009963	2.26e-55	2.48e-53	Y	N	Y	Y	Y
WBGene00000294	3.14e-55	3.45e-53	Y	N	Y	Y	Y
WBGene00008199	3.19e-55	3.48e-53	Y	N	Y	Y	Y
WBGene00017506	4.84e-55	5.27e-53	Y	N	Y	Y	Y
WBGene00007365	1.42e-54	1.54e-52	Y	N	Y	Y	Y
WBGene00004189	1.77e-54	1.91e-52	Y	N	Y	Y	Y
WBGene00011798	1.92e-54	2.07e-52	Y	N	Y	Y	Y
WBGene00015381	2.11e-54	2.27e-52	Y	N	Y	Y	Y
WBGene00012364	2.14e-54	2.3e-52	N	Y	Y	Y	Y
WBGene00010977	3.11e-54	3.33e-52	Y	N	Y	Y	Y
WBGene00003019	3.94e-54	4.19e-52	Y	N	Y	Y	Y
WBGene00021442	7.04e-54	7.47e-52	Y	N	Y	Y	Y
WBGene00015648	7.28e-54	7.7e-52	Y	N	Y	Y	Y
WBGene00007203	1.03e-53	1.09e-51	Y	N	Y	Y	Y
WBGene00016888	1.1e-53	1.16e-51	Y	N	Y	Y	Y
WBGene00010870	1.52e-53	1.6e-51	Y	N	Y	Y	Y
WBGene00008255	1.59e-53	1.67e-51	Y	N	Y	Y	Y
WBGene00019967	1.63e-53	1.7e-51	Y	N	Y	Y	Y
WBGene00194928	1.99e-53	2.06e-51	N	Y	Y	Y	Y
WBGene00017510	2.03e-53	2.1e-51	Y	N	Y	Y	Y
WBGene00021262	2.05e-53	2.11e-51	Y	N	Y	Y	Y
WBGene00022329	2.32e-53	2.39e-51	Y	N	Y	Y	Y
WBGene00006467	2.69e-53	2.76e-51	Y	N	Y	Y	Y
WBGene00009051	2.87e-53	2.94e-51	Y	N	Y	Y	Y
WBGene00000073	3.56e-53	3.62e-51	Y	N	Y	Y	Y
WBGene00022231	3.7e-53	3.76e-51	Y	N	Y	Y	Y
WBGene00008301	4.26e-53	4.31e-51	Y	N	Y	Y	Y
WBGene00018424	5.94e-53	6e-51	N	Y	Y	Y	N
WBGene00010540	1.19e-52	1.2e-50	Y	N	Y	Y	Y
WBGene00003529	1.34e-52	1.35e-50	Y	N	Y	Y	Y
WBGene00000230	1.65e-52	1.65e-50	Y	N	Y	N	N
WBGene00014081	2.35e-52	2.35e-50	Y	N	Y	Y	Y
WBGene00010125	2.59e-52	2.58e-50	Y	N	Y	Y	Y
WBGene00006628	2.94e-52	2.92e-50	Y	N	Y	Y	Y
WBGene00014136	4.9e-52	4.84e-50	Y	N	Y	Y	Y
WBGene00009050	5.96e-52	5.87e-50	Y	N	Y	Y	Y
WBGene00021050	7.12e-52	6.99e-50	Y	N	Y	Y	Y
WBGene00012668	8.23e-52	8.06e-50	Y	N	Y	Y	Y
WBGene00002276	8.53e-52	8.33e-50	Y	N	Y	Y	Y
WBGene00013079	9.22e-52	8.97e-50	Y	N	Y	Y	Y
WBGene00013359	9.85e-52	9.56e-50	Y	N	Y	Y	Y
WBGene00011762	2.28e-51	2.2e-49	Y	N	Y	Y	Y
WBGene00021020	3.12e-51	3.01e-49	Y	N	Y	Y	Y
WBGene00009093	3.44e-51	3.31e-49	Y	N	Y	Y	Y
WBGene00018350	7.94e-51	7.61e-49	Y	N	Y	Y	Y
WBGene00011733	8.22e-51	7.86e-49	Y	N	Y	Y	Y
WBGene00003214	8.68e-51	8.28e-49	Y	N	Y	Y	N
WBGene00008323	3.66e-50	3.48e-48	Y	N	Y	Y	Y
WBGene00003721	5.01e-50	4.76e-48	Y	N	Y	Y	Y
WBGene00007048	5.18e-50	4.89e-48	Y	N	Y	Y	Y
WBGene00011305	5.27e-50	4.97e-48	Y	N	Y	Y	Y
WBGene00004433	5.29e-50	4.97e-48	N	Y	Y	N	N
WBGene00044280	5.46e-50	5.12e-48	Y	N	Y	Y	Y
WBGene00004236	6.31e-50	5.9e-48	Y	N	Y	Y	Y
WBGene00019780	7.3e-50	6.79e-48	Y	N	Y	Y	Y
WBGene00020881	7.3e-50	6.79e-48	N	Y	Y	N	N
WBGene00021556	1.13e-49	1.04e-47	Y	N	Y	Y	Y
WBGene00016419	1.14e-49	1.05e-47	Y	N	Y	Y	Y
WBGene00044900	1.65e-49	1.52e-47	Y	N	Y	Y	Y
WBGene00020725	2.17e-49	2e-47	Y	N	Y	Y	Y
WBGene00022847	2.21e-49	2.03e-47	Y	N	Y	Y	Y
WBGene00007716	2.93e-49	2.68e-47	Y	N	Y	Y	Y
WBGene00044644	3.22e-49	2.93e-47	Y	N	Y	Y	Y
WBGene00011263	3.96e-49	3.6e-47	Y	N	Y	Y	Y
WBGene00019968	4.13e-49	3.74e-47	Y	N	Y	Y	Y
WBGene00010086	4.9e-49	4.42e-47	Y	N	Y	Y	Y
WBGene00021079	4.9e-49	4.42e-47	Y	N	Y	Y	Y
WBGene00010291	6.49e-49	5.83e-47	Y	N	Y	Y	Y
WBGene00000899	1.18e-48	1.06e-46	Y	N	Y	Y	Y
WBGene00004000	1.4e-48	1.25e-46	Y	N	Y	Y	Y
WBGene00044471	1.43e-48	1.28e-46	Y	N	Y	Y	Y
WBGene00003561	1.53e-48	1.36e-46	Y	N	Y	Y	Y
WBGene00008644	1.6e-48	1.42e-46	Y	N	Y	Y	Y
WBGene00017447	2.07e-48	1.83e-46	Y	N	Y	Y	Y
WBGene00021114	2.27e-48	2.01e-46	Y	N	Y	Y	Y
WBGene00012535	2.35e-48	2.07e-46	Y	N	Y	Y	Y
WBGene00002116	2.41e-48	2.11e-46	Y	N	Y	Y	Y
WBGene00015887	2.46e-48	2.15e-46	Y	N	Y	Y	Y
WBGene00021434	2.84e-48	2.48e-46	Y	N	Y	N	N
WBGene00007765	3.06e-48	2.66e-46	N	Y	Y	Y	Y
WBGene00022593	3.17e-48	2.76e-46	Y	N	Y	Y	Y
WBGene00000841	4.21e-48	3.65e-46	Y	N	Y	Y	Y
WBGene00007989	5.24e-48	4.53e-46	Y	N	Y	Y	Y
WBGene00021978	5.51e-48	4.75e-46	Y	N	Y	Y	Y
WBGene00020556	5.75e-48	4.95e-46	Y	N	Y	Y	Y
WBGene00007384	1.11e-47	9.54e-46	Y	N	Y	Y	Y
WBGene00008988	1.34e-47	1.15e-45	Y	N	Y	Y	Y
WBGene00020616	1.38e-47	1.18e-45	N	Y	Y	Y	Y
WBGene00004809	1.41e-47	1.2e-45	Y	N	Y	Y	Y
WBGene00009428	1.66e-47	1.41e-45	Y	N	Y	Y	Y
WBGene00003530	3.14e-47	2.66e-45	Y	N	Y	Y	Y
WBGene00012686	5.62e-47	4.75e-45	Y	N	Y	Y	Y
WBGene00012449	6.59e-47	5.55e-45	Y	N	Y	Y	Y
WBGene00013923	7.37e-47	6.19e-45	Y	N	Y	Y	Y
WBGene00006208	7.96e-47	6.67e-45	N	Y	Y	Y	Y
WBGene00009789	9.98e-47	8.34e-45	Y	N	Y	Y	Y
WBGene00016316	1.39e-46	1.16e-44	Y	N	Y	Y	Y
WBGene00023423	1.4e-46	1.16e-44	Y	N	Y	Y	Y
WBGene00001795	1.65e-46	1.37e-44	Y	N	Y	Y	Y
WBGene00003768	2.39e-46	1.98e-44	Y	N	Y	Y	Y
WBGene00009595	3.11e-46	2.57e-44	Y	N	Y	Y	Y
WBGene00020613	3.4e-46	2.8e-44	Y	N	Y	Y	Y
WBGene00004855	3.43e-46	2.81e-44	Y	N	Y	Y	Y
WBGene00020710	3.81e-46	3.12e-44	Y	N	Y	Y	Y
WBGene00005005	3.84e-46	3.14e-44	Y	N	Y	Y	Y
WBGene00018435	4.2e-46	3.42e-44	Y	N	Y	Y	Y
WBGene00011756	5.33e-46	4.34e-44	Y	N	Y	Y	Y
WBGene00009804	5.72e-46	4.64e-44	Y	N	Y	Y	Y
WBGene00002069	7.57e-46	6.12e-44	Y	N	Y	Y	Y
WBGene00021066	1.22e-45	9.87e-44	Y	N	Y	Y	Y
WBGene00004184	1.47e-45	1.18e-43	Y	N	Y	Y	Y
WBGene00010491	1.66e-45	1.33e-43	Y	N	Y	Y	Y
WBGene00000292	2e-45	1.61e-43	Y	N	Y	Y	Y
WBGene00002174	2.11e-45	1.69e-43	Y	N	Y	Y	Y
WBGene00017243	2.14e-45	1.7e-43	Y	N	Y	Y	Y
WBGene00007336	2.4e-45	1.91e-43	Y	N	Y	Y	Y
WBGene00017698	2.44e-45	1.93e-43	Y	N	Y	Y	Y
WBGene00009162	3.04e-45	2.4e-43	Y	N	Y	Y	Y
WBGene00002183	3.95e-45	3.12e-43	N	Y	Y	Y	N
WBGene00018510	4.03e-45	3.17e-43	Y	N	Y	Y	Y
WBGene00015933	5.98e-45	4.7e-43	Y	N	Y	Y	Y
WBGene00011487	7.6e-45	5.96e-43	Y	N	Y	Y	Y
WBGene00012494	8.32e-45	6.51e-43	Y	N	Y	Y	Y
WBGene00017312	1.39e-44	1.08e-42	Y	N	Y	Y	Y
WBGene00020049	2.01e-44	1.57e-42	Y	N	Y	Y	Y
WBGene00015966	2.35e-44	1.82e-42	Y	N	Y	Y	Y
WBGene00020882	2.51e-44	1.94e-42	Y	N	Y	N	N
WBGene00018209	2.62e-44	2.03e-42	Y	N	Y	Y	Y
WBGene00012538	2.9e-44	2.24e-42	Y	N	Y	Y	N
WBGene00006516	3.72e-44	2.86e-42	Y	N	Y	Y	N
WBGene00021601	5.33e-44	4.1e-42	Y	N	Y	Y	Y
WBGene00022891	7.3e-44	5.6e-42	Y	N	Y	Y	Y
WBGene00019404	1.03e-43	7.87e-42	Y	N	Y	Y	Y
WBGene00010407	1.19e-43	9.06e-42	Y	N	Y	N	N
WBGene00017675	1.43e-43	1.08e-41	N	Y	Y	Y	Y
WBGene00077704	1.72e-43	1.3e-41	Y	N	Y	Y	Y
WBGene00001983	1.9e-43	1.44e-41	Y	N	Y	Y	Y
WBGene00009339	1.99e-43	1.5e-41	Y	N	Y	Y	Y
WBGene00007973	2.28e-43	1.72e-41	Y	N	Y	Y	Y
WBGene00019294	2.41e-43	1.81e-41	Y	N	Y	Y	Y
WBGene00004055	2.46e-43	1.85e-41	Y	N	Y	Y	Y
WBGene00002979	2.76e-43	2.07e-41	Y	N	Y	Y	Y
WBGene00020774	2.91e-43	2.17e-41	Y	N	Y	Y	Y
WBGene00003368	3.01e-43	2.24e-41	Y	N	Y	Y	Y
WBGene00019166	4.59e-43	3.41e-41	Y	N	Y	Y	Y
WBGene00044553	5.39e-43	4e-41	Y	N	Y	Y	Y
WBGene00021309	6.13e-43	4.54e-41	Y	N	Y	Y	Y
WBGene00003844	6.63e-43	4.9e-41	Y	N	Y	Y	Y
WBGene00018860	1.06e-42	7.78e-41	Y	N	Y	Y	Y
WBGene00020169	1.33e-42	9.77e-41	Y	N	Y	Y	N
WBGene00012850	1.43e-42	1.05e-40	Y	N	Y	Y	Y
WBGene00013845	1.79e-42	1.31e-40	Y	N	Y	N	N
WBGene00008577	2.17e-42	1.59e-40	Y	N	Y	Y	Y
WBGene00009334	2.51e-42	1.83e-40	Y	N	Y	Y	Y
WBGene00009649	2.66e-42	1.93e-40	Y	N	Y	Y	Y
WBGene00018971	2.73e-42	1.98e-40	Y	N	Y	Y	Y
WBGene00044500	3.8e-42	2.75e-40	Y	N	Y	Y	Y
WBGene00019100	3.8e-42	2.75e-40	Y	N	Y	Y	Y
WBGene00012910	4.4e-42	3.17e-40	Y	N	Y	Y	Y
WBGene00006470	6.67e-42	4.8e-40	Y	N	Y	Y	Y
WBGene00022326	8.38e-42	6.02e-40	Y	N	Y	Y	Y
WBGene00019931	1.02e-41	7.32e-40	Y	N	Y	Y	Y
WBGene00000988	1.04e-41	7.41e-40	N	Y	Y	Y	Y
WBGene00016095	1.2e-41	8.54e-40	Y	N	Y	Y	Y
WBGene00017093	1.33e-41	9.45e-40	Y	N	Y	Y	Y
WBGene00004369	1.41e-41	1e-39	Y	N	Y	Y	Y
WBGene00017838	1.68e-41	1.19e-39	Y	N	Y	Y	Y
WBGene00001390	1.97e-41	1.39e-39	N	Y	Y	Y	Y
WBGene00022613	2.59e-41	1.83e-39	Y	N	Y	Y	Y
WBGene00005653	9.07e-41	6.39e-39	Y	N	Y	Y	Y
WBGene00003770	1.04e-40	7.3e-39	Y	N	Y	Y	Y
WBGene00018731	1.18e-40	8.25e-39	Y	N	Y	Y	Y
WBGene00015508	1.28e-40	8.98e-39	Y	N	Y	Y	Y
WBGene00016335	2.47e-40	1.73e-38	Y	N	Y	Y	Y
WBGene00015101	2.56e-40	1.78e-38	Y	N	Y	N	N
WBGene00019825	2.61e-40	1.81e-38	Y	N	Y	Y	Y
WBGene00007419	2.89e-40	2.01e-38	Y	N	Y	Y	Y
WBGene00015332	3.36e-40	2.33e-38	Y	N	Y	Y	Y
WBGene00007882	3.37e-40	2.33e-38	Y	N	Y	Y	Y
WBGene00021048	3.54e-40	2.44e-38	Y	N	Y	Y	Y
WBGene00014148	3.96e-40	2.72e-38	Y	N	Y	Y	Y
WBGene00018581	4.32e-40	2.97e-38	Y	N	Y	Y	Y
WBGene00019518	4.43e-40	3.04e-38	Y	N	Y	N	N
WBGene00003653	5.49e-40	3.76e-38	Y	N	Y	N	N
WBGene00007925	5.69e-40	3.89e-38	Y	N	Y	Y	Y
WBGene00011972	6.36e-40	4.33e-38	Y	N	Y	N	N
WBGene00003960	6.58e-40	4.47e-38	Y	N	Y	Y	Y
WBGene00008515	6.78e-40	4.6e-38	Y	N	Y	Y	Y
WBGene00023483	7.68e-40	5.2e-38	N	Y	Y	Y	Y
WBGene00001781	9.11e-40	6.15e-38	Y	N	Y	Y	Y
WBGene00008900	1.03e-39	6.91e-38	Y	N	Y	Y	Y
WBGene00019300	1.06e-39	7.15e-38	Y	N	Y	Y	Y
WBGene00007216	1.15e-39	7.75e-38	Y	N	Y	Y	Y
WBGene00007180	1.3e-39	8.72e-38	Y	N	Y	Y	Y
WBGene00004062	1.8e-39	1.2e-37	Y	N	Y	Y	N
WBGene00219415	2.32e-39	1.55e-37	Y	N	Y	N	N
WBGene00006959	2.58e-39	1.72e-37	Y	N	Y	Y	Y
WBGene00011692	2.59e-39	1.72e-37	Y	N	Y	Y	Y
WBGene00044788	2.72e-39	1.8e-37	Y	N	Y	N	N
WBGene00018361	3.09e-39	2.05e-37	N	Y	Y	Y	N
WBGene00016052	3.11e-39	2.06e-37	Y	N	Y	Y	Y
WBGene00019436	3.22e-39	2.12e-37	Y	N	Y	Y	Y
WBGene00007132	3.39e-39	2.23e-37	Y	N	Y	Y	Y
WBGene00016594	3.44e-39	2.26e-37	Y	N	Y	Y	Y
WBGene00003646	3.5e-39	2.3e-37	Y	N	Y	Y	Y
WBGene00014140	3.54e-39	2.31e-37	Y	N	Y	Y	Y
WBGene00202514	3.7e-39	2.41e-37	Y	N	Y	Y	Y
WBGene00019730	4.16e-39	2.71e-37	Y	N	Y	Y	Y
WBGene00018145	4.63e-39	3.01e-37	Y	N	Y	Y	Y
WBGene00021135	5.58e-39	3.62e-37	Y	N	Y	Y	Y
WBGene00000977	6.54e-39	4.23e-37	Y	N	Y	Y	Y
WBGene00001159	7.69e-39	4.97e-37	Y	N	Y	Y	Y
WBGene00022189	7.86e-39	5.07e-37	N	Y	Y	Y	Y
WBGene00020859	8.15e-39	5.25e-37	Y	N	Y	Y	Y
WBGene00003704	8.97e-39	5.76e-37	N	Y	Y	Y	N
WBGene00012444	9.56e-39	6.14e-37	Y	N	Y	Y	Y
WBGene00008916	1.03e-38	6.57e-37	Y	N	Y	Y	Y
WBGene00002103	1.12e-38	7.15e-37	Y	N	Y	Y	Y
WBGene00009239	1.26e-38	8.05e-37	Y	N	Y	Y	Y
WBGene00009403	1.82e-38	1.16e-36	Y	N	Y	Y	Y
WBGene00001502	2.45e-38	1.56e-36	N	Y	Y	Y	Y
WBGene00005649	2.95e-38	1.87e-36	Y	N	Y	Y	Y
WBGene00015551	3.23e-38	2.04e-36	N	Y	Y	Y	N
WBGene00016235	3.33e-38	2.1e-36	Y	N	Y	Y	Y
WBGene00006620	3.49e-38	2.2e-36	Y	N	Y	N	N
WBGene00019973	3.61e-38	2.27e-36	Y	N	Y	Y	Y
WBGene00010700	4.46e-38	2.8e-36	Y	N	Y	Y	Y
WBGene00002263	4.75e-38	2.98e-36	Y	N	Y	Y	Y
WBGene00001439	6.93e-38	4.34e-36	Y	N	Y	Y	Y
WBGene00016797	7.65e-38	4.78e-36	Y	N	Y	Y	N
WBGene00020504	8.17e-38	5.09e-36	N	Y	Y	Y	Y
WBGene00002087	9.63e-38	5.99e-36	Y	N	Y	N	N
WBGene00018724	9.83e-38	6.1e-36	Y	N	Y	N	N
WBGene00006518	1.51e-37	9.38e-36	Y	N	Y	Y	N
WBGene00000115	1.76e-37	1.09e-35	Y	N	Y	Y	N
WBGene00003724	1.77e-37	1.09e-35	Y	N	Y	Y	Y
WBGene00020528	1.96e-37	1.21e-35	Y	N	Y	Y	N
WBGene00010918	2.84e-37	1.75e-35	Y	N	Y	Y	Y
WBGene00003736	3.25e-37	2e-35	Y	N	Y	Y	Y
WBGene00003590	3.66e-37	2.24e-35	Y	N	Y	Y	Y
WBGene00008439	4.75e-37	2.91e-35	Y	N	Y	Y	Y
WBGene00007414	4.93e-37	3.01e-35	Y	N	Y	Y	Y
WBGene00003657	5.66e-37	3.45e-35	Y	N	Y	Y	Y
WBGene00009512	6.12e-37	3.72e-35	Y	N	Y	Y	Y
WBGene00021976	6.46e-37	3.92e-35	N	Y	Y	Y	Y
WBGene00009575	8.1e-37	4.91e-35	N	Y	Y	N	N
WBGene00006372	8.17e-37	4.94e-35	Y	N	Y	Y	Y
WBGene00018226	1.03e-36	6.24e-35	Y	N	Y	Y	Y
WBGene00007302	1.26e-36	7.59e-35	Y	N	Y	Y	Y
WBGene00219376	1.47e-36	8.82e-35	Y	N	Y	N	N
WBGene00000200	1.5e-36	9.02e-35	Y	N	Y	Y	Y
WBGene00006438	1.77e-36	1.06e-34	N	Y	Y	Y	Y
WBGene00016187	2.13e-36	1.27e-34	Y	N	Y	N	N
WBGene00001366	2.22e-36	1.33e-34	Y	N	Y	Y	Y
WBGene00022644	2.32e-36	1.38e-34	Y	N	Y	Y	Y
WBGene00017478	2.37e-36	1.41e-34	Y	N	Y	Y	Y
WBGene00010658	2.55e-36	1.52e-34	Y	N	Y	Y	Y
WBGene00017301	4.21e-36	2.5e-34	Y	N	Y	Y	N
WBGene00003907	6.11e-36	3.62e-34	Y	N	Y	Y	Y
WBGene00002273	6.34e-36	3.75e-34	Y	N	Y	Y	Y
WBGene00009980	6.82e-36	4.03e-34	Y	N	Y	Y	N
WBGene00018374	8.76e-36	5.16e-34	Y	N	Y	N	N
WBGene00014883	1.03e-35	6.07e-34	Y	N	Y	Y	Y
WBGene00007691	1.14e-35	6.72e-34	Y	N	Y	Y	Y
WBGene00021517	1.46e-35	8.54e-34	Y	N	Y	N	N
WBGene00015413	1.59e-35	9.3e-34	Y	N	Y	N	N
WBGene00018238	2.15e-35	1.26e-33	Y	N	Y	Y	Y
WBGene00022610	2.17e-35	1.26e-33	Y	N	Y	Y	Y
WBGene00014054	2.2e-35	1.28e-33	Y	N	Y	Y	N
WBGene00011676	2.56e-35	1.49e-33	Y	N	Y	Y	Y
WBGene00017342	2.62e-35	1.52e-33	Y	N	Y	Y	Y
WBGene00010935	2.74e-35	1.59e-33	Y	N	Y	Y	Y
WBGene00006450	6.18e-35	3.57e-33	Y	N	Y	Y	Y
WBGene00017760	7.25e-35	4.18e-33	Y	N	Y	N	N
WBGene00015362	1.02e-34	5.88e-33	Y	N	Y	Y	Y
WBGene00015439	1.05e-34	6.03e-33	N	Y	Y	N	N
WBGene00044381	1.09e-34	6.23e-33	Y	N	Y	Y	Y
WBGene00011677	1.1e-34	6.32e-33	Y	N	Y	Y	Y
WBGene00007854	1.13e-34	6.44e-33	Y	N	Y	N	N
WBGene00009533	1.17e-34	6.65e-33	Y	N	Y	Y	Y
WBGene00009578	1.2e-34	6.86e-33	Y	N	Y	Y	Y
WBGene00018062	1.26e-34	7.14e-33	N	Y	Y	N	N
WBGene00002035	1.39e-34	7.88e-33	Y	N	Y	Y	Y
WBGene00000698	1.53e-34	8.65e-33	N	Y	Y	Y	Y
WBGene00013331	1.71e-34	9.7e-33	Y	N	Y	N	N
WBGene00008436	2e-34	1.13e-32	Y	N	Y	Y	N
WBGene00010795	2.13e-34	1.2e-32	Y	N	Y	Y	Y
WBGene00004300	2.29e-34	1.29e-32	N	Y	Y	Y	Y
WBGene00003648	2.42e-34	1.36e-32	Y	N	Y	Y	Y
WBGene00007561	2.48e-34	1.39e-32	Y	N	Y	Y	Y
WBGene00020153	2.78e-34	1.56e-32	Y	N	Y	Y	Y
WBGene00017578	2.94e-34	1.64e-32	N	Y	Y	Y	N
WBGene00003776	3.47e-34	1.94e-32	N	Y	Y	Y	Y
WBGene00001564	3.72e-34	2.07e-32	Y	N	Y	Y	Y
WBGene00022245	3.9e-34	2.17e-32	Y	N	Y	Y	N
WBGene00220140	4.23e-34	2.35e-32	Y	N	Y	N	N
WBGene00000420	4.77e-34	2.64e-32	Y	N	Y	Y	Y
WBGene00002187	5.08e-34	2.81e-32	Y	N	Y	Y	Y
WBGene00010135	5.12e-34	2.83e-32	Y	N	Y	Y	Y
WBGene00002137	5.7e-34	3.14e-32	Y	N	Y	Y	Y
WBGene00006925	6.18e-34	3.4e-32	Y	N	Y	Y	N
WBGene00009803	6.58e-34	3.62e-32	Y	N	Y	Y	Y
WBGene00022010	6.97e-34	3.83e-32	N	Y	Y	Y	Y
WBGene00007398	8.68e-34	4.76e-32	Y	N	Y	N	N
WBGene00012107	8.71e-34	4.77e-32	Y	N	Y	Y	Y
WBGene00003602	8.78e-34	4.8e-32	Y	N	Y	Y	Y
WBGene00004274	1.08e-33	5.88e-32	Y	N	Y	Y	Y
WBGene00003151	1.1e-33	6e-32	Y	N	Y	Y	Y
WBGene00010660	1.23e-33	6.69e-32	Y	N	Y	Y	Y
WBGene00016379	1.3e-33	7.08e-32	Y	N	Y	Y	Y
WBGene00017092	1.31e-33	7.1e-32	Y	N	Y	Y	Y
WBGene00023401	1.4e-33	7.57e-32	Y	N	Y	Y	N
WBGene00004894	1.42e-33	7.65e-32	Y	N	Y	Y	Y
WBGene00219281	1.83e-33	9.85e-32	Y	N	Y	Y	Y
WBGene00004172	2.65e-33	1.43e-31	Y	N	Y	Y	Y
WBGene00015217	2.87e-33	1.54e-31	Y	N	Y	Y	Y
WBGene00020886	2.97e-33	1.59e-31	N	Y	Y	Y	Y
WBGene00044073	3e-33	1.61e-31	Y	N	Y	Y	Y
WBGene00018210	3.02e-33	1.61e-31	Y	N	Y	Y	Y
WBGene00009677	3.04e-33	1.62e-31	Y	N	Y	Y	N
WBGene00003688	3.04e-33	1.62e-31	Y	N	Y	N	N
WBGene00010396	3.59e-33	1.91e-31	Y	N	Y	Y	Y
WBGene00008205	3.71e-33	1.97e-31	N	Y	Y	Y	Y
WBGene00023486	4.01e-33	2.13e-31	Y	N	Y	Y	Y
WBGene00016315	5.51e-33	2.92e-31	Y	N	Y	Y	Y
WBGene00007958	6.2e-33	3.28e-31	Y	N	Y	Y	Y
WBGene00003991	6.31e-33	3.33e-31	Y	N	Y	Y	Y
WBGene00011694	6.57e-33	3.47e-31	Y	N	Y	Y	N
WBGene00020737	7.36e-33	3.87e-31	Y	N	Y	N	N
WBGene00004495	8.19e-33	4.31e-31	Y	N	Y	N	N
WBGene00012450	8.99e-33	4.72e-31	Y	N	Y	Y	Y
WBGene00022951	9.55e-33	5e-31	Y	N	Y	Y	Y
WBGene00002269	1.09e-32	5.7e-31	Y	N	Y	Y	Y
WBGene00007841	1.5e-32	7.85e-31	Y	N	Y	Y	Y
WBGene00012819	1.59e-32	8.28e-31	Y	N	Y	Y	Y
WBGene00012807	1.78e-32	9.25e-31	Y	N	Y	Y	N
WBGene00043982	1.82e-32	9.45e-31	Y	N	Y	Y	Y
WBGene00000731	1.95e-32	1.01e-30	N	Y	Y	Y	Y
WBGene00009033	2.28e-32	1.18e-30	Y	N	Y	N	N
WBGene00002980	2.41e-32	1.25e-30	N	Y	Y	Y	Y
WBGene00016099	2.47e-32	1.27e-30	N	Y	Y	Y	Y
WBGene00017303	2.52e-32	1.3e-30	Y	N	Y	Y	Y
WBGene00015163	2.79e-32	1.44e-30	Y	N	Y	Y	Y
WBGene00007010	2.87e-32	1.48e-30	Y	N	Y	N	N
WBGene00016749	2.88e-32	1.48e-30	N	Y	Y	Y	Y
WBGene00003475	3.42e-32	1.75e-30	Y	N	Y	Y	Y
WBGene00008975	4.18e-32	2.14e-30	Y	N	Y	Y	Y
WBGene00003733	4.29e-32	2.19e-30	Y	N	Y	Y	Y
WBGene00009241	4.41e-32	2.25e-30	Y	N	Y	Y	Y
WBGene00002252	4.71e-32	2.4e-30	Y	N	Y	N	N
WBGene00003997	4.96e-32	2.52e-30	Y	N	Y	Y	Y
WBGene00007980	5.28e-32	2.68e-30	Y	N	Y	Y	Y
WBGene00000191	5.74e-32	2.91e-30	Y	N	Y	Y	Y
WBGene00010005	5.85e-32	2.96e-30	N	Y	Y	Y	Y
WBGene00003124	6.25e-32	3.16e-30	Y	N	Y	Y	Y
WBGene00007689	6.76e-32	3.41e-30	Y	N	Y	Y	Y
WBGene00000562	7.09e-32	3.57e-30	Y	N	Y	Y	Y
WBGene00012013	7.19e-32	3.62e-30	Y	N	Y	Y	Y
WBGene00008777	9.26e-32	4.65e-30	Y	N	Y	Y	Y
WBGene00017128	1.28e-31	6.42e-30	N	Y	Y	Y	Y
WBGene00019615	1.62e-31	8.11e-30	Y	N	Y	Y	Y
WBGene00001772	1.65e-31	8.27e-30	Y	N	Y	Y	Y
WBGene00019875	1.83e-31	9.14e-30	Y	N	Y	Y	Y
WBGene00000535	1.89e-31	9.42e-30	N	Y	Y	Y	Y
WBGene00009157	1.93e-31	9.59e-30	Y	N	Y	Y	Y
WBGene00001663	1.93e-31	9.61e-30	Y	N	Y	Y	N
WBGene00008412	1.99e-31	9.87e-30	Y	N	Y	Y	Y
WBGene00019724	2.36e-31	1.17e-29	Y	N	Y	Y	Y
WBGene00022170	2.56e-31	1.27e-29	Y	N	Y	N	N
WBGene00017464	2.57e-31	1.27e-29	Y	N	Y	Y	Y
WBGene00017865	2.65e-31	1.31e-29	Y	N	Y	Y	Y
WBGene00003763	4.06e-31	2e-29	N	Y	Y	Y	Y
WBGene00016662	4.18e-31	2.06e-29	Y	N	Y	Y	Y
WBGene00019998	4.35e-31	2.13e-29	Y	N	Y	Y	Y
WBGene00018756	4.5e-31	2.21e-29	Y	N	Y	Y	Y
WBGene00010902	4.73e-31	2.32e-29	Y	N	Y	Y	Y
WBGene00018730	5.02e-31	2.46e-29	Y	N	Y	Y	Y
WBGene00021805	5.28e-31	2.58e-29	N	Y	Y	N	N
WBGene00018734	5.44e-31	2.65e-29	Y	N	Y	Y	Y
WBGene00014941	6.55e-31	3.19e-29	N	Y	Y	Y	N
WBGene00016866	7.93e-31	3.85e-29	Y	N	Y	Y	Y
WBGene00012583	9.03e-31	4.38e-29	Y	N	Y	Y	Y
WBGene00017504	9.55e-31	4.63e-29	Y	N	Y	N	N
WBGene00022248	1.17e-30	5.68e-29	Y	N	Y	Y	Y
WBGene00270321	1.2e-30	5.82e-29	N	N	Y	Y	Y
WBGene00001387	1.49e-30	7.21e-29	N	Y	Y	Y	Y
WBGene00011821	1.61e-30	7.75e-29	Y	N	Y	Y	Y
WBGene00009534	1.65e-30	7.94e-29	Y	N	Y	Y	Y
WBGene00020481	1.77e-30	8.48e-29	Y	N	Y	N	N
WBGene00018562	1.85e-30	8.87e-29	Y	N	Y	N	N
WBGene00017640	2.04e-30	9.77e-29	Y	N	Y	Y	Y
WBGene00019365	2.1e-30	1e-28	Y	N	Y	Y	Y
WBGene00006575	2.22e-30	1.06e-28	Y	N	Y	Y	Y
WBGene00017308	2.67e-30	1.27e-28	Y	N	Y	N	N
WBGene00012268	2.68e-30	1.28e-28	Y	N	Y	Y	Y
WBGene00022425	2.94e-30	1.4e-28	N	Y	Y	Y	Y
WBGene00004496	3.65e-30	1.74e-28	Y	N	Y	Y	Y
WBGene00004030	4.03e-30	1.91e-28	Y	N	Y	Y	Y
WBGene00022382	4.48e-30	2.12e-28	Y	N	Y	Y	Y
WBGene00009213	4.73e-30	2.24e-28	N	Y	Y	Y	Y
WBGene00008032	5.03e-30	2.38e-28	Y	N	Y	Y	Y
WBGene00012959	5.12e-30	2.41e-28	Y	N	Y	N	N
WBGene00045249	5.38e-30	2.54e-28	N	Y	Y	N	N
WBGene00013228	5.48e-30	2.57e-28	Y	N	Y	Y	Y
WBGene00017466	6.03e-30	2.83e-28	Y	N	Y	Y	Y
WBGene00022653	6.5e-30	3.05e-28	N	Y	Y	Y	Y
WBGene00002257	7.34e-30	3.44e-28	N	N	Y	Y	Y
WBGene00016333	7.62e-30	3.56e-28	Y	N	Y	N	N
WBGene00014150	7.99e-30	3.73e-28	Y	N	Y	Y	Y
WBGene00020325	8.91e-30	4.15e-28	Y	N	Y	Y	Y
WBGene00194658	9.83e-30	4.57e-28	Y	N	Y	Y	Y
WBGene00010659	9.82e-30	4.57e-28	Y	N	Y	Y	Y
WBGene00006865	9.92e-30	4.6e-28	Y	N	Y	Y	Y
WBGene00016289	1.05e-29	4.89e-28	Y	N	Y	Y	Y
WBGene00003911	1.29e-29	5.98e-28	Y	N	Y	Y	Y
WBGene00011399	1.66e-29	7.66e-28	Y	N	Y	Y	N
WBGene00014793	2.01e-29	9.28e-28	Y	N	Y	Y	Y
WBGene00206494	2.09e-29	9.63e-28	Y	N	Y	N	N
WBGene00012306	2.16e-29	9.96e-28	Y	N	Y	Y	Y
WBGene00021876	2.58e-29	1.19e-27	Y	N	Y	Y	Y
WBGene00044221	2.8e-29	1.29e-27	Y	N	Y	Y	N
WBGene00011105	3.06e-29	1.4e-27	Y	N	Y	Y	N
WBGene00003683	3.08e-29	1.41e-27	Y	N	Y	N	N
WBGene00018266	3.21e-29	1.47e-27	Y	N	Y	Y	Y
WBGene00003930	3.28e-29	1.5e-27	Y	N	Y	Y	Y
WBGene00020947	5.77e-29	2.63e-27	Y	N	Y	Y	Y
WBGene00013559	5.81e-29	2.65e-27	Y	N	Y	N	N
WBGene00019944	7.11e-29	3.23e-27	Y	N	Y	Y	Y
WBGene00219849	8.6e-29	3.91e-27	Y	N	Y	Y	N
WBGene00019457	1.07e-28	4.84e-27	Y	N	Y	Y	N
WBGene00008940	1.39e-28	6.31e-27	Y	N	Y	Y	Y
WBGene00010274	1.4e-28	6.32e-27	Y	N	Y	Y	N
WBGene00012492	1.4e-28	6.34e-27	Y	N	Y	Y	N
WBGene00002152	1.5e-28	6.75e-27	Y	N	Y	N	N
WBGene00018601	1.53e-28	6.88e-27	N	Y	Y	Y	Y
WBGene00018085	1.56e-28	7.03e-27	N	Y	Y	Y	Y
WBGene00000795	1.77e-28	7.93e-27	Y	N	Y	Y	Y
WBGene00017905	1.8e-28	8.07e-27	Y	N	Y	N	N
WBGene00020906	1.84e-28	8.25e-27	Y	N	Y	Y	Y
WBGene00003473	1.84e-28	8.25e-27	Y	N	Y	Y	Y
WBGene00002024	1.85e-28	8.28e-27	N	N	Y	Y	Y
WBGene00007330	1.88e-28	8.39e-27	Y	N	Y	Y	N
WBGene00017045	1.92e-28	8.58e-27	Y	N	Y	Y	Y
WBGene00010998	2.36e-28	1.05e-26	Y	N	Y	N	N
WBGene00012152	2.39e-28	1.06e-26	N	Y	Y	N	N
WBGene00000109	2.74e-28	1.21e-26	Y	N	Y	N	N
WBGene00008969	2.93e-28	1.3e-26	Y	N	Y	N	N
WBGene00004487	3.03e-28	1.34e-26	N	Y	Y	N	N
WBGene00077525	3.09e-28	1.37e-26	Y	N	Y	Y	Y
WBGene00004442	3.1e-28	1.37e-26	Y	N	Y	Y	N
WBGene00004979	3.17e-28	1.4e-26	Y	N	Y	Y	Y
WBGene00009686	3.23e-28	1.42e-26	N	Y	Y	Y	N
WBGene00010317	3.4e-28	1.49e-26	Y	N	Y	Y	N
WBGene00008212	3.65e-28	1.6e-26	Y	N	Y	N	N
WBGene00022037	3.71e-28	1.63e-26	Y	N	Y	Y	Y
WBGene00010686	4.02e-28	1.76e-26	Y	N	Y	Y	Y
WBGene00017926	4.2e-28	1.84e-26	Y	N	Y	N	N
WBGene00000835	4.21e-28	1.84e-26	N	Y	Y	Y	N
WBGene00015172	4.32e-28	1.88e-26	Y	N	Y	Y	N
WBGene00019344	4.63e-28	2.02e-26	Y	N	Y	Y	Y
WBGene00021702	4.79e-28	2.08e-26	Y	N	Y	Y	Y
WBGene00015889	4.86e-28	2.11e-26	Y	N	Y	N	N
WBGene00012405	5.34e-28	2.32e-26	N	N	Y	Y	N
WBGene00009624	5.51e-28	2.39e-26	Y	N	Y	Y	Y
WBGene00189961	5.59e-28	2.42e-26	Y	N	Y	Y	Y
WBGene00255426	6.19e-28	2.67e-26	Y	N	Y	Y	Y
WBGene00000715	6.21e-28	2.68e-26	N	Y	Y	Y	Y
WBGene00012216	6.29e-28	2.71e-26	Y	N	Y	Y	Y
WBGene00007696	6.91e-28	2.97e-26	Y	N	Y	N	N
WBGene00019846	7.13e-28	3.06e-26	Y	N	Y	Y	N
WBGene00011252	7.42e-28	3.18e-26	Y	N	Y	Y	Y
WBGene00013895	7.87e-28	3.38e-26	N	Y	Y	Y	N
WBGene00019047	7.91e-28	3.39e-26	Y	N	Y	N	N
WBGene00017747	8.23e-28	3.52e-26	N	Y	Y	Y	Y
WBGene00009141	8.36e-28	3.57e-26	Y	N	Y	Y	N
WBGene00015350	8.95e-28	3.82e-26	Y	N	Y	Y	Y
WBGene00002215	9.32e-28	3.97e-26	Y	N	Y	Y	Y
WBGene00009971	1.07e-27	4.55e-26	Y	N	Y	Y	Y
WBGene00017437	1.17e-27	4.96e-26	Y	N	Y	Y	Y
WBGene00009621	1.21e-27	5.16e-26	Y	N	Y	Y	Y
WBGene00019322	1.41e-27	5.99e-26	Y	N	Y	Y	N
WBGene00020363	1.43e-27	6.04e-26	Y	N	Y	Y	Y
WBGene00045475	1.46e-27	6.16e-26	Y	N	Y	Y	Y
WBGene00003771	1.47e-27	6.22e-26	Y	N	Y	Y	Y
WBGene00008020	2.07e-27	8.74e-26	Y	N	Y	N	N
WBGene00016906	2.3e-27	9.7e-26	Y	N	Y	Y	N
WBGene00000527	2.33e-27	9.78e-26	N	N	Y	Y	Y
WBGene00008227	2.61e-27	1.1e-25	Y	N	Y	Y	Y
WBGene00004101	2.77e-27	1.16e-25	Y	N	Y	N	N
WBGene00010475	2.82e-27	1.18e-25	Y	N	Y	N	N
WBGene00008851	2.89e-27	1.21e-25	Y	N	Y	Y	Y
WBGene00019742	2.93e-27	1.23e-25	Y	N	Y	N	N
WBGene00016626	3e-27	1.25e-25	Y	N	Y	Y	Y
WBGene00007883	3.39e-27	1.41e-25	Y	N	Y	Y	Y
WBGene00016264	3.44e-27	1.43e-25	Y	N	Y	Y	Y
WBGene00008986	3.54e-27	1.47e-25	Y	N	Y	Y	N
WBGene00009023	3.68e-27	1.53e-25	Y	N	Y	N	N
WBGene00219847	3.72e-27	1.54e-25	Y	N	Y	N	N
WBGene00003815	4.12e-27	1.71e-25	Y	N	Y	N	N
WBGene00018739	4.19e-27	1.73e-25	Y	N	Y	Y	Y
WBGene00020720	4.46e-27	1.84e-25	Y	N	Y	N	N
WBGene00194713	4.95e-27	2.04e-25	Y	N	Y	Y	Y
WBGene00012015	5.01e-27	2.06e-25	Y	N	Y	Y	N
WBGene00003635	5.05e-27	2.08e-25	Y	N	Y	Y	Y
WBGene00016361	5.42e-27	2.23e-25	N	Y	Y	Y	Y
WBGene00045407	5.45e-27	2.24e-25	N	Y	Y	N	N
WBGene00020747	5.73e-27	2.35e-25	Y	N	Y	Y	Y
WBGene00008498	6.16e-27	2.52e-25	Y	N	Y	Y	Y
WBGene00011185	7.07e-27	2.89e-25	Y	N	Y	N	N
WBGene00002018	7.5e-27	3.06e-25	Y	N	Y	Y	Y
WBGene00017836	7.83e-27	3.19e-25	Y	N	Y	N	N
WBGene00005444	7.92e-27	3.23e-25	Y	N	Y	Y	N
WBGene00007505	8.13e-27	3.31e-25	N	Y	Y	Y	Y
WBGene00016923	8.46e-27	3.44e-25	Y	N	Y	N	N
WBGene00001006	8.78e-27	3.57e-25	Y	N	Y	Y	Y
WBGene00001590	9.04e-27	3.67e-25	Y	N	Y	Y	N
WBGene00018138	9.05e-27	3.67e-25	Y	N	Y	Y	Y
WBGene00009405	9.6e-27	3.88e-25	Y	N	Y	Y	Y
WBGene00020507	9.94e-27	4.02e-25	Y	N	Y	Y	N
WBGene00003243	1.14e-26	4.6e-25	N	Y	Y	Y	Y
WBGene00007375	1.34e-26	5.39e-25	Y	N	Y	Y	Y
WBGene00009563	1.37e-26	5.51e-25	Y	N	Y	Y	Y
WBGene00011866	1.67e-26	6.72e-25	Y	N	Y	N	N
WBGene00007153	1.7e-26	6.81e-25	Y	N	Y	Y	Y
WBGene00017841	1.7e-26	6.81e-25	Y	N	Y	N	N
WBGene00021260	1.83e-26	7.31e-25	Y	N	Y	N	N
WBGene00003658	2.33e-26	9.33e-25	Y	N	Y	Y	N
WBGene00018341	2.94e-26	1.18e-24	Y	N	Y	N	N
WBGene00018345	3.15e-26	1.26e-24	Y	N	Y	Y	Y
WBGene00019170	3.4e-26	1.36e-24	Y	N	Y	Y	Y
WBGene00016097	3.61e-26	1.44e-24	N	Y	Y	Y	Y
WBGene00004431	3.83e-26	1.53e-24	Y	N	Y	Y	Y
WBGene00004490	4.66e-26	1.85e-24	Y	N	Y	Y	N
WBGene00010827	4.73e-26	1.88e-24	Y	N	Y	Y	Y
WBGene00008372	4.96e-26	1.97e-24	Y	N	Y	N	N
WBGene00016425	5.11e-26	2.02e-24	Y	N	Y	Y	Y
WBGene00011528	5.25e-26	2.08e-24	N	Y	Y	N	N
WBGene00002994	5.28e-26	2.09e-24	N	Y	Y	N	N
WBGene00017530	6e-26	2.37e-24	Y	N	Y	Y	Y
WBGene00000247	6.34e-26	2.5e-24	Y	N	Y	Y	Y
WBGene00006942	6.44e-26	2.54e-24	N	Y	Y	Y	Y
WBGene00004440	7.38e-26	2.9e-24	Y	N	Y	Y	N
WBGene00011935	7.42e-26	2.91e-24	Y	N	Y	Y	Y
WBGene00010272	7.46e-26	2.93e-24	Y	N	Y	Y	Y
WBGene00011393	8.07e-26	3.16e-24	Y	N	Y	Y	Y
WBGene00194726	8.81e-26	3.45e-24	Y	N	Y	Y	Y
WBGene00017267	9.35e-26	3.65e-24	Y	N	Y	Y	Y
WBGene00006920	9.95e-26	3.88e-24	Y	N	Y	Y	N
WBGene00003331	1.02e-25	3.96e-24	Y	N	Y	N	N
WBGene00009081	1.12e-25	4.36e-24	Y	N	Y	Y	Y
WBGene00004237	1.14e-25	4.45e-24	N	Y	Y	Y	Y
WBGene00009069	1.17e-25	4.55e-24	N	Y	Y	Y	N
WBGene00009973	1.2e-25	4.64e-24	Y	N	Y	Y	N
WBGene00014092	1.22e-25	4.72e-24	N	Y	Y	Y	N
WBGene00044169	1.22e-25	4.72e-24	Y	N	Y	N	N
WBGene00016670	1.35e-25	5.22e-24	Y	N	Y	Y	Y
WBGene00011119	1.36e-25	5.26e-24	Y	N	Y	Y	N
WBGene00004308	1.49e-25	5.76e-24	N	Y	Y	Y	Y
WBGene00018462	1.56e-25	6.01e-24	Y	N	Y	Y	Y
WBGene00014698	1.6e-25	6.17e-24	Y	N	Y	Y	Y
WBGene00009225	1.67e-25	6.4e-24	Y	N	Y	N	N
WBGene00018391	1.67e-25	6.41e-24	N	Y	Y	Y	N
WBGene00018509	1.86e-25	7.15e-24	Y	N	Y	N	N
WBGene00010277	1.98e-25	7.6e-24	Y	N	Y	Y	N
WBGene00007666	1.99e-25	7.6e-24	Y	N	Y	Y	Y
WBGene00023490	2.03e-25	7.76e-24	Y	N	Y	Y	Y
WBGene00016999	2.22e-25	8.46e-24	Y	N	Y	Y	Y
WBGene00018788	2.22e-25	8.46e-24	Y	N	Y	Y	Y
WBGene00020456	2.71e-25	1.03e-23	Y	N	Y	Y	Y
WBGene00001388	2.72e-25	1.03e-23	N	Y	Y	Y	Y
WBGene00007947	2.75e-25	1.04e-23	Y	N	Y	Y	N
WBGene00011799	3.07e-25	1.17e-23	Y	N	Y	Y	Y
WBGene00006779	3.22e-25	1.22e-23	Y	N	Y	Y	Y
WBGene00018823	3.24e-25	1.23e-23	Y	N	Y	Y	Y
WBGene00013894	3.37e-25	1.27e-23	Y	N	Y	Y	Y
WBGene00016865	3.37e-25	1.28e-23	Y	N	Y	Y	Y
WBGene00219316	3.78e-25	1.43e-23	Y	N	Y	Y	Y
WBGene00045401	3.9e-25	1.47e-23	N	Y	Y	Y	Y
WBGene00045399	3.97e-25	1.5e-23	N	Y	Y	Y	N
WBGene00020345	4.67e-25	1.76e-23	Y	N	Y	Y	Y
WBGene00016658	4.69e-25	1.76e-23	Y	N	Y	Y	Y
WBGene00020784	4.78e-25	1.79e-23	N	Y	Y	N	N
WBGene00015449	4.97e-25	1.86e-23	N	N	Y	Y	Y
WBGene00044977	5.19e-25	1.94e-23	Y	N	Y	Y	Y
WBGene00206361	5.26e-25	1.97e-23	Y	N	Y	N	N
WBGene00011517	5.34e-25	1.99e-23	Y	N	Y	N	N
WBGene00007221	5.86e-25	2.19e-23	Y	N	Y	Y	Y
WBGene00000273	6.19e-25	2.31e-23	Y	N	Y	Y	Y
WBGene00020878	6.74e-25	2.51e-23	N	Y	Y	N	N
WBGene00021658	6.76e-25	2.52e-23	N	Y	Y	Y	N
WBGene00022683	7.37e-25	2.74e-23	Y	N	Y	Y	N
WBGene00016340	7.68e-25	2.85e-23	Y	N	Y	Y	Y
WBGene00012900	8.09e-25	3e-23	N	Y	Y	Y	N
WBGene00006887	8.11e-25	3e-23	Y	N	Y	Y	Y
WBGene00004788	8.12e-25	3e-23	Y	N	Y	N	N
WBGene00013602	8.97e-25	3.31e-23	Y	N	Y	N	N
WBGene00006510	9.38e-25	3.46e-23	Y	N	Y	N	N
WBGene00008925	9.96e-25	3.67e-23	N	Y	Y	Y	N
WBGene00017485	1.06e-24	3.89e-23	Y	N	Y	Y	Y
WBGene00001858	1.06e-24	3.91e-23	N	Y	Y	Y	Y
WBGene00004746	1.11e-24	4.08e-23	N	N	Y	Y	N
WBGene00138721	1.13e-24	4.15e-23	Y	N	Y	Y	Y
WBGene00018418	1.16e-24	4.25e-23	Y	N	Y	Y	Y
WBGene00020166	1.16e-24	4.25e-23	N	Y	Y	N	N
WBGene00195084	1.26e-24	4.61e-23	Y	N	Y	N	N
WBGene00011335	1.28e-24	4.66e-23	Y	N	Y	Y	Y
WBGene00012149	1.33e-24	4.86e-23	N	Y	Y	Y	N
WBGene00015802	1.37e-24	4.99e-23	Y	N	Y	Y	N
WBGene00011892	1.39e-24	5.06e-23	N	Y	Y	N	N
WBGene00021909	1.48e-24	5.38e-23	Y	N	Y	Y	Y
WBGene00164968	1.56e-24	5.67e-23	N	N	Y	N	N
WBGene00016989	1.6e-24	5.81e-23	Y	N	Y	Y	Y
WBGene00009952	1.71e-24	6.19e-23	Y	N	Y	N	N
WBGene00008408	1.71e-24	6.21e-23	Y	N	Y	Y	N
WBGene00015227	1.88e-24	6.79e-23	N	Y	Y	Y	Y
WBGene00010333	1.9e-24	6.86e-23	Y	N	Y	N	N
WBGene00000910	2e-24	7.21e-23	Y	N	Y	Y	Y
WBGene00019831	2.03e-24	7.3e-23	N	Y	Y	Y	Y
WBGene00011774	2.13e-24	7.66e-23	Y	N	Y	Y	Y
WBGene00008043	2.36e-24	8.49e-23	Y	N	Y	Y	Y
WBGene00022643	2.38e-24	8.57e-23	Y	N	Y	N	N
WBGene00020369	2.47e-24	8.86e-23	Y	N	Y	Y	N
WBGene00021340	2.48e-24	8.88e-23	Y	N	Y	Y	Y
WBGene00020315	2.6e-24	9.32e-23	N	Y	Y	Y	N
WBGene00004448	2.62e-24	9.38e-23	N	Y	Y	Y	N
WBGene00018865	2.63e-24	9.41e-23	Y	N	Y	Y	Y
WBGene00007055	2.79e-24	9.96e-23	N	Y	Y	Y	Y
WBGene00019317	2.84e-24	1.01e-22	Y	N	Y	Y	Y
WBGene00017420	2.92e-24	1.04e-22	Y	N	Y	N	N
WBGene00004449	3.33e-24	1.19e-22	N	Y	Y	N	N
WBGene00011254	3.61e-24	1.28e-22	Y	N	Y	Y	Y
WBGene00017667	3.83e-24	1.36e-22	Y	N	Y	Y	Y
WBGene00021531	4.61e-24	1.63e-22	Y	N	Y	Y	Y
WBGene00001468	4.77e-24	1.69e-22	Y	N	Y	Y	N
WBGene00019660	4.89e-24	1.73e-22	Y	N	Y	Y	Y
WBGene00000963	5e-24	1.77e-22	Y	N	Y	Y	Y
WBGene00003010	5.17e-24	1.83e-22	Y	N	Y	Y	Y
WBGene00011494	5.3e-24	1.87e-22	Y	N	Y	N	N
WBGene00045468	5.46e-24	1.93e-22	Y	N	Y	N	N
WBGene00020311	5.5e-24	1.94e-22	Y	N	Y	Y	N
WBGene00008514	5.64e-24	1.98e-22	Y	N	Y	N	N
WBGene00004491	5.9e-24	2.07e-22	Y	N	Y	Y	N
WBGene00012113	6.4e-24	2.25e-22	Y	N	Y	Y	Y
WBGene00002262	6.6e-24	2.31e-22	Y	N	Y	Y	N
WBGene00020501	6.71e-24	2.35e-22	Y	N	Y	Y	N
WBGene00044403	6.78e-24	2.37e-22	Y	N	Y	Y	Y
WBGene00010822	7.01e-24	2.45e-22	Y	N	Y	Y	Y
WBGene00017095	7.52e-24	2.62e-22	Y	N	Y	Y	Y
WBGene00019213	7.72e-24	2.69e-22	Y	N	Y	Y	Y
WBGene00011404	8.04e-24	2.8e-22	N	Y	Y	Y	Y
WBGene00018707	8.69e-24	3.02e-22	Y	N	Y	Y	Y
WBGene00022456	8.79e-24	3.06e-22	N	N	Y	N	N
WBGene00008476	9.35e-24	3.25e-22	Y	N	Y	N	N
WBGene00002271	9.71e-24	3.37e-22	N	Y	Y	Y	Y
WBGene00011089	1e-23	3.48e-22	Y	N	Y	Y	N
WBGene00012660	1.03e-23	3.58e-22	N	Y	Y	Y	Y
WBGene00015044	1.05e-23	3.63e-22	Y	N	Y	Y	Y
WBGene00018274	1.07e-23	3.7e-22	Y	N	Y	N	N
WBGene00012717	1.09e-23	3.75e-22	Y	N	Y	Y	Y
WBGene00000103	1.1e-23	3.79e-22	Y	N	Y	Y	Y
WBGene00015197	1.1e-23	3.79e-22	N	Y	Y	Y	Y
WBGene00008262	1.15e-23	3.97e-22	Y	N	Y	N	N
WBGene00017775	1.21e-23	4.17e-22	Y	N	Y	N	N
WBGene00219950	1.28e-23	4.41e-22	Y	N	Y	Y	Y
WBGene00017834	1.3e-23	4.47e-22	Y	N	Y	Y	Y
WBGene00019090	1.35e-23	4.62e-22	Y	N	Y	Y	Y
WBGene00007107	1.4e-23	4.78e-22	Y	N	Y	N	N
WBGene00001094	1.42e-23	4.86e-22	N	Y	Y	N	N
WBGene00008302	1.48e-23	5.04e-22	N	Y	Y	N	N
WBGene00009927	1.48e-23	5.05e-22	Y	N	Y	N	N
WBGene00022814	1.51e-23	5.14e-22	N	Y	Y	Y	Y
WBGene00012608	1.53e-23	5.21e-22	N	Y	Y	Y	N
WBGene00016614	1.64e-23	5.57e-22	N	Y	Y	Y	N
WBGene00021811	1.68e-23	5.7e-22	Y	N	Y	Y	Y
WBGene00000097	1.77e-23	6e-22	Y	N	Y	Y	Y
WBGene00021840	1.82e-23	6.19e-22	Y	N	Y	N	N
WBGene00008915	1.89e-23	6.41e-22	Y	N	Y	Y	Y
WBGene00009432	1.94e-23	6.58e-22	Y	N	Y	Y	Y
WBGene00044638	2.24e-23	7.56e-22	Y	N	Y	Y	N
WBGene00009750	2.61e-23	8.82e-22	Y	N	Y	N	N
WBGene00010432	2.66e-23	8.97e-22	Y	N	Y	N	N
WBGene00004443	2.88e-23	9.69e-22	Y	N	Y	Y	N
WBGene00007992	2.88e-23	9.69e-22	Y	N	Y	Y	Y
WBGene00004447	3.07e-23	1.03e-21	N	N	Y	N	N
WBGene00004774	3.12e-23	1.05e-21	Y	N	Y	Y	Y
WBGene00010539	3.15e-23	1.06e-21	N	N	Y	Y	Y
WBGene00011112	3.19e-23	1.07e-21	Y	N	Y	Y	N
WBGene00011800	3.26e-23	1.09e-21	Y	N	Y	Y	Y
WBGene00016066	3.32e-23	1.11e-21	Y	N	Y	Y	N
WBGene00001753	3.81e-23	1.27e-21	Y	N	Y	Y	Y
WBGene00018521	4.18e-23	1.4e-21	Y	N	Y	N	N
WBGene00000752	4.28e-23	1.43e-21	N	Y	Y	Y	Y
WBGene00009126	4.29e-23	1.43e-21	Y	N	Y	N	N
WBGene00007288	4.36e-23	1.45e-21	Y	N	Y	N	N
WBGene00077732	4.48e-23	1.49e-21	Y	N	Y	N	N
WBGene00003522	4.56e-23	1.51e-21	Y	N	Y	Y	Y
WBGene00017270	4.68e-23	1.55e-21	Y	N	Y	Y	Y
WBGene00015692	4.85e-23	1.61e-21	Y	N	Y	Y	Y
WBGene00009110	5.49e-23	1.82e-21	Y	N	Y	Y	Y
WBGene00009903	5.68e-23	1.88e-21	N	N	Y	Y	N
WBGene00016611	6e-23	1.98e-21	Y	N	Y	Y	Y
WBGene00008389	6.06e-23	2e-21	Y	N	Y	Y	Y
WBGene00003333	6.23e-23	2.05e-21	Y	N	Y	N	N
WBGene00022142	6.85e-23	2.26e-21	Y	N	Y	N	N
WBGene00043064	6.94e-23	2.29e-21	N	Y	Y	N	N
WBGene00044350	6.95e-23	2.29e-21	Y	N	Y	N	N
WBGene00010411	7.27e-23	2.39e-21	Y	N	Y	Y	Y
WBGene00002267	7.93e-23	2.6e-21	Y	N	Y	Y	Y
WBGene00002981	9.23e-23	3.03e-21	Y	N	Y	Y	N
WBGene00011288	9.3e-23	3.05e-21	Y	N	Y	N	N
WBGene00000932	9.46e-23	3.1e-21	Y	N	Y	Y	Y
WBGene00017727	9.93e-23	3.25e-21	Y	N	Y	Y	Y
WBGene00013007	1.07e-22	3.49e-21	Y	N	Y	Y	N
WBGene00022046	1.07e-22	3.5e-21	Y	N	Y	N	N
WBGene00044676	1.09e-22	3.57e-21	Y	N	Y	N	N
WBGene00006307	1.15e-22	3.73e-21	Y	N	Y	N	N
WBGene00000040	1.18e-22	3.83e-21	Y	N	Y	Y	N
WBGene00017823	1.18e-22	3.85e-21	Y	N	Y	Y	Y
WBGene00011753	1.3e-22	4.23e-21	Y	N	Y	Y	N
WBGene00013869	1.33e-22	4.32e-21	Y	N	Y	Y	Y
WBGene00016845	1.37e-22	4.46e-21	Y	N	Y	Y	Y
WBGene00000063	1.39e-22	4.49e-21	N	Y	Y	Y	N
WBGene00004434	1.39e-22	4.5e-21	N	N	Y	Y	N
WBGene00018760	1.46e-22	4.71e-21	N	Y	Y	Y	Y
WBGene00015687	1.52e-22	4.9e-21	N	Y	Y	Y	Y
WBGene00012398	1.6e-22	5.17e-21	Y	N	Y	Y	Y
WBGene00016027	1.66e-22	5.34e-21	N	Y	Y	Y	N
WBGene00003095	1.71e-22	5.52e-21	N	Y	Y	Y	N
WBGene00077490	1.74e-22	5.59e-21	N	Y	Y	Y	Y
WBGene00011884	1.75e-22	5.63e-21	Y	N	Y	N	N
WBGene00019961	1.8e-22	5.79e-21	N	Y	Y	Y	N
WBGene00219824	1.82e-22	5.84e-21	Y	N	Y	N	N
WBGene00022307	1.86e-22	5.95e-21	Y	N	Y	Y	Y
WBGene00016118	1.93e-22	6.17e-21	Y	N	Y	N	N
WBGene00011108	1.97e-22	6.3e-21	Y	N	Y	Y	Y
WBGene00001649	1.98e-22	6.32e-21	N	Y	Y	Y	Y
WBGene00017925	2.05e-22	6.54e-21	Y	N	Y	N	N
WBGene00006512	2.06e-22	6.56e-21	Y	N	Y	Y	N
WBGene00015460	2.07e-22	6.6e-21	N	Y	Y	N	N
WBGene00009295	2.12e-22	6.75e-21	N	Y	Y	N	N
WBGene00022078	2.17e-22	6.89e-21	Y	N	Y	Y	Y
WBGene00016716	2.3e-22	7.31e-21	Y	N	Y	Y	Y
WBGene00007390	2.3e-22	7.31e-21	Y	N	Y	N	N
WBGene00003765	2.32e-22	7.37e-21	N	Y	Y	Y	Y
WBGene00006921	2.43e-22	7.7e-21	Y	N	Y	Y	N
WBGene00000245	2.48e-22	7.86e-21	Y	N	Y	Y	N
WBGene00015152	2.69e-22	8.52e-21	N	Y	Y	Y	Y
WBGene00008333	3.09e-22	9.76e-21	Y	N	Y	Y	Y
WBGene00000656	3.28e-22	1.03e-20	Y	N	Y	Y	Y
WBGene00009805	3.32e-22	1.05e-20	Y	N	Y	N	N
WBGene00007932	3.42e-22	1.08e-20	Y	N	Y	Y	Y
WBGene00019782	3.55e-22	1.12e-20	Y	N	Y	Y	Y
WBGene00020526	3.69e-22	1.16e-20	Y	N	Y	N	N
WBGene00016150	3.98e-22	1.25e-20	Y	N	Y	Y	Y
WBGene00006434	4.69e-22	1.47e-20	Y	N	Y	N	N
WBGene00007122	4.72e-22	1.48e-20	N	Y	Y	N	N
WBGene00009165	5e-22	1.57e-20	N	Y	Y	Y	Y
WBGene00019717	5.24e-22	1.64e-20	Y	N	Y	Y	Y
WBGene00019656	5.44e-22	1.7e-20	Y	N	Y	Y	N
WBGene00023414	5.66e-22	1.77e-20	N	Y	Y	Y	N
WBGene00000638	6.03e-22	1.88e-20	Y	N	Y	Y	Y
WBGene00019890	6.29e-22	1.96e-20	Y	N	Y	N	N
WBGene00009702	6.4e-22	1.99e-20	Y	N	Y	Y	Y
WBGene00022631	6.41e-22	1.99e-20	Y	N	Y	Y	Y
WBGene00004857	6.48e-22	2.01e-20	Y	N	Y	Y	Y
WBGene00018997	6.69e-22	2.08e-20	Y	N	Y	N	N
WBGene00016438	6.74e-22	2.09e-20	Y	N	Y	Y	Y
WBGene00017663	6.84e-22	2.12e-20	N	Y	Y	Y	Y
WBGene00009486	6.92e-22	2.14e-20	Y	N	Y	N	N
WBGene00000480	7.06e-22	2.19e-20	Y	N	Y	Y	Y
WBGene00015326	7.14e-22	2.21e-20	Y	N	Y	N	N
WBGene00015465	7.19e-22	2.22e-20	Y	N	Y	N	N
WBGene00010269	7.19e-22	2.22e-20	Y	N	Y	N	N
WBGene00017691	7.27e-22	2.24e-20	Y	N	Y	Y	N
WBGene00015100	7.34e-22	2.26e-20	Y	N	Y	Y	Y
WBGene00004198	7.39e-22	2.27e-20	Y	N	Y	Y	Y
WBGene00003571	7.77e-22	2.39e-20	Y	N	Y	Y	Y
WBGene00004480	7.79e-22	2.39e-20	Y	N	Y	N	N
WBGene00002016	7.91e-22	2.43e-20	Y	N	Y	Y	Y
WBGene00003632	7.96e-22	2.44e-20	Y	N	Y	Y	Y
WBGene00015828	8.12e-22	2.49e-20	Y	N	Y	Y	Y
WBGene00044326	9.08e-22	2.78e-20	Y	N	Y	N	N
WBGene00001770	9.1e-22	2.78e-20	N	Y	Y	Y	Y
WBGene00009291	1e-21	3.06e-20	Y	N	Y	Y	Y
WBGene00019497	1.06e-21	3.23e-20	Y	N	Y	Y	Y
WBGene00004965	1.08e-21	3.29e-20	N	N	Y	Y	Y
WBGene00016111	1.15e-21	3.5e-20	Y	N	Y	Y	Y
WBGene00019959	1.25e-21	3.81e-20	Y	N	Y	Y	N
WBGene00013050	1.3e-21	3.95e-20	Y	N	Y	Y	Y
WBGene00011561	1.34e-21	4.06e-20	Y	N	Y	Y	Y
WBGene00013892	1.36e-21	4.13e-20	N	Y	Y	N	N
WBGene00008576	1.37e-21	4.14e-20	Y	N	Y	N	N
WBGene00008172	1.39e-21	4.2e-20	N	Y	Y	Y	N
WBGene00021596	1.43e-21	4.33e-20	Y	N	Y	Y	N
WBGene00002106	1.5e-21	4.53e-20	Y	N	Y	Y	Y
WBGene00011768	1.61e-21	4.86e-20	Y	N	Y	Y	Y
WBGene00016958	1.64e-21	4.95e-20	Y	N	Y	Y	Y
WBGene00020341	1.66e-21	4.99e-20	Y	N	Y	N	N
WBGene00009061	1.71e-21	5.14e-20	N	Y	Y	N	N
WBGene00007599	1.83e-21	5.49e-20	Y	N	Y	Y	Y
WBGene00002068	1.87e-21	5.64e-20	N	Y	Y	N	N
WBGene00004317	2.03e-21	6.11e-20	Y	N	Y	N	N
WBGene00016891	2.03e-21	6.11e-20	Y	N	Y	Y	N
WBGene00020185	2.06e-21	6.19e-20	Y	N	Y	Y	N
WBGene00022485	2.09e-21	6.27e-20	Y	N	Y	Y	Y
WBGene00000761	2.4e-21	7.17e-20	Y	N	Y	Y	N
WBGene00008354	2.41e-21	7.19e-20	Y	N	Y	Y	N
WBGene00003722	2.44e-21	7.28e-20	Y	N	Y	Y	Y
WBGene00000221	2.45e-21	7.3e-20	Y	N	Y	Y	Y
WBGene00008694	2.63e-21	7.86e-20	N	Y	Y	Y	N
WBGene00009918	2.92e-21	8.69e-20	N	Y	Y	N	N
WBGene00018370	2.98e-21	8.86e-20	N	Y	Y	Y	Y
WBGene00017336	3.05e-21	9.07e-20	Y	N	Y	Y	Y
WBGene00004083	3.52e-21	1.05e-19	Y	N	Y	Y	Y
WBGene00001169	3.54e-21	1.05e-19	N	Y	Y	Y	Y
WBGene00000515	3.6e-21	1.07e-19	Y	N	Y	Y	N
WBGene00010931	3.97e-21	1.18e-19	N	N	Y	N	N
WBGene00017653	4.11e-21	1.22e-19	Y	N	Y	Y	Y
WBGene00019465	4.6e-21	1.36e-19	Y	N	Y	Y	N
WBGene00007395	4.68e-21	1.38e-19	N	Y	Y	Y	Y
WBGene00011017	4.79e-21	1.41e-19	N	Y	Y	Y	N
WBGene00006701	5.4e-21	1.59e-19	Y	N	Y	Y	Y
WBGene00006927	5.43e-21	1.6e-19	Y	N	Y	Y	N
WBGene00016192	5.57e-21	1.64e-19	N	Y	Y	N	N
WBGene00008228	5.85e-21	1.72e-19	Y	N	Y	N	N
WBGene00015538	5.96e-21	1.75e-19	Y	N	Y	N	N
WBGene00019460	6.11e-21	1.79e-19	N	Y	Y	N	N
WBGene00020158	7.32e-21	2.15e-19	Y	N	Y	Y	Y
WBGene00007772	7.35e-21	2.15e-19	Y	N	Y	Y	Y
WBGene00011325	7.39e-21	2.16e-19	Y	N	Y	N	N
WBGene00050890	7.45e-21	2.18e-19	Y	N	Y	N	N
WBGene00044728	7.75e-21	2.27e-19	Y	N	Y	Y	Y
WBGene00015559	7.95e-21	2.32e-19	Y	N	Y	N	N
WBGene00044743	8.49e-21	2.48e-19	Y	N	Y	N	N
WBGene00012351	8.95e-21	2.61e-19	Y	N	Y	N	N
WBGene00007812	9.15e-21	2.67e-19	Y	N	Y	Y	N
WBGene00000712	9.31e-21	2.71e-19	N	Y	Y	Y	Y
WBGene00022252	9.33e-21	2.72e-19	N	Y	Y	Y	Y
WBGene00007764	9.54e-21	2.77e-19	Y	N	Y	Y	Y
WBGene00018473	9.64e-21	2.8e-19	N	Y	Y	Y	Y
WBGene00004917	1.02e-20	2.97e-19	N	N	Y	N	N
WBGene00018111	1.06e-20	3.09e-19	Y	N	Y	N	N
WBGene00018646	1.07e-20	3.11e-19	Y	N	Y	Y	Y
WBGene00016158	1.17e-20	3.4e-19	Y	N	Y	N	N
WBGene00009688	1.2e-20	3.48e-19	N	Y	Y	N	N
WBGene00003374	1.26e-20	3.64e-19	Y	N	Y	Y	Y
WBGene00016636	1.31e-20	3.78e-19	Y	N	Y	Y	Y
WBGene00017127	1.42e-20	4.11e-19	N	Y	Y	Y	Y
WBGene00017984	1.45e-20	4.18e-19	Y	N	Y	N	N
WBGene00020248	1.46e-20	4.21e-19	Y	N	Y	N	N
WBGene00001547	1.55e-20	4.46e-19	Y	N	Y	N	N
WBGene00012592	1.58e-20	4.53e-19	Y	N	Y	Y	Y
WBGene00004216	1.68e-20	4.82e-19	Y	N	Y	Y	Y
WBGene00003762	1.68e-20	4.82e-19	N	Y	Y	Y	Y
WBGene00019466	1.86e-20	5.34e-19	Y	N	Y	N	N
WBGene00016403	2.04e-20	5.85e-19	Y	N	Y	N	N
WBGene00021647	2.14e-20	6.12e-19	N	Y	Y	Y	N
WBGene00018693	2.18e-20	6.22e-19	Y	N	Y	N	N
WBGene00219286	2.19e-20	6.26e-19	Y	N	Y	N	N
WBGene00010232	2.36e-20	6.72e-19	Y	N	Y	Y	Y
WBGene00021810	2.41e-20	6.88e-19	Y	N	Y	N	N
WBGene00021397	2.49e-20	7.09e-19	Y	N	Y	N	N
WBGene00007605	2.58e-20	7.35e-19	Y	N	Y	Y	Y
WBGene00011673	2.64e-20	7.5e-19	Y	N	Y	N	N
WBGene00011446	2.66e-20	7.55e-19	N	Y	Y	Y	Y
WBGene00011556	2.66e-20	7.55e-19	Y	N	Y	Y	Y
WBGene00003097	2.81e-20	7.97e-19	Y	N	Y	Y	Y
WBGene00010456	2.84e-20	8.06e-19	Y	N	Y	Y	Y
WBGene00007984	2.89e-20	8.18e-19	Y	N	Y	N	N
WBGene00017360	2.96e-20	8.38e-19	N	Y	Y	Y	N
WBGene00012273	3.01e-20	8.51e-19	N	Y	Y	N	N
WBGene00008213	3.09e-20	8.73e-19	Y	N	Y	N	N
WBGene00004453	3.09e-20	8.73e-19	Y	N	Y	N	N
WBGene00010538	3.13e-20	8.83e-19	Y	N	Y	Y	Y
WBGene00003914	3.14e-20	8.83e-19	Y	N	Y	N	N
WBGene00018470	3.18e-20	8.96e-19	Y	N	Y	Y	Y
WBGene00022412	3.23e-20	9.09e-19	Y	N	Y	N	N
WBGene00009830	3.32e-20	9.32e-19	N	Y	Y	Y	N
WBGene00002162	3.36e-20	9.43e-19	Y	N	Y	N	N
WBGene00015342	3.38e-20	9.48e-19	Y	N	Y	Y	Y
WBGene00008484	3.52e-20	9.87e-19	Y	N	Y	Y	Y
WBGene00019781	3.55e-20	9.95e-19	Y	N	Y	Y	Y
WBGene00021167	3.58e-20	1e-18	Y	N	Y	N	N
WBGene00010055	3.6e-20	1.01e-18	Y	N	Y	Y	N
WBGene00017719	3.84e-20	1.07e-18	Y	N	Y	Y	N
WBGene00001329	3.95e-20	1.1e-18	Y	N	Y	Y	Y
WBGene00020300	4.14e-20	1.15e-18	N	Y	Y	N	N
WBGene00000673	4.23e-20	1.18e-18	Y	N	Y	Y	Y
WBGene00012622	4.24e-20	1.18e-18	Y	N	Y	Y	Y
WBGene00022572	4.39e-20	1.22e-18	N	Y	Y	N	N
WBGene00019761	4.46e-20	1.24e-18	N	N	Y	N	N
WBGene00008936	4.73e-20	1.31e-18	Y	N	Y	Y	N
WBGene00013257	4.75e-20	1.32e-18	Y	N	Y	Y	Y
WBGene00002210	4.82e-20	1.34e-18	Y	N	Y	Y	N
WBGene00008444	4.85e-20	1.34e-18	Y	N	Y	N	N
WBGene00020260	5.33e-20	1.48e-18	Y	N	Y	N	N
WBGene00015623	5.59e-20	1.55e-18	N	Y	Y	Y	N
WBGene00010790	5.74e-20	1.59e-18	Y	N	Y	Y	Y
WBGene00004350	5.88e-20	1.62e-18	Y	N	Y	N	N
WBGene00020275	5.93e-20	1.64e-18	N	Y	Y	N	N
WBGene00007631	6.01e-20	1.66e-18	Y	N	Y	N	N
WBGene00000122	6.42e-20	1.77e-18	N	Y	Y	N	N
WBGene00007913	6.99e-20	1.92e-18	N	Y	Y	Y	Y
WBGene00015956	7.04e-20	1.93e-18	N	Y	Y	Y	Y
WBGene00023485	7.19e-20	1.98e-18	Y	N	Y	Y	Y
WBGene00004811	7.29e-20	2e-18	Y	N	Y	N	N
WBGene00011978	7.44e-20	2.04e-18	N	Y	Y	Y	Y
WBGene00021831	7.48e-20	2.05e-18	N	Y	Y	N	N
WBGene00006724	7.92e-20	2.17e-18	Y	N	Y	N	N
WBGene00010341	8.1e-20	2.22e-18	Y	N	Y	Y	Y
WBGene00002090	8.33e-20	2.28e-18	N	Y	Y	N	N
WBGene00022570	8.93e-20	2.44e-18	Y	N	Y	N	N
WBGene00000912	9.06e-20	2.47e-18	Y	N	Y	N	N
WBGene00010328	9.21e-20	2.51e-18	Y	N	Y	Y	Y
WBGene00195248	9.43e-20	2.57e-18	Y	N	Y	N	N
WBGene00015943	9.83e-20	2.68e-18	Y	N	Y	N	N
WBGene00008735	1.03e-19	2.81e-18	N	N	Y	Y	Y
WBGene00010094	1.05e-19	2.86e-18	Y	N	Y	N	N
WBGene00019007	1.07e-19	2.91e-18	N	Y	Y	N	N
WBGene00022712	1.18e-19	3.2e-18	N	Y	Y	Y	N
WBGene00011571	1.19e-19	3.22e-18	N	Y	Y	N	N
WBGene00007946	1.19e-19	3.23e-18	Y	N	Y	Y	Y
WBGene00006591	1.2e-19	3.25e-18	N	Y	Y	Y	Y
WBGene00020783	1.23e-19	3.32e-18	N	Y	Y	Y	N
WBGene00015150	1.26e-19	3.4e-18	N	Y	Y	N	N
WBGene00001425	1.27e-19	3.44e-18	Y	N	Y	Y	Y
WBGene00001508	1.29e-19	3.49e-18	Y	N	Y	Y	N
WBGene00009444	1.4e-19	3.77e-18	N	Y	Y	N	N
WBGene00007710	1.52e-19	4.08e-18	Y	N	Y	Y	N
WBGene00015169	1.6e-19	4.32e-18	Y	N	Y	N	N
WBGene00010569	1.7e-19	4.56e-18	Y	N	Y	N	N
WBGene00023503	1.74e-19	4.68e-18	Y	N	Y	Y	Y
WBGene00010113	1.75e-19	4.71e-18	N	Y	Y	Y	Y
WBGene00012824	1.76e-19	4.73e-18	Y	N	Y	N	N
WBGene00009914	1.88e-19	5.04e-18	Y	N	Y	Y	Y
WBGene00020114	1.9e-19	5.08e-18	Y	N	Y	Y	Y
WBGene00045255	1.93e-19	5.17e-18	Y	N	Y	Y	Y
WBGene00008258	2.12e-19	5.67e-18	Y	N	Y	Y	N
WBGene00014003	2.14e-19	5.71e-18	Y	N	Y	Y	N
WBGene00020972	2.16e-19	5.76e-18	Y	N	Y	Y	Y
WBGene00020382	2.28e-19	6.09e-18	Y	N	Y	N	N
WBGene00010256	2.3e-19	6.12e-18	N	Y	Y	Y	Y
WBGene00000237	2.41e-19	6.42e-18	N	Y	Y	Y	Y
WBGene00007894	2.46e-19	6.54e-18	N	Y	Y	N	N
WBGene00011819	2.54e-19	6.76e-18	N	Y	Y	Y	N
WBGene00004486	2.6e-19	6.92e-18	N	N	Y	N	N
WBGene00008592	2.67e-19	7.09e-18	Y	N	Y	N	N
WBGene00004478	2.75e-19	7.29e-18	N	Y	Y	N	N
WBGene00003831	2.78e-19	7.37e-18	Y	N	Y	N	N
WBGene00006911	2.82e-19	7.48e-18	N	N	Y	N	N
WBGene00011691	2.96e-19	7.83e-18	N	Y	Y	Y	N
WBGene00018430	3e-19	7.91e-18	Y	N	Y	Y	Y
WBGene00013900	2.99e-19	7.91e-18	Y	N	Y	Y	Y
WBGene00015512	3.09e-19	8.16e-18	N	Y	Y	Y	N
WBGene00006928	3.12e-19	8.23e-18	Y	N	Y	Y	N
WBGene00003989	3.13e-19	8.26e-18	N	Y	Y	N	N
WBGene00012901	3.2e-19	8.44e-18	Y	N	Y	Y	Y
WBGene00012034	3.35e-19	8.81e-18	Y	N	Y	Y	Y
WBGene00020617	3.52e-19	9.26e-18	N	Y	Y	Y	Y
WBGene00018286	3.6e-19	9.45e-18	Y	N	Y	Y	Y
WBGene00019720	3.62e-19	9.49e-18	Y	N	Y	Y	Y
WBGene00021503	3.82e-19	1e-17	Y	N	Y	Y	Y
WBGene00006351	4.05e-19	1.06e-17	Y	N	Y	Y	N
WBGene00016669	4.11e-19	1.08e-17	Y	N	Y	Y	Y
WBGene00015462	4.2e-19	1.1e-17	Y	N	Y	N	N
WBGene00000114	4.2e-19	1.1e-17	N	Y	Y	N	N
WBGene00044772	4.29e-19	1.12e-17	Y	N	Y	N	N
WBGene00015535	4.35e-19	1.14e-17	Y	N	Y	Y	Y
WBGene00015037	4.46e-19	1.16e-17	N	Y	Y	Y	N
WBGene00189993	4.48e-19	1.17e-17	Y	N	Y	N	N
WBGene00021348	4.9e-19	1.28e-17	Y	N	Y	N	N
WBGene00021698	5.07e-19	1.32e-17	Y	N	Y	Y	Y
WBGene00001330	5.1e-19	1.33e-17	N	Y	Y	Y	Y
WBGene00021498	5.28e-19	1.37e-17	Y	N	Y	N	N
WBGene00007551	5.47e-19	1.42e-17	Y	N	Y	Y	Y
WBGene00005647	6.12e-19	1.59e-17	Y	N	Y	Y	Y
WBGene00011481	6.24e-19	1.62e-17	Y	N	Y	N	N
WBGene00007835	6.34e-19	1.64e-17	Y	N	Y	Y	Y
WBGene00007914	6.37e-19	1.65e-17	Y	N	Y	N	N
WBGene00014666	6.54e-19	1.69e-17	Y	N	Y	Y	N
WBGene00016094	6.64e-19	1.71e-17	Y	N	Y	Y	Y
WBGene00006605	6.85e-19	1.77e-17	Y	N	Y	N	N
WBGene00011809	6.98e-19	1.8e-17	N	Y	Y	Y	N
WBGene00010899	7.04e-19	1.81e-17	Y	N	Y	Y	Y
WBGene00000981	7.07e-19	1.82e-17	Y	N	Y	Y	Y
WBGene00017131	7.13e-19	1.84e-17	Y	N	Y	Y	Y
WBGene00003587	7.88e-19	2.03e-17	N	Y	Y	Y	N
WBGene00016330	8.15e-19	2.09e-17	N	Y	Y	Y	Y
WBGene00000426	8.6e-19	2.21e-17	Y	N	Y	N	N
WBGene00014669	8.65e-19	2.22e-17	Y	N	Y	Y	Y
WBGene00008603	8.76e-19	2.25e-17	N	Y	Y	Y	Y
WBGene00006706	8.82e-19	2.26e-17	N	Y	Y	N	N
WBGene00016442	9.01e-19	2.31e-17	Y	N	Y	N	N
WBGene00011423	9.45e-19	2.42e-17	Y	N	Y	Y	Y
WBGene00021081	9.45e-19	2.42e-17	N	N	Y	N	N
WBGene00009723	9.59e-19	2.45e-17	Y	N	Y	Y	Y
WBGene00021446	9.6e-19	2.45e-17	Y	N	Y	N	N
WBGene00021581	9.63e-19	2.46e-17	Y	N	Y	Y	Y
WBGene00006840	9.76e-19	2.49e-17	N	Y	Y	Y	N
WBGene00020891	1.01e-18	2.56e-17	Y	N	Y	Y	Y
WBGene00003893	1.03e-18	2.63e-17	N	Y	Y	Y	Y
WBGene00016808	1.05e-18	2.66e-17	N	Y	Y	Y	N
WBGene00000183	1.05e-18	2.66e-17	Y	N	Y	N	N
WBGene00044431	1.07e-18	2.71e-17	N	Y	Y	Y	N
WBGene00014821	1.09e-18	2.77e-17	N	Y	Y	Y	Y
WBGene00004951	1.13e-18	2.85e-17	N	Y	Y	Y	Y
WBGene00021648	1.13e-18	2.85e-17	Y	N	Y	N	N
WBGene00185005	1.21e-18	3.05e-17	N	Y	Y	Y	N
WBGene00010980	1.21e-18	3.06e-17	N	Y	Y	Y	Y
WBGene00007440	1.25e-18	3.16e-17	Y	N	Y	N	N
WBGene00015233	1.3e-18	3.29e-17	N	Y	Y	N	N
WBGene00003829	1.31e-18	3.3e-17	Y	N	Y	N	N
WBGene00012921	1.39e-18	3.51e-17	Y	N	Y	Y	Y
WBGene00006725	1.4e-18	3.53e-17	Y	N	Y	N	N
WBGene00020636	1.46e-18	3.68e-17	Y	N	Y	N	N
WBGene00018607	1.54e-18	3.88e-17	Y	N	Y	N	N
WBGene00044167	1.57e-18	3.94e-17	Y	N	Y	Y	Y
WBGene00010774	1.59e-18	3.99e-17	Y	N	Y	Y	Y
WBGene00011230	1.62e-18	4.07e-17	Y	N	Y	Y	Y
WBGene00016998	1.82e-18	4.57e-17	Y	N	Y	Y	N
WBGene00013306	1.85e-18	4.64e-17	Y	N	Y	Y	Y
WBGene00003734	1.92e-18	4.81e-17	Y	N	Y	N	N
WBGene00007786	1.98e-18	4.95e-17	Y	N	Y	N	N
WBGene00013587	2.01e-18	5.01e-17	N	Y	Y	Y	N
WBGene00003568	2.11e-18	5.27e-17	Y	N	Y	Y	Y
WBGene00007811	2.19e-18	5.48e-17	Y	N	Y	Y	Y
WBGene00013598	2.22e-18	5.55e-17	N	Y	Y	N	N
WBGene00006519	2.28e-18	5.68e-17	Y	N	Y	N	N
WBGene00021435	2.5e-18	6.22e-17	Y	N	Y	N	N
WBGene00015159	2.77e-18	6.89e-17	N	Y	Y	N	N
WBGene00012339	2.86e-18	7.12e-17	Y	N	Y	Y	N
WBGene00015186	2.99e-18	7.43e-17	Y	N	Y	N	N
WBGene00013455	3.05e-18	7.58e-17	Y	N	Y	N	N
WBGene00022171	3.07e-18	7.61e-17	Y	N	Y	Y	Y
WBGene00004191	3.11e-18	7.7e-17	N	Y	Y	Y	N
WBGene00008588	3.22e-18	7.98e-17	Y	N	Y	N	N
WBGene00006727	3.38e-18	8.36e-17	N	Y	Y	N	N
WBGene00000170	3.53e-18	8.73e-17	N	N	Y	Y	Y
WBGene00014836	3.54e-18	8.75e-17	Y	N	Y	N	N
WBGene00003649	3.65e-18	9.02e-17	Y	N	Y	Y	Y
WBGene00000718	3.68e-18	9.08e-17	Y	N	Y	N	N
WBGene00004778	3.96e-18	9.76e-17	Y	N	Y	Y	Y
WBGene00017380	4.28e-18	1.06e-16	Y	N	Y	Y	Y
WBGene00015935	4.56e-18	1.12e-16	Y	N	Y	Y	Y
WBGene00003035	4.92e-18	1.21e-16	N	Y	Y	N	N
WBGene00000596	5.1e-18	1.26e-16	Y	N	Y	Y	Y
WBGene00044921	5.4e-18	1.33e-16	N	Y	Y	Y	Y
WBGene00011012	5.44e-18	1.34e-16	N	Y	Y	N	N
WBGene00016281	5.74e-18	1.41e-16	N	N	Y	N	N
WBGene00021248	5.84e-18	1.43e-16	N	Y	Y	N	N
WBGene00004234	5.93e-18	1.45e-16	Y	N	Y	N	N
WBGene00011248	6.29e-18	1.54e-16	Y	N	Y	Y	Y
WBGene00010522	6.36e-18	1.56e-16	Y	N	Y	N	N
WBGene00003707	6.68e-18	1.63e-16	Y	N	Y	Y	Y
WBGene00001520	6.69e-18	1.63e-16	Y	N	Y	Y	N
WBGene00003071	6.72e-18	1.64e-16	N	Y	Y	Y	Y
WBGene00003242	6.73e-18	1.64e-16	N	Y	Y	Y	Y
WBGene00020865	6.98e-18	1.7e-16	Y	N	Y	N	N
WBGene00002045	7.13e-18	1.74e-16	Y	N	Y	Y	N
WBGene00016955	7.25e-18	1.76e-16	Y	N	Y	N	N
WBGene00016332	7.78e-18	1.89e-16	Y	N	Y	Y	Y
WBGene00022188	7.96e-18	1.94e-16	Y	N	Y	N	N
WBGene00002188	8.02e-18	1.95e-16	Y	N	Y	N	N
WBGene00001108	8.14e-18	1.98e-16	N	Y	Y	Y	Y
WBGene00021999	8.35e-18	2.02e-16	Y	N	Y	N	N
WBGene00014031	8.39e-18	2.03e-16	Y	N	Y	Y	Y
WBGene00021820	8.44e-18	2.04e-16	Y	N	Y	Y	N
WBGene00010972	8.46e-18	2.05e-16	N	N	Y	Y	Y
WBGene00020403	8.47e-18	2.05e-16	N	N	Y	N	N
WBGene00012553	8.59e-18	2.08e-16	Y	N	Y	N	N
WBGene00012923	8.75e-18	2.11e-16	Y	N	Y	N	N
WBGene00022014	9.35e-18	2.25e-16	Y	N	Y	Y	Y
WBGene00015709	9.34e-18	2.25e-16	Y	N	Y	Y	Y
WBGene00018282	9.38e-18	2.26e-16	Y	N	Y	Y	Y
WBGene00003053	9.96e-18	2.4e-16	N	Y	Y	Y	Y
WBGene00014254	9.98e-18	2.4e-16	Y	N	Y	Y	Y
WBGene00001477	1.11e-17	2.66e-16	Y	N	Y	N	N
WBGene00001899	1.11e-17	2.66e-16	Y	N	Y	N	N
WBGene00011128	1.13e-17	2.7e-16	N	Y	Y	N	N
WBGene00022279	1.2e-17	2.87e-16	Y	N	Y	Y	N
WBGene00016678	1.21e-17	2.9e-16	Y	N	Y	Y	Y
WBGene00019399	1.29e-17	3.08e-16	Y	N	Y	N	N
WBGene00020330	1.32e-17	3.17e-16	N	Y	Y	N	N
WBGene00012716	1.33e-17	3.17e-16	Y	N	Y	N	N
WBGene00012646	1.41e-17	3.37e-16	N	Y	Y	N	N
WBGene00009983	1.43e-17	3.42e-16	N	Y	Y	Y	Y
WBGene00003248	1.47e-17	3.51e-16	N	Y	Y	Y	Y
WBGene00019819	1.5e-17	3.57e-16	Y	N	Y	Y	N
WBGene00011073	1.5e-17	3.57e-16	Y	N	Y	N	N
WBGene00015660	1.52e-17	3.62e-16	Y	N	Y	Y	Y
WBGene00022394	1.6e-17	3.8e-16	Y	N	Y	N	N
WBGene00000388	1.69e-17	4.01e-16	N	Y	Y	Y	N
WBGene00001045	1.71e-17	4.06e-16	Y	N	Y	Y	Y
WBGene00004228	1.71e-17	4.07e-16	Y	N	Y	Y	Y
WBGene00001404	1.74e-17	4.13e-16	Y	N	Y	Y	N
WBGene00011141	1.76e-17	4.17e-16	Y	N	Y	Y	Y
WBGene00007404	1.81e-17	4.29e-16	Y	N	Y	Y	Y
WBGene00019205	1.84e-17	4.36e-16	N	Y	Y	Y	Y
WBGene00045411	1.84e-17	4.36e-16	Y	N	Y	N	N
WBGene00022742	1.85e-17	4.38e-16	Y	N	Y	N	N
WBGene00016209	1.89e-17	4.46e-16	N	Y	Y	N	N
WBGene00017123	1.89e-17	4.46e-16	N	Y	Y	Y	Y
WBGene00044811	1.89e-17	4.47e-16	Y	N	Y	Y	Y
WBGene00007072	2.02e-17	4.77e-16	Y	N	Y	Y	Y
WBGene00007361	2.11e-17	4.98e-16	Y	N	Y	N	N
WBGene00018755	2.13e-17	5.01e-16	Y	N	Y	N	N
WBGene00020324	2.24e-17	5.26e-16	Y	N	Y	N	N
WBGene00004858	2.27e-17	5.35e-16	N	Y	Y	N	N
WBGene00004183	2.45e-17	5.75e-16	Y	N	Y	Y	Y
WBGene00016973	2.51e-17	5.89e-16	Y	N	Y	Y	Y
WBGene00009842	2.52e-17	5.92e-16	Y	N	Y	N	N
WBGene00020113	2.63e-17	6.16e-16	N	Y	Y	N	N
WBGene00006730	2.7e-17	6.32e-16	Y	N	Y	N	N
WBGene00000083	2.71e-17	6.35e-16	Y	N	Y	Y	N
WBGene00009907	2.85e-17	6.67e-16	Y	N	Y	N	N
WBGene00020994	2.86e-17	6.69e-16	N	Y	Y	N	N
WBGene00017881	2.94e-17	6.87e-16	Y	N	Y	Y	N
WBGene00021826	2.95e-17	6.89e-16	Y	N	Y	N	N
WBGene00018704	3.01e-17	7.03e-16	Y	N	Y	Y	Y
WBGene00010742	3.07e-17	7.16e-16	N	N	Y	N	N
WBGene00018251	3.1e-17	7.23e-16	Y	N	Y	N	N
WBGene00015884	3.11e-17	7.24e-16	Y	N	Y	Y	Y
WBGene00001028	3.18e-17	7.39e-16	Y	N	Y	N	N
WBGene00007707	3.23e-17	7.51e-16	Y	N	Y	N	N
WBGene00019808	3.27e-17	7.6e-16	Y	N	Y	N	N
WBGene00009236	3.43e-17	7.95e-16	Y	N	Y	Y	Y
WBGene00007309	3.49e-17	8.09e-16	Y	N	Y	Y	Y
WBGene00045393	3.7e-17	8.57e-16	N	Y	Y	Y	Y
WBGene00012140	3.73e-17	8.64e-16	Y	N	Y	Y	Y
WBGene00002783	3.83e-17	8.87e-16	Y	N	Y	N	N
WBGene00001760	3.87e-17	8.94e-16	Y	N	Y	Y	Y
WBGene00206512	3.94e-17	9.1e-16	N	Y	Y	Y	Y
WBGene00000602	3.97e-17	9.16e-16	N	N	Y	N	N
WBGene00194717	4.04e-17	9.32e-16	N	Y	Y	N	N
WBGene00010911	4.12e-17	9.5e-16	Y	N	Y	N	N
WBGene00017885	4.13e-17	9.52e-16	Y	N	Y	Y	Y
WBGene00021131	4.22e-17	9.72e-16	N	Y	Y	Y	N
WBGene00018784	4.26e-17	9.81e-16	Y	N	Y	N	N
WBGene00009057	4.35e-17	1e-15	N	Y	Y	Y	N
WBGene00014838	4.35e-17	1e-15	Y	N	Y	N	N
WBGene00219592	4.38e-17	1.01e-15	Y	N	Y	Y	Y
WBGene00008606	4.44e-17	1.02e-15	Y	N	Y	Y	Y
WBGene00010281	4.59e-17	1.05e-15	N	Y	Y	N	N
WBGene00219590	4.6e-17	1.05e-15	Y	N	Y	Y	N
WBGene00012577	4.66e-17	1.07e-15	Y	N	Y	N	N
WBGene00010867	4.69e-17	1.07e-15	N	Y	Y	Y	N
WBGene00002021	4.84e-17	1.11e-15	N	Y	Y	Y	Y
WBGene00004113	5.32e-17	1.22e-15	Y	N	Y	Y	Y
WBGene00022013	5.41e-17	1.23e-15	Y	N	Y	N	N
WBGene00010115	5.49e-17	1.25e-15	Y	N	Y	Y	Y
WBGene00015859	5.49e-17	1.25e-15	Y	N	Y	N	N
WBGene00219964	5.58e-17	1.27e-15	Y	N	Y	Y	Y
WBGene00017539	5.77e-17	1.31e-15	N	Y	Y	Y	Y
WBGene00007429	5.83e-17	1.33e-15	N	Y	Y	N	N
WBGene00011580	5.87e-17	1.33e-15	N	Y	Y	N	N
WBGene00017283	5.97e-17	1.36e-15	Y	N	Y	N	N
WBGene00008856	6.18e-17	1.4e-15	Y	N	Y	Y	N
WBGene00011839	6.19e-17	1.41e-15	Y	N	Y	N	N
WBGene00018413	6.39e-17	1.45e-15	Y	N	Y	Y	Y
WBGene00003713	6.42e-17	1.45e-15	Y	N	Y	N	N
WBGene00009257	6.5e-17	1.47e-15	Y	N	Y	N	N
WBGene00001559	6.58e-17	1.49e-15	Y	N	Y	N	N
WBGene00015519	6.65e-17	1.5e-15	N	Y	Y	N	N
WBGene00016754	6.65e-17	1.5e-15	N	Y	Y	Y	N
WBGene00008516	6.89e-17	1.56e-15	Y	N	Y	N	N
WBGene00018643	6.97e-17	1.57e-15	Y	N	Y	Y	Y
WBGene00010909	7.57e-17	1.71e-15	Y	N	Y	N	N
WBGene00017041	7.59e-17	1.71e-15	N	Y	Y	N	N
WBGene00015676	7.59e-17	1.71e-15	Y	N	Y	N	N
WBGene00014063	7.67e-17	1.73e-15	Y	N	Y	Y	Y
WBGene00012531	7.92e-17	1.78e-15	Y	N	Y	Y	Y
WBGene00002199	8e-17	1.8e-15	Y	N	Y	Y	Y
WBGene00020022	8.32e-17	1.87e-15	Y	N	Y	Y	N
WBGene00004305	8.38e-17	1.88e-15	N	Y	Y	Y	N
WBGene00012217	8.69e-17	1.95e-15	Y	N	Y	N	N
WBGene00018151	8.83e-17	1.98e-15	N	Y	Y	N	N
WBGene00009692	8.93e-17	2e-15	Y	N	Y	Y	Y
WBGene00008760	9.06e-17	2.03e-15	N	N	Y	Y	Y
WBGene00002497	9.15e-17	2.05e-15	N	Y	Y	Y	Y
WBGene00016162	9.41e-17	2.1e-15	Y	N	Y	N	N
WBGene00016004	9.63e-17	2.15e-15	Y	N	Y	Y	Y
WBGene00019057	9.64e-17	2.15e-15	Y	N	Y	N	N
WBGene00010446	1.01e-16	2.25e-15	Y	N	Y	N	N
WBGene00017961	1.03e-16	2.3e-15	Y	N	Y	N	N
WBGene00005291	1.03e-16	2.31e-15	N	Y	Y	N	N
WBGene00022736	1.1e-16	2.45e-15	Y	N	Y	N	N
WBGene00001775	1.12e-16	2.5e-15	Y	N	Y	Y	N
WBGene00013200	1.14e-16	2.53e-15	Y	N	Y	N	N
WBGene00001754	1.14e-16	2.54e-15	Y	N	Y	Y	Y
WBGene00002026	1.16e-16	2.59e-15	Y	N	Y	Y	Y
WBGene00043067	1.23e-16	2.73e-15	N	Y	Y	Y	Y
WBGene00022176	1.24e-16	2.75e-15	Y	N	Y	N	N
WBGene00017866	1.27e-16	2.82e-15	N	Y	Y	Y	Y
WBGene00015247	1.3e-16	2.89e-15	Y	N	Y	Y	Y
WBGene00000475	1.32e-16	2.93e-15	Y	N	Y	N	N
WBGene00021371	1.33e-16	2.95e-15	Y	N	Y	N	N
WBGene00009712	1.36e-16	3.01e-15	N	Y	Y	N	N
WBGene00011181	1.36e-16	3.01e-15	N	Y	Y	Y	N
WBGene00014095	1.37e-16	3.02e-15	N	Y	Y	N	N
WBGene00018647	1.4e-16	3.09e-15	N	Y	Y	Y	Y
WBGene00017730	1.44e-16	3.17e-15	Y	N	Y	Y	N
WBGene00011689	1.45e-16	3.2e-15	Y	N	Y	Y	N
WBGene00013906	1.49e-16	3.28e-15	Y	N	Y	Y	Y
WBGene00006933	1.54e-16	3.4e-15	Y	N	Y	Y	Y
WBGene00006515	1.59e-16	3.49e-15	Y	N	Y	N	N
WBGene00022532	1.67e-16	3.66e-15	N	Y	Y	Y	N
WBGene00004930	1.71e-16	3.76e-15	Y	N	Y	N	N
WBGene00003388	1.76e-16	3.87e-15	Y	N	Y	N	N
WBGene00018491	1.78e-16	3.91e-15	Y	N	Y	Y	N
WBGene00013996	1.83e-16	4.01e-15	N	N	Y	Y	Y
WBGene00016059	1.94e-16	4.26e-15	Y	N	Y	Y	Y
WBGene00012221	1.96e-16	4.3e-15	N	Y	Y	Y	N
WBGene00000100	1.99e-16	4.35e-15	N	Y	Y	Y	Y
WBGene00002037	2.04e-16	4.46e-15	N	Y	Y	Y	Y
WBGene00017982	2.09e-16	4.56e-15	Y	N	Y	N	N
WBGene00011422	2.21e-16	4.83e-15	N	Y	Y	Y	N
WBGene00006794	2.24e-16	4.89e-15	N	N	Y	N	N
WBGene00000176	2.27e-16	4.96e-15	N	Y	Y	Y	N
WBGene00018764	2.31e-16	5.04e-15	N	Y	Y	N	N
WBGene00021941	2.33e-16	5.07e-15	Y	N	Y	N	N
WBGene00007133	2.39e-16	5.2e-15	Y	N	Y	N	N
WBGene00002232	2.42e-16	5.27e-15	N	Y	Y	Y	Y
WBGene00008168	2.46e-16	5.35e-15	Y	N	Y	N	N
WBGene00015371	2.47e-16	5.37e-15	Y	N	Y	N	N
WBGene00008690	2.53e-16	5.48e-15	Y	N	Y	Y	Y
WBGene00016663	2.57e-16	5.58e-15	Y	N	Y	N	N
WBGene00000159	2.58e-16	5.6e-15	N	Y	Y	Y	N
WBGene00000286	2.59e-16	5.61e-15	Y	N	Y	Y	Y
WBGene00006574	2.6e-16	5.62e-15	Y	N	Y	N	N
WBGene00014300	2.6e-16	5.62e-15	N	N	Y	Y	N
WBGene00001672	2.6e-16	5.63e-15	Y	N	Y	N	N
WBGene00009331	2.63e-16	5.68e-15	Y	N	Y	N	N
WBGene00194908	2.74e-16	5.91e-15	N	Y	Y	N	N
WBGene00011187	2.76e-16	5.95e-15	Y	N	Y	N	N
WBGene00007942	2.8e-16	6.04e-15	Y	N	Y	N	N
WBGene00015619	2.83e-16	6.09e-15	Y	N	Y	Y	Y
WBGene00016943	2.83e-16	6.09e-15	Y	N	Y	Y	N
WBGene00020869	2.84e-16	6.12e-15	N	Y	Y	Y	Y
WBGene00011106	2.87e-16	6.17e-15	Y	N	Y	N	N
WBGene00044760	3e-16	6.44e-15	Y	N	Y	N	N
WBGene00002054	3.03e-16	6.5e-15	N	Y	Y	Y	N
WBGene00001912	3.04e-16	6.54e-15	Y	N	Y	Y	N
WBGene00010825	3.09e-16	6.63e-15	Y	N	Y	N	N
WBGene00019978	3.26e-16	6.98e-15	Y	N	Y	Y	Y
WBGene00017098	3.31e-16	7.09e-15	N	Y	Y	Y	N
WBGene00015781	3.44e-16	7.37e-15	N	Y	Y	Y	Y
WBGene00010564	3.51e-16	7.52e-15	Y	N	Y	N	N
WBGene00044534	3.61e-16	7.72e-15	Y	N	Y	N	N
WBGene00000372	3.62e-16	7.73e-15	Y	N	Y	N	N
WBGene00004888	3.73e-16	7.96e-15	N	Y	Y	Y	N
WBGene00016387	3.74e-16	7.98e-15	N	Y	Y	Y	N
WBGene00017781	3.76e-16	8.01e-15	Y	N	Y	Y	Y
WBGene00011321	3.87e-16	8.24e-15	Y	N	Y	N	N
WBGene00020592	3.92e-16	8.35e-15	N	Y	Y	Y	N
WBGene00015936	3.93e-16	8.38e-15	N	Y	Y	N	N
WBGene00015932	3.94e-16	8.38e-15	Y	N	Y	Y	Y
WBGene00015225	4.13e-16	8.77e-15	N	Y	Y	Y	Y
WBGene00001005	4.17e-16	8.85e-15	N	Y	Y	Y	N
WBGene00003674	4.23e-16	8.98e-15	N	N	Y	Y	Y
WBGene00008375	4.3e-16	9.12e-15	N	Y	Y	Y	Y
WBGene00011857	4.34e-16	9.19e-15	Y	N	Y	N	N
WBGene00003089	4.35e-16	9.22e-15	Y	N	Y	N	N
WBGene00015810	4.57e-16	9.67e-15	N	Y	Y	N	N
WBGene00004435	4.7e-16	9.94e-15	N	N	Y	Y	N
WBGene00000206	4.7e-16	9.94e-15	Y	N	Y	N	N
WBGene00009691	4.9e-16	1.04e-14	Y	N	Y	Y	Y
WBGene00006728	5.27e-16	1.11e-14	Y	N	Y	N	N
WBGene00018393	5.41e-16	1.14e-14	Y	N	Y	Y	N
WBGene00015544	5.48e-16	1.16e-14	Y	N	Y	N	N
WBGene00011278	5.5e-16	1.16e-14	N	Y	Y	Y	Y
WBGene00022868	5.76e-16	1.21e-14	Y	N	Y	Y	Y
WBGene00001243	5.78e-16	1.22e-14	N	Y	Y	Y	N
WBGene00008584	5.78e-16	1.22e-14	Y	N	Y	Y	Y
WBGene00012964	5.98e-16	1.26e-14	Y	N	Y	N	N
WBGene00009319	6e-16	1.26e-14	N	Y	Y	N	N
WBGene00020950	6.19e-16	1.3e-14	N	Y	Y	N	N
WBGene00003094	6.22e-16	1.31e-14	N	Y	Y	Y	Y
WBGene00017159	6.46e-16	1.35e-14	N	Y	Y	N	N
WBGene00006918	6.57e-16	1.38e-14	Y	N	Y	N	N
WBGene00003076	6.57e-16	1.38e-14	N	Y	Y	Y	N
WBGene00015441	6.62e-16	1.39e-14	Y	N	Y	N	N
WBGene00020029	6.63e-16	1.39e-14	N	Y	Y	Y	Y
WBGene00009807	6.67e-16	1.39e-14	Y	N	Y	N	N
WBGene00016655	6.98e-16	1.46e-14	N	Y	Y	N	N
WBGene00018806	7.02e-16	1.47e-14	N	Y	Y	N	N
WBGene00000415	7.18e-16	1.5e-14	Y	N	Y	N	N
WBGene00007270	7.36e-16	1.53e-14	N	Y	Y	N	N
WBGene00004321	7.37e-16	1.54e-14	Y	N	Y	Y	Y
WBGene00219655	7.41e-16	1.54e-14	Y	N	Y	N	N
WBGene00016493	7.43e-16	1.55e-14	Y	N	Y	N	N
WBGene00013704	7.48e-16	1.56e-14	Y	N	Y	Y	Y
WBGene00005105	7.74e-16	1.61e-14	Y	N	Y	N	N
WBGene00044107	7.77e-16	1.61e-14	Y	N	Y	Y	N
WBGene00004494	7.83e-16	1.63e-14	Y	N	Y	N	N
WBGene00004124	7.87e-16	1.63e-14	N	Y	Y	N	N
WBGene00000665	7.98e-16	1.65e-14	Y	N	Y	Y	Y
WBGene00013899	8.03e-16	1.66e-14	Y	N	Y	Y	Y
WBGene00219699	8.47e-16	1.76e-14	Y	N	Y	N	N
WBGene00019403	8.88e-16	1.84e-14	Y	N	Y	Y	Y
WBGene00045461	8.94e-16	1.85e-14	Y	N	Y	Y	Y
WBGene00008414	9.05e-16	1.87e-14	Y	N	Y	Y	N
WBGene00004758	9.15e-16	1.89e-14	Y	N	Y	Y	Y
WBGene00016238	9.89e-16	2.04e-14	N	Y	Y	N	N
WBGene00022760	9.93e-16	2.05e-14	N	Y	Y	Y	Y
WBGene00000072	1.01e-15	2.08e-14	Y	N	Y	N	N
WBGene00021072	1.02e-15	2.1e-14	Y	N	Y	N	N
WBGene00018311	1.04e-15	2.14e-14	Y	N	Y	Y	Y
WBGene00008583	1.06e-15	2.18e-14	N	N	Y	Y	N
WBGene00012123	1.06e-15	2.18e-14	Y	N	Y	Y	N
WBGene00000371	1.14e-15	2.35e-14	N	Y	Y	N	N
WBGene00197452	1.15e-15	2.36e-14	Y	N	Y	N	N
WBGene00004452	1.17e-15	2.41e-14	Y	N	Y	Y	N
WBGene00017421	1.21e-15	2.49e-14	N	N	Y	N	N
WBGene00011239	1.22e-15	2.51e-14	Y	N	Y	N	N
WBGene00000603	1.23e-15	2.51e-14	Y	N	Y	Y	Y
WBGene00017887	1.24e-15	2.53e-14	N	Y	Y	N	N
WBGene00008233	1.31e-15	2.68e-14	Y	N	Y	Y	Y
WBGene00000802	1.34e-15	2.75e-14	Y	N	Y	N	N
WBGene00235315	1.35e-15	2.75e-14	Y	N	Y	N	N
WBGene00011038	1.39e-15	2.85e-14	Y	N	Y	N	N
WBGene00003572	1.4e-15	2.86e-14	Y	N	Y	Y	N
WBGene00019550	1.42e-15	2.9e-14	Y	N	Y	Y	N
WBGene00017220	1.43e-15	2.93e-14	N	Y	Y	N	N
WBGene00019674	1.46e-15	2.98e-14	Y	N	Y	Y	Y
WBGene00002845	1.47e-15	2.99e-14	Y	N	Y	N	N
WBGene00013728	1.47e-15	2.99e-14	N	Y	Y	N	N
WBGene00045269	1.54e-15	3.14e-14	N	N	Y	N	N
WBGene00020896	1.57e-15	3.2e-14	N	Y	Y	N	N
WBGene00003026	1.58e-15	3.22e-14	Y	N	Y	N	N
WBGene00011596	1.62e-15	3.29e-14	Y	N	Y	N	N
WBGene00001500	1.66e-15	3.37e-14	Y	N	Y	Y	Y
WBGene00012589	1.69e-15	3.43e-14	Y	N	Y	N	N
WBGene00021398	1.72e-15	3.49e-14	N	Y	Y	Y	Y
WBGene00011245	1.78e-15	3.6e-14	Y	N	Y	N	N
WBGene00050957	1.78e-15	3.6e-14	Y	N	Y	Y	Y
WBGene00045434	1.8e-15	3.65e-14	N	Y	Y	N	N
WBGene00003995	1.81e-15	3.65e-14	N	Y	Y	Y	Y
WBGene00010768	1.82e-15	3.69e-14	Y	N	Y	N	N
WBGene00017315	1.88e-15	3.8e-14	Y	N	Y	Y	Y
WBGene00022375	1.89e-15	3.82e-14	N	Y	Y	Y	Y
WBGene00000179	1.91e-15	3.84e-14	Y	N	Y	N	N
WBGene00000239	1.93e-15	3.9e-14	Y	N	Y	Y	N
WBGene00017738	1.94e-15	3.91e-14	Y	N	Y	N	N
WBGene00185092	1.97e-15	3.96e-14	Y	N	Y	N	N
WBGene00000190	1.99e-15	4e-14	N	Y	Y	Y	Y
WBGene00006955	2.01e-15	4.04e-14	N	Y	Y	Y	N
WBGene00017592	2.02e-15	4.06e-14	N	N	Y	N	N
WBGene00008519	2.02e-15	4.06e-14	Y	N	Y	Y	Y
WBGene00011337	2.13e-15	4.28e-14	Y	N	Y	N	N
WBGene00004421	2.13e-15	4.28e-14	N	Y	Y	N	N
WBGene00019686	2.15e-15	4.31e-14	Y	N	Y	Y	Y
WBGene00001506	2.22e-15	4.46e-14	Y	N	Y	Y	Y
WBGene00008886	2.25e-15	4.5e-14	Y	N	Y	Y	Y
WBGene00017798	2.25e-15	4.51e-14	Y	N	Y	N	N
WBGene00013844	2.28e-15	4.57e-14	Y	N	Y	N	N
WBGene00004432	2.29e-15	4.57e-14	N	Y	Y	N	N
WBGene00006601	2.34e-15	4.68e-14	Y	N	Y	N	N
WBGene00019355	2.46e-15	4.91e-14	Y	N	Y	Y	Y
WBGene00017991	2.5e-15	4.98e-14	Y	N	Y	N	N
WBGene00012255	2.59e-15	5.16e-14	N	Y	Y	N	N
WBGene00009565	2.65e-15	5.29e-14	N	Y	Y	Y	N
WBGene00011699	2.68e-15	5.34e-14	Y	N	Y	Y	Y
WBGene00077696	2.71e-15	5.4e-14	N	Y	Y	N	N
WBGene00012253	2.82e-15	5.6e-14	Y	N	Y	Y	Y
WBGene00000681	3.07e-15	6.1e-14	Y	N	Y	Y	Y
WBGene00021487	3.09e-15	6.14e-14	Y	N	Y	Y	Y
WBGene00000409	3.13e-15	6.21e-14	Y	N	Y	Y	N
WBGene00004918	3.15e-15	6.25e-14	N	Y	Y	Y	N
WBGene00011176	3.17e-15	6.29e-14	N	Y	Y	Y	Y
WBGene00004700	3.2e-15	6.34e-14	Y	N	Y	N	N
WBGene00021337	3.22e-15	6.37e-14	Y	N	Y	Y	N
WBGene00007686	3.31e-15	6.56e-14	Y	N	Y	N	N
WBGene00000411	3.35e-15	6.62e-14	N	Y	Y	N	N
WBGene00001774	3.56e-15	7.05e-14	N	Y	Y	Y	N
WBGene00023068	3.69e-15	7.3e-14	N	Y	Y	N	N
WBGene00011097	3.78e-15	7.46e-14	Y	N	Y	Y	Y
WBGene00007684	3.95e-15	7.79e-14	N	Y	Y	Y	N
WBGene00044178	4.03e-15	7.95e-14	Y	N	Y	Y	Y
WBGene00004014	4.18e-15	8.24e-14	Y	N	Y	N	N
WBGene00017658	4.18e-15	8.24e-14	N	Y	Y	Y	Y
WBGene00009668	4.29e-15	8.44e-14	N	Y	Y	N	N
WBGene00017680	4.33e-15	8.53e-14	Y	N	Y	N	N
WBGene00006818	4.35e-15	8.55e-14	Y	N	Y	N	N
WBGene00009944	4.35e-15	8.55e-14	Y	N	Y	N	N
WBGene00019551	4.49e-15	8.82e-14	N	Y	Y	N	N
WBGene00013855	4.54e-15	8.9e-14	N	Y	Y	Y	Y
WBGene00000626	4.54e-15	8.92e-14	N	Y	Y	N	N
WBGene00019645	4.59e-15	8.99e-14	N	N	Y	Y	Y
WBGene00015011	4.62e-15	9.06e-14	N	Y	Y	Y	N
WBGene00012554	4.85e-15	9.5e-14	Y	N	Y	Y	Y
WBGene00015509	4.89e-15	9.57e-14	Y	N	Y	N	N
WBGene00004933	4.92e-15	9.62e-14	Y	N	Y	Y	Y
WBGene00002990	4.92e-15	9.62e-14	Y	N	Y	N	N
WBGene00013189	5.05e-15	9.88e-14	N	Y	Y	Y	Y
WBGene00015410	5.2e-15	1.02e-13	Y	N	Y	Y	Y
WBGene00013197	5.24e-15	1.02e-13	Y	N	Y	Y	Y
WBGene00010421	5.29e-15	1.03e-13	Y	N	Y	Y	Y
WBGene00001915	5.31e-15	1.03e-13	Y	N	Y	N	N
WBGene00014004	5.37e-15	1.05e-13	N	Y	Y	N	N
WBGene00021893	5.4e-15	1.05e-13	N	N	Y	N	N
WBGene00004476	5.44e-15	1.06e-13	Y	N	Y	N	N
WBGene00011500	5.5e-15	1.07e-13	N	Y	Y	N	N
WBGene00045053	5.8e-15	1.13e-13	Y	N	Y	N	N
WBGene00004481	5.9e-15	1.15e-13	N	N	Y	N	N
WBGene00020631	5.97e-15	1.16e-13	Y	N	Y	N	N
WBGene00007036	5.97e-15	1.16e-13	Y	N	Y	N	N
WBGene00000107	6.04e-15	1.17e-13	Y	N	Y	N	N
WBGene00235093	6.06e-15	1.17e-13	Y	N	Y	N	N
WBGene00009221	6.12e-15	1.19e-13	Y	N	Y	Y	Y
WBGene00017402	6.42e-15	1.24e-13	N	Y	Y	Y	N
WBGene00235271	6.47e-15	1.25e-13	N	Y	Y	N	N
WBGene00016650	6.54e-15	1.26e-13	N	Y	Y	N	N
WBGene00012866	6.77e-15	1.31e-13	Y	N	Y	Y	Y
WBGene00001497	7.11e-15	1.37e-13	Y	N	Y	N	N
WBGene00017298	7.29e-15	1.41e-13	Y	N	Y	Y	Y
WBGene00044396	7.52e-15	1.45e-13	Y	N	Y	N	N
WBGene00022649	7.59e-15	1.46e-13	N	Y	Y	N	N
WBGene00077783	7.7e-15	1.48e-13	Y	N	Y	N	N
WBGene00012361	7.75e-15	1.49e-13	Y	N	Y	Y	N
WBGene00020517	7.92e-15	1.52e-13	Y	N	Y	Y	N
WBGene00011727	8.24e-15	1.58e-13	Y	N	Y	Y	Y
WBGene00012777	8.68e-15	1.67e-13	N	Y	Y	Y	Y
WBGene00021325	8.89e-15	1.71e-13	Y	N	Y	Y	N
WBGene00006814	9.18e-15	1.76e-13	N	Y	Y	Y	Y
WBGene00004484	9.76e-15	1.87e-13	Y	N	Y	N	N
WBGene00044479	9.81e-15	1.88e-13	Y	N	Y	N	N
WBGene00022508	9.89e-15	1.9e-13	Y	N	Y	Y	N
WBGene00017507	1.01e-14	1.93e-13	N	Y	Y	N	N
WBGene00003077	1.02e-14	1.95e-13	N	Y	Y	N	N
WBGene00022270	1.02e-14	1.96e-13	N	Y	Y	Y	Y
WBGene00021253	1.03e-14	1.96e-13	N	Y	Y	Y	Y
WBGene00008216	1.03e-14	1.96e-13	N	Y	Y	Y	N
WBGene00010657	1.03e-14	1.97e-13	Y	N	Y	Y	Y
WBGene00016523	1.05e-14	2.01e-13	N	Y	Y	Y	Y
WBGene00006533	1.05e-14	2.01e-13	Y	N	Y	N	N
WBGene00008232	1.06e-14	2.02e-13	N	Y	Y	N	N
WBGene00050941	1.06e-14	2.03e-13	N	Y	Y	N	N
WBGene00001702	1.08e-14	2.05e-13	Y	N	Y	Y	Y
WBGene00009454	1.09e-14	2.08e-13	Y	N	Y	N	N
WBGene00006059	1.11e-14	2.11e-13	Y	N	Y	N	N
WBGene00007058	1.15e-14	2.19e-13	Y	N	Y	N	N
WBGene00017851	1.19e-14	2.26e-13	N	Y	Y	Y	Y
WBGene00007474	1.22e-14	2.31e-13	Y	N	Y	Y	N
WBGene00008953	1.25e-14	2.37e-13	Y	N	Y	Y	Y
WBGene00006681	1.27e-14	2.4e-13	N	Y	Y	N	N
WBGene00017501	1.3e-14	2.46e-13	N	Y	Y	Y	N
WBGene00016702	1.3e-14	2.46e-13	Y	N	Y	N	N
WBGene00018159	1.31e-14	2.48e-13	Y	N	Y	N	N
WBGene00012451	1.38e-14	2.62e-13	Y	N	Y	N	N
WBGene00016581	1.41e-14	2.67e-13	N	Y	Y	N	N
WBGene00003975	1.43e-14	2.7e-13	Y	N	Y	N	N
WBGene00010752	1.44e-14	2.72e-13	Y	N	Y	N	N
WBGene00011345	1.45e-14	2.75e-13	Y	N	Y	N	N
WBGene00009664	1.46e-14	2.75e-13	Y	N	Y	N	N
WBGene00011253	1.47e-14	2.77e-13	N	Y	Y	N	N
WBGene00006670	1.47e-14	2.78e-13	N	Y	Y	Y	Y
WBGene00006981	1.47e-14	2.78e-13	N	N	Y	Y	Y
WBGene00010473	1.48e-14	2.79e-13	Y	N	Y	Y	Y
WBGene00002163	1.5e-14	2.82e-13	Y	N	Y	N	N
WBGene00004497	1.5e-14	2.83e-13	N	Y	Y	Y	N
WBGene00018797	1.52e-14	2.85e-13	Y	N	Y	N	N
WBGene00012604	1.54e-14	2.89e-13	Y	N	Y	Y	Y
WBGene00003396	1.55e-14	2.92e-13	Y	N	Y	N	N
WBGene00015532	1.58e-14	2.97e-13	Y	N	Y	Y	Y
WBGene00015529	1.6e-14	3e-13	N	Y	Y	Y	N
WBGene00019298	1.61e-14	3.01e-13	N	Y	Y	Y	Y
WBGene00009895	1.61e-14	3.01e-13	Y	N	Y	Y	Y
WBGene00009739	1.62e-14	3.03e-13	N	Y	Y	N	N
WBGene00006702	1.62e-14	3.03e-13	N	Y	Y	N	N
WBGene00011226	1.62e-14	3.04e-13	Y	N	Y	Y	N
WBGene00000741	1.7e-14	3.18e-13	N	Y	Y	Y	Y
WBGene00018403	1.7e-14	3.18e-13	N	N	Y	Y	Y
WBGene00017764	1.77e-14	3.31e-13	N	Y	Y	N	N
WBGene00017498	1.81e-14	3.37e-13	N	Y	Y	Y	N
WBGene00011671	1.87e-14	3.48e-13	Y	N	Y	N	N
WBGene00007099	1.88e-14	3.51e-13	Y	N	Y	N	N
WBGene00007964	1.9e-14	3.55e-13	N	Y	Y	Y	N
WBGene00007423	1.95e-14	3.63e-13	Y	N	Y	Y	Y
WBGene00023416	1.96e-14	3.64e-13	Y	N	Y	N	N
WBGene00000112	1.97e-14	3.66e-13	Y	N	Y	Y	N
WBGene00010244	2.01e-14	3.73e-13	N	Y	Y	Y	Y
WBGene00022489	2.01e-14	3.74e-13	Y	N	Y	N	N
WBGene00010458	2.03e-14	3.78e-13	N	Y	Y	N	N
WBGene00020580	2.05e-14	3.81e-13	N	Y	Y	N	N
WBGene00010305	2.07e-14	3.83e-13	N	Y	Y	Y	N
WBGene00015133	2.07e-14	3.83e-13	Y	N	Y	N	N
WBGene00007322	2.1e-14	3.89e-13	Y	N	Y	N	N
WBGene00004931	2.11e-14	3.9e-13	N	Y	Y	N	N
WBGene00020193	2.11e-14	3.91e-13	N	Y	Y	Y	N
WBGene00000149	2.14e-14	3.96e-13	N	Y	Y	N	N
WBGene00009338	2.15e-14	3.97e-13	Y	N	Y	N	N
WBGene00014193	2.15e-14	3.97e-13	Y	N	Y	N	N
WBGene00044614	2.17e-14	4.01e-13	N	Y	Y	Y	N
WBGene00015981	2.26e-14	4.17e-13	Y	N	Y	Y	Y
WBGene00011006	2.3e-14	4.24e-13	N	N	Y	Y	Y
WBGene00020952	2.33e-14	4.3e-13	Y	N	Y	Y	Y
WBGene00235133	2.34e-14	4.31e-13	N	Y	Y	N	N
WBGene00009522	2.4e-14	4.41e-13	Y	N	Y	N	N
WBGene00007047	2.41e-14	4.44e-13	Y	N	Y	N	N
WBGene00006875	2.44e-14	4.49e-13	Y	N	Y	Y	Y
WBGene00007223	2.46e-14	4.52e-13	N	Y	Y	Y	N
WBGene00000405	2.52e-14	4.63e-13	N	Y	Y	N	N
WBGene00017962	2.58e-14	4.73e-13	N	N	Y	Y	N
WBGene00004341	2.6e-14	4.77e-13	Y	N	Y	N	N
WBGene00009484	2.85e-14	5.23e-13	Y	N	Y	N	N
WBGene00015067	2.89e-14	5.3e-13	Y	N	Y	Y	Y
WBGene00007134	3.05e-14	5.59e-13	N	Y	Y	Y	Y
WBGene00005133	3.1e-14	5.68e-13	Y	N	Y	N	N
WBGene00044206	3.13e-14	5.73e-13	N	Y	Y	N	N
WBGene00003084	3.15e-14	5.75e-13	Y	N	Y	N	N
WBGene00000098	3.15e-14	5.76e-13	N	Y	Y	N	N
WBGene00015339	3.29e-14	6.01e-13	N	Y	Y	Y	N
WBGene00010334	3.4e-14	6.21e-13	Y	N	Y	Y	Y
WBGene00007533	3.43e-14	6.26e-13	Y	N	Y	Y	Y
WBGene00000003	3.53e-14	6.45e-13	N	Y	Y	Y	Y
WBGene00010062	3.54e-14	6.45e-13	N	N	Y	Y	Y
WBGene00012467	3.7e-14	6.74e-13	Y	N	Y	N	N
WBGene00004735	3.71e-14	6.75e-13	N	Y	Y	Y	N
WBGene00015621	3.75e-14	6.82e-13	Y	N	Y	Y	Y
WBGene00009447	3.77e-14	6.85e-13	Y	N	Y	N	N
WBGene00019540	3.86e-14	7.01e-13	N	Y	Y	Y	Y
WBGene00004499	3.93e-14	7.13e-13	N	N	Y	N	N
WBGene00016133	3.97e-14	7.2e-13	Y	N	Y	Y	Y
WBGene00021845	3.97e-14	7.2e-13	Y	N	Y	N	N
WBGene00020015	4e-14	7.26e-13	Y	N	Y	N	N
WBGene00007730	4.13e-14	7.49e-13	N	Y	Y	N	N
WBGene00019652	4.14e-14	7.5e-13	Y	N	Y	N	N
WBGene00016249	4.18e-14	7.57e-13	N	Y	Y	N	N
WBGene00021235	4.22e-14	7.63e-13	Y	N	Y	Y	Y
WBGene00019881	4.24e-14	7.66e-13	Y	N	Y	N	N
WBGene00014017	4.29e-14	7.75e-13	N	Y	Y	N	N
WBGene00012094	4.29e-14	7.76e-13	Y	N	Y	Y	N
WBGene00007880	4.31e-14	7.77e-13	Y	N	Y	N	N
WBGene00019941	4.37e-14	7.88e-13	Y	N	Y	N	N
WBGene00006734	4.37e-14	7.89e-13	Y	N	Y	N	N
WBGene00194703	4.59e-14	8.27e-13	N	Y	Y	Y	Y
WBGene00000236	4.62e-14	8.32e-13	Y	N	Y	N	N
WBGene00016644	4.63e-14	8.33e-13	Y	N	Y	Y	N
WBGene00249817	4.88e-14	8.78e-13	Y	N	Y	Y	N
WBGene00022452	4.89e-14	8.79e-13	N	N	Y	N	N
WBGene00018337	4.91e-14	8.83e-13	N	Y	Y	N	N
WBGene00004311	4.92e-14	8.84e-13	N	N	Y	Y	Y
WBGene00007720	4.97e-14	8.93e-13	N	Y	Y	N	N
WBGene00010630	5.03e-14	9.03e-13	Y	N	Y	Y	Y
WBGene00004919	5.05e-14	9.06e-13	N	Y	Y	Y	N
WBGene00017830	5.08e-14	9.11e-13	Y	N	Y	Y	N
WBGene00019489	5.34e-14	9.58e-13	N	Y	Y	Y	Y
WBGene00015352	5.35e-14	9.58e-13	Y	N	Y	Y	N
WBGene00015877	5.37e-14	9.61e-13	N	Y	Y	N	N
WBGene00044180	5.38e-14	9.62e-13	N	Y	Y	N	N
WBGene00007591	5.41e-14	9.68e-13	Y	N	Y	Y	N
WBGene00013216	5.47e-14	9.78e-13	Y	N	Y	Y	Y
WBGene00008633	5.58e-14	9.97e-13	N	Y	Y	N	N
WBGene00021191	5.69e-14	1.02e-12	Y	N	Y	N	N
WBGene00001466	5.74e-14	1.02e-12	N	Y	Y	N	N
WBGene00011746	5.76e-14	1.03e-12	Y	N	Y	Y	N
WBGene00000699	5.82e-14	1.04e-12	N	Y	Y	Y	Y
WBGene00020287	5.89e-14	1.05e-12	Y	N	Y	N	N
WBGene00194674	5.92e-14	1.05e-12	N	Y	Y	Y	N
WBGene00007044	5.92e-14	1.05e-12	N	Y	Y	N	N
WBGene00002256	5.95e-14	1.06e-12	N	Y	Y	N	N
WBGene00010184	6.12e-14	1.09e-12	Y	N	Y	N	N
WBGene00000175	6.13e-14	1.09e-12	N	Y	Y	Y	Y
WBGene00007103	6.18e-14	1.1e-12	N	Y	Y	Y	Y
WBGene00013029	6.25e-14	1.11e-12	N	Y	Y	N	N
WBGene00009740	6.38e-14	1.13e-12	Y	N	Y	N	N
WBGene00013639	6.48e-14	1.15e-12	N	Y	Y	N	N
WBGene00008748	6.55e-14	1.16e-12	Y	N	Y	N	N
WBGene00021022	6.72e-14	1.19e-12	N	Y	Y	Y	N
WBGene00012448	6.79e-14	1.2e-12	Y	N	Y	N	N
WBGene00001182	6.86e-14	1.21e-12	Y	N	Y	Y	Y
WBGene00007810	6.9e-14	1.22e-12	Y	N	Y	Y	Y
WBGene00044120	7.03e-14	1.24e-12	Y	N	Y	N	N
WBGene00016210	7.05e-14	1.24e-12	Y	N	Y	Y	Y
WBGene00004015	7.05e-14	1.25e-12	Y	N	Y	N	N
WBGene00012647	7.14e-14	1.26e-12	Y	N	Y	Y	Y
WBGene00003929	7.23e-14	1.28e-12	N	Y	Y	Y	Y
WBGene00018808	7.31e-14	1.29e-12	Y	N	Y	Y	N
WBGene00011146	7.36e-14	1.3e-12	Y	N	Y	N	N
WBGene00019659	7.64e-14	1.34e-12	Y	N	Y	Y	Y
WBGene00001037	7.76e-14	1.36e-12	Y	N	Y	N	N
WBGene00018897	7.78e-14	1.37e-12	Y	N	Y	N	N
WBGene00019507	7.8e-14	1.37e-12	Y	N	Y	N	N
WBGene00008810	7.95e-14	1.4e-12	Y	N	Y	Y	Y
WBGene00194689	8.07e-14	1.42e-12	Y	N	Y	N	N
WBGene00016219	8.18e-14	1.43e-12	Y	N	Y	Y	Y
WBGene00022774	8.25e-14	1.45e-12	N	Y	Y	N	N
WBGene00010881	8.38e-14	1.47e-12	N	Y	Y	Y	N
WBGene00002038	8.46e-14	1.48e-12	N	Y	Y	Y	N
WBGene00005661	8.46e-14	1.48e-12	Y	N	Y	Y	Y
WBGene00017199	8.62e-14	1.51e-12	N	N	Y	N	N
WBGene00013592	8.7e-14	1.52e-12	Y	N	Y	N	N
WBGene00020897	8.85e-14	1.55e-12	N	Y	Y	Y	Y
WBGene00020411	9.28e-14	1.62e-12	N	Y	Y	N	N
WBGene00010266	9.7e-14	1.69e-12	Y	N	Y	Y	N
WBGene00010545	9.95e-14	1.74e-12	Y	N	Y	Y	Y
WBGene00000675	1.01e-13	1.77e-12	Y	N	Y	Y	Y
WBGene00021415	1.02e-13	1.77e-12	N	Y	Y	Y	Y
WBGene00017938	1.03e-13	1.8e-12	Y	N	Y	N	N
WBGene00015790	1.05e-13	1.83e-12	Y	N	Y	Y	Y
WBGene00011099	1.05e-13	1.84e-12	Y	N	Y	Y	Y
WBGene00001786	1.07e-13	1.86e-12	Y	N	Y	Y	Y
WBGene00009372	1.1e-13	1.91e-12	N	Y	Y	N	N
WBGene00013878	1.14e-13	1.97e-12	Y	N	Y	N	N
WBGene00014090	1.14e-13	1.98e-12	N	Y	Y	Y	Y
WBGene00004999	1.15e-13	1.99e-12	N	Y	Y	Y	N
WBGene00022075	1.16e-13	2.02e-12	Y	N	Y	N	N
WBGene00018957	1.22e-13	2.11e-12	N	Y	Y	N	N
WBGene00022048	1.24e-13	2.15e-12	N	Y	Y	N	N
WBGene00007698	1.26e-13	2.19e-12	Y	N	Y	N	N
WBGene00185014	1.27e-13	2.19e-12	N	Y	Y	Y	Y
WBGene00004385	1.27e-13	2.2e-12	Y	N	Y	N	N
WBGene00003990	1.3e-13	2.24e-12	Y	N	Y	N	N
WBGene00003081	1.31e-13	2.27e-12	N	Y	Y	Y	N
WBGene00002879	1.35e-13	2.33e-12	Y	N	Y	Y	N
WBGene00007971	1.37e-13	2.37e-12	N	Y	Y	N	N
WBGene00020471	1.38e-13	2.38e-12	Y	N	Y	Y	Y
WBGene00000418	1.47e-13	2.54e-12	N	Y	Y	N	N
WBGene00000209	1.5e-13	2.59e-12	N	Y	Y	N	N
WBGene00010873	1.51e-13	2.6e-12	N	Y	Y	N	N
WBGene00022856	1.54e-13	2.66e-12	N	Y	Y	Y	Y
WBGene00009006	1.55e-13	2.67e-12	Y	N	Y	N	N
WBGene00008684	1.56e-13	2.69e-12	N	Y	Y	N	N
WBGene00011927	1.59e-13	2.74e-12	N	Y	Y	N	N
WBGene00021865	1.59e-13	2.74e-12	Y	N	Y	N	N
WBGene00009660	1.61e-13	2.78e-12	Y	N	Y	Y	Y
WBGene00020112	1.62e-13	2.78e-12	N	Y	Y	Y	N
WBGene00009307	1.76e-13	3.02e-12	Y	N	Y	N	N
WBGene00010942	1.77e-13	3.04e-12	N	Y	Y	N	N
WBGene00044480	1.8e-13	3.09e-12	Y	N	Y	N	N
WBGene00007018	1.81e-13	3.1e-12	N	Y	Y	N	N
WBGene00004451	1.82e-13	3.11e-12	Y	N	Y	N	N
WBGene00002020	1.83e-13	3.14e-12	Y	N	Y	Y	Y
WBGene00003055	1.92e-13	3.29e-12	N	Y	Y	Y	Y
WBGene00001048	1.98e-13	3.38e-12	N	Y	Y	N	N
WBGene00018005	2.04e-13	3.48e-12	Y	N	Y	N	N
WBGene00010905	2.06e-13	3.52e-12	N	Y	Y	N	N
WBGene00013237	2.1e-13	3.58e-12	N	N	Y	N	N
WBGene00009574	2.1e-13	3.58e-12	N	Y	Y	N	N
WBGene00005228	2.15e-13	3.67e-12	Y	N	Y	N	N
WBGene00008440	2.18e-13	3.72e-12	N	Y	Y	N	N
WBGene00011622	2.18e-13	3.72e-12	Y	N	Y	N	N
WBGene00022314	2.22e-13	3.78e-12	Y	N	Y	N	N
WBGene00009455	2.22e-13	3.78e-12	N	Y	Y	Y	N
WBGene00000723	2.25e-13	3.82e-12	Y	N	Y	Y	Y
WBGene00010036	2.26e-13	3.84e-12	Y	N	Y	N	N
WBGene00008010	2.29e-13	3.9e-12	N	Y	Y	N	N
WBGene00007549	2.36e-13	4.01e-12	Y	N	Y	Y	Y
WBGene00002363	2.38e-13	4.04e-12	Y	N	Y	N	N
WBGene00009161	2.41e-13	4.1e-12	N	Y	Y	N	N
WBGene00000145	2.44e-13	4.14e-12	N	Y	Y	N	N
WBGene00045192	2.46e-13	4.17e-12	Y	N	Y	N	N
WBGene00194642	2.47e-13	4.18e-12	N	Y	Y	N	N
WBGene00003407	2.51e-13	4.24e-12	N	Y	Y	N	N
WBGene00018351	2.51e-13	4.24e-12	Y	N	Y	N	N
WBGene00007983	2.51e-13	4.26e-12	Y	N	Y	N	N
WBGene00010557	2.53e-13	4.28e-12	N	Y	Y	N	N
WBGene00008267	2.54e-13	4.29e-12	Y	N	Y	N	N
WBGene00010019	2.56e-13	4.32e-12	Y	N	Y	Y	Y
WBGene00017765	2.58e-13	4.35e-12	N	Y	Y	Y	N
WBGene00003526	2.72e-13	4.6e-12	Y	N	Y	N	N
WBGene00077573	2.81e-13	4.74e-12	Y	N	Y	N	N
WBGene00010128	2.82e-13	4.75e-12	Y	N	Y	Y	Y
WBGene00004138	2.86e-13	4.82e-12	N	Y	Y	N	N
WBGene00045416	2.94e-13	4.95e-12	Y	N	Y	Y	Y
WBGene00011939	2.99e-13	5.04e-12	Y	N	Y	N	N
WBGene00015295	3.04e-13	5.12e-12	N	Y	Y	Y	Y
WBGene00004266	3.11e-13	5.24e-12	N	Y	Y	N	N
WBGene00004498	3.12e-13	5.24e-12	Y	N	Y	N	N
WBGene00004461	3.12e-13	5.24e-12	Y	N	Y	N	N
WBGene00169583	3.14e-13	5.28e-12	Y	N	Y	N	N
WBGene00017799	3.15e-13	5.28e-12	N	Y	Y	N	N
WBGene00002019	3.15e-13	5.28e-12	Y	N	Y	Y	Y
WBGene00015297	3.17e-13	5.31e-12	Y	N	Y	N	N
WBGene00017011	3.23e-13	5.41e-12	N	Y	Y	N	N
WBGene00018765	3.23e-13	5.42e-12	Y	N	Y	Y	N
WBGene00011527	3.26e-13	5.46e-12	N	Y	Y	N	N
WBGene00019331	3.3e-13	5.51e-12	Y	N	Y	N	N
WBGene00016752	3.33e-13	5.58e-12	N	Y	Y	Y	Y
WBGene00007463	3.34e-13	5.59e-12	Y	N	Y	N	N
WBGene00009393	3.36e-13	5.62e-12	Y	N	Y	Y	N
WBGene00017802	3.49e-13	5.82e-12	N	Y	Y	N	N
WBGene00011100	3.53e-13	5.9e-12	Y	N	Y	N	N
WBGene00010947	3.57e-13	5.96e-12	N	Y	Y	Y	N
WBGene00015597	3.59e-13	5.99e-12	N	N	Y	N	N
WBGene00018265	3.64e-13	6.07e-12	Y	N	Y	Y	Y
WBGene00020237	3.64e-13	6.07e-12	N	Y	Y	Y	N
WBGene00002982	3.77e-13	6.28e-12	Y	N	Y	N	N
WBGene00001230	3.78e-13	6.29e-12	Y	N	Y	N	N
WBGene00004109	3.8e-13	6.32e-12	Y	N	Y	N	N
WBGene00001670	3.8e-13	6.32e-12	Y	N	Y	N	N
WBGene00021959	3.81e-13	6.34e-12	N	Y	Y	Y	N
WBGene00008933	3.83e-13	6.36e-12	Y	N	Y	Y	N
WBGene00009294	4.01e-13	6.66e-12	N	Y	Y	Y	N
WBGene00014165	4.08e-13	6.78e-12	N	Y	Y	N	N
WBGene00009528	4.11e-13	6.82e-12	Y	N	Y	Y	Y
WBGene00021052	4.23e-13	7e-12	Y	N	Y	N	N
[truncated: 6,541 more rows]
