# Supplementary material for: Time-course swRNA-seq uncovers a hierarchical gene regulatory network in controlling the response-repair-remodeling after wounding
Source: Commun Biol. 2024 Jun 6;7:694. doi: 10.1038/s42003-024-06352-w (PMC11156874; doi:10.1038/s42003-024-06352-w)
Supplement: Supplementary file 6 — Supplementary Data 3 [file 42003_2024_6352_MOESM6_ESM.xlsx]

## Sheet: Regulatory network
Supplementary Data 3. TF regulatory network from iDREM.
TF_ID	TF_name	P-value	Time point (h)	Stage	Path	Targeted genes
WBGene00020214	attf-5	2.44e-20	14	remodelling	p10	WBGene00000063
WBGene00003619	nhr-20	6.79e-06	14	remodelling	p10	WBGene00000063
WBGene00000460	ceh-39	1.41e-39	14	remodelling	p10	WBGene00000063
WBGene00003620	nhr-21	2.66e-05	14	remodelling	p10	WBGene00000063
WBGene00000123	ama-1	8.79e-11	14	remodelling	p10	WBGene00000063
WBGene00003020	lin-35	1.47e-07	14	remodelling	p10	WBGene00000063
WBGene00006542	tbp-1	9.18e-19	14	remodelling	p10	WBGene00000063
WBGene00001514	xnd-1	1.15e-09	14	remodelling	p10	WBGene00000063
WBGene00003661	nhr-71	3.8e-05	14	remodelling	p10	WBGene00000063
WBGene00011367	snpc-3.4	3.54e-21	14	remodelling	p10	WBGene00000063
WBGene00001851	hif-1	3.07e-13	14	remodelling	p10	WBGene00000063
WBGene00015285	gmeb-1	5.27e-08	14	remodelling	p10	WBGene00000063
WBGene00007433	swsn-7	2.88e-22	14	remodelling	p10	WBGene00000063
WBGene00003025	lin-40	2.4e-05	14	remodelling	p10	WBGene00000063
WBGene00007053	chd-7	0.000508	14	remodelling	p10	WBGene00000063
WBGene00020399	ztf-4	6e-10	14	remodelling	p10	WBGene00000063
WBGene00022794	snu-23	9.97e-11	14	remodelling	p10	WBGene00000063
WBGene00003000	lin-11	2.35e-27	14	remodelling	p10	WBGene00000063
WBGene00004319	rbr-2	3.59e-24	14	remodelling	p10	WBGene00000063
WBGene00009448	zfp-2	2.04e-10	14	remodelling	p10	WBGene00000063
WBGene00017265	snpc-1.3	6.93e-20	14	remodelling	p10	WBGene00000063
WBGene00000455	ceh-34	4.13e-06	14	remodelling	p10	WBGene00000063
WBGene00015513	snpc-1.1	1.3e-14	14	remodelling	p10	WBGene00000063
WBGene00020930	hlh-30	0.000157	14	remodelling	p10	WBGene00000063
WBGene00004857	sma-3	2.26e-06	14	remodelling	p10	WBGene00000063
WBGene00003719	nhr-129	3.64e-08	14	remodelling	p10	WBGene00000063
WBGene00001061	dpl-1	9.4e-16	14	remodelling	p10	WBGene00000063
WBGene00023497	lin-15B	6.1e-14	14	remodelling	p10	WBGene00000063
WBGene00003046	lir-3	4.66e-15	14	remodelling	p10	WBGene00000063
WBGene00000561	cnd-1	2.83e-11	14	remodelling	p10	WBGene00000063
WBGene00004393	rnt-1	4.12e-15	14	remodelling	p10	WBGene00000063
WBGene00018433	ceh-82	9.3e-27	14	remodelling	p10	WBGene00000063
WBGene00003680	nhr-90	1.93e-06	14	remodelling	p10	WBGene00000063
WBGene00004411	rpc-1	2.72e-06	14	remodelling	p10	WBGene00000063
WBGene00006959	xbp-1	2.45e-06	14	remodelling	p10	WBGene00000063
WBGene00003610	nhr-11	4.14e-10	14	remodelling	p10	WBGene00000063
WBGene00003218	mep-1	1e-09	14	remodelling	p10	WBGene00000063
WBGene00003002	lin-13	3.57e-23	14	remodelling	p10	WBGene00000063
WBGene00001976	hmg-11	2.17e-26	14	remodelling	p10	WBGene00000063
WBGene00022554	duxl-1	4.07e-09	14	remodelling	p10	WBGene00000063
WBGene00005006	spr-1	8.96e-11	14	remodelling	p10	WBGene00000063
WBGene00011614	nfya-1	1.31e-23	14	remodelling	p10	WBGene00000063
WBGene00003220	mes-2	6.83e-23	14	remodelling	p10	WBGene00000063
WBGene00007624	hrde-1	8.42e-14	14	remodelling	p10	WBGene00000063
WBGene00003637	nhr-47	3.19e-12	14	remodelling	p10	WBGene00000063
WBGene00006577	tlf-1	1.49e-14	14	remodelling	p10	WBGene00000063
WBGene00021552	zip-4	1.77e-13	14	remodelling	p10	WBGene00000115
WBGene00003002	lin-13	3.57e-23	14	remodelling	p10	WBGene00000115
WBGene00004319	rbr-2	3.59e-24	14	remodelling	p10	WBGene00000115
WBGene00003610	nhr-11	4.14e-10	14	remodelling	p10	WBGene00000115
WBGene00011614	nfya-1	1.31e-23	14	remodelling	p10	WBGene00000115
WBGene00006542	tbp-1	9.18e-19	14	remodelling	p10	WBGene00000115
WBGene00007433	swsn-7	2.88e-22	14	remodelling	p10	WBGene00000115
WBGene00004857	sma-3	2.26e-06	14	remodelling	p10	WBGene00000115
WBGene00009772	ztf-7	6.82e-05	14	remodelling	p10	WBGene00000115
WBGene00001061	dpl-1	9.4e-16	14	remodelling	p10	WBGene00000115
WBGene00003661	nhr-71	3.8e-05	14	remodelling	p10	WBGene00000115
WBGene00015285	gmeb-1	5.27e-08	14	remodelling	p10	WBGene00000115
WBGene00020399	ztf-4	6e-10	14	remodelling	p10	WBGene00000115
WBGene00013717	madf-10	3.29e-07	14	remodelling	p10	WBGene00000115
WBGene00020214	attf-5	2.44e-20	14	remodelling	p10	WBGene00000115
WBGene00001851	hif-1	3.07e-13	14	remodelling	p10	WBGene00000115
WBGene00003719	nhr-129	3.64e-08	14	remodelling	p10	WBGene00000115
WBGene00003020	lin-35	1.47e-07	14	remodelling	p10	WBGene00000115
WBGene00000121	aly-2	1.75e-12	14	remodelling	p10	WBGene00000115
WBGene00018433	ceh-82	9.3e-27	14	remodelling	p10	WBGene00000115
WBGene00022794	snu-23	9.97e-11	14	remodelling	p10	WBGene00000115
WBGene00006959	xbp-1	2.45e-06	14	remodelling	p10	WBGene00000115
WBGene00003619	nhr-20	6.79e-06	14	remodelling	p10	WBGene00000115
WBGene00001976	hmg-11	2.17e-26	14	remodelling	p10	WBGene00000115
WBGene00023497	lin-15B	6.1e-14	14	remodelling	p10	WBGene00000115
WBGene00000460	ceh-39	1.41e-39	14	remodelling	p10	WBGene00000115
WBGene00003000	lin-11	2.35e-27	14	remodelling	p10	WBGene00000115
WBGene00011367	snpc-3.4	3.54e-21	14	remodelling	p10	WBGene00000115
WBGene00001974	hmg-4	1.87e-08	14	remodelling	p10	WBGene00000115
WBGene00003218	mep-1	1e-09	14	remodelling	p10	WBGene00000115
WBGene00003220	mes-2	6.83e-23	14	remodelling	p10	WBGene00000115
WBGene00000123	ama-1	8.79e-11	14	remodelling	p10	WBGene00000115
WBGene00003025	lin-40	2.4e-05	14	remodelling	p10	WBGene00000115
WBGene00005006	spr-1	8.96e-11	14	remodelling	p10	WBGene00000115
WBGene00003637	nhr-47	3.19e-12	14	remodelling	p10	WBGene00000115
WBGene00003680	nhr-90	1.93e-06	14	remodelling	p10	WBGene00000115
WBGene00000459	ceh-38	3.83e-06	14	remodelling	p10	WBGene00000115
WBGene00020930	hlh-30	0.000157	14	remodelling	p10	WBGene00000115
WBGene00003620	nhr-21	2.66e-05	14	remodelling	p10	WBGene00000115
WBGene00004393	rnt-1	4.12e-15	14	remodelling	p10	WBGene00000115
WBGene00000455	ceh-34	4.13e-06	14	remodelling	p10	WBGene00000115
WBGene00003046	lir-3	4.66e-15	14	remodelling	p10	WBGene00000115
WBGene00003633	nhr-43	0.00023	14	remodelling	p10	WBGene00000115
WBGene00001194	egl-27	3.68e-15	14	remodelling	p8	WBGene00000118
WBGene00003511	mxl-3	0.000908	14	remodelling	p8	WBGene00000118
WBGene00000461	ceh-40	1.33e-05	14	remodelling	p8	WBGene00000118
WBGene00001249	elt-1	2.18e-13	14	remodelling	p8	WBGene00000118
WBGene00003728	nhr-138	3.72e-05	14	remodelling	p8	WBGene00000118
WBGene00015981	elt-7	5.81e-17	14	remodelling	p8	WBGene00000118
WBGene00001311	end-3	4.38e-12	14	remodelling	p8	WBGene00000118
WBGene00000472	cey-1	7.26e-06	14	remodelling	p8	WBGene00000118
WBGene00003014	lin-28	0.000453	14	remodelling	p8	WBGene00000118
WBGene00000995	die-1	5.45e-05	14	remodelling	p8	WBGene00000118
WBGene00006462	tag-97	6.9e-09	14	remodelling	p8	WBGene00000118
WBGene00003691	nhr-101	0.000172	14	remodelling	p8	WBGene00000118
WBGene00000912	daf-16	0.000314	14	remodelling	p8	WBGene00000118
WBGene00012639	fezf-1	2.7e-05	14	remodelling	p8	WBGene00000118
WBGene00003231	mex-6	1.23e-08	14	remodelling	p8	WBGene00000118
WBGene00003167	mec-3	0.000287	14	remodelling	p8	WBGene00000118
WBGene00003636	nhr-46	0.000231	14	remodelling	p8	WBGene00000118
WBGene00017690	ceh-60	5.07e-09	14	remodelling	p8	WBGene00000118
WBGene00003656	nhr-66	0.000189	14	remodelling	p8	WBGene00000118
WBGene00001568	snpc-4	2.81e-05	14	remodelling	p8	WBGene00000118
WBGene00004804	skn-1	7.82e-11	14	remodelling	p8	WBGene00000118
WBGene00001441	fkh-9	2.18e-07	14	remodelling	p8	WBGene00000118
WBGene00003624	nhr-28	1.18e-05	14	remodelling	p8	WBGene00000118
WBGene00003722	nhr-132	4.9e-05	14	remodelling	p8	WBGene00000118
WBGene00007058	dmd-6	2.72e-12	14	remodelling	p8	WBGene00000118
WBGene00001186	egl-18	1.61e-20	14	remodelling	p8	WBGene00000118
WBGene00001251	elt-3	2.28e-14	14	remodelling	p8	WBGene00000118
WBGene00003619	nhr-20	6.79e-06	14	remodelling	p10	WBGene00000133
WBGene00022794	snu-23	9.97e-11	14	remodelling	p10	WBGene00000133
WBGene00003661	nhr-71	3.8e-05	14	remodelling	p10	WBGene00000133
WBGene00003046	lir-3	4.66e-15	14	remodelling	p10	WBGene00000159
WBGene00003719	nhr-129	3.64e-08	14	remodelling	p10	WBGene00000159
WBGene00000459	ceh-38	3.83e-06	14	remodelling	p10	WBGene00000159
WBGene00007433	swsn-7	2.88e-22	14	remodelling	p10	WBGene00000159
WBGene00001953	hlh-8	1.44e-07	14	remodelling	p10	WBGene00000159
WBGene00001851	hif-1	3.07e-13	14	remodelling	p10	WBGene00000159
WBGene00003002	lin-13	3.57e-23	14	remodelling	p10	WBGene00000159
WBGene00017265	snpc-1.3	6.93e-20	14	remodelling	p10	WBGene00000159
WBGene00045419	lsy-12	4.03e-08	14	remodelling	p10	WBGene00000159
WBGene00000460	ceh-39	1.41e-39	14	remodelling	p10	WBGene00000159
WBGene00003218	mep-1	1e-09	14	remodelling	p10	WBGene00000159
WBGene00001514	xnd-1	1.15e-09	14	remodelling	p10	WBGene00000159
WBGene00006542	tbp-1	9.18e-19	14	remodelling	p10	WBGene00000159
WBGene00003619	nhr-20	6.79e-06	14	remodelling	p10	WBGene00000159
WBGene00006959	xbp-1	2.45e-06	14	remodelling	p10	WBGene00000159
WBGene00022794	snu-23	9.97e-11	14	remodelling	p10	WBGene00000159
WBGene00022554	duxl-1	4.07e-09	14	remodelling	p10	WBGene00000159
WBGene00011614	nfya-1	1.31e-23	14	remodelling	p10	WBGene00000159
WBGene00003680	nhr-90	1.93e-06	14	remodelling	p10	WBGene00000159
WBGene00004393	rnt-1	4.12e-15	14	remodelling	p10	WBGene00000159
WBGene00001061	dpl-1	9.4e-16	14	remodelling	p10	WBGene00000159
WBGene00018433	ceh-82	9.3e-27	14	remodelling	p10	WBGene00000159
WBGene00003610	nhr-11	4.14e-10	14	remodelling	p10	WBGene00000159
WBGene00015285	gmeb-1	5.27e-08	14	remodelling	p10	WBGene00000159
WBGene00011367	snpc-3.4	3.54e-21	14	remodelling	p10	WBGene00000159
WBGene00001860	him-1	2.59e-14	14	remodelling	p10	WBGene00000159
WBGene00020214	attf-5	2.44e-20	14	remodelling	p10	WBGene00000159
WBGene00001976	hmg-11	2.17e-26	14	remodelling	p10	WBGene00000159
WBGene00003020	lin-35	1.47e-07	14	remodelling	p10	WBGene00000159
WBGene00002783	let-607	0.000628	14	remodelling	p10	WBGene00000159
WBGene00015513	snpc-1.1	1.3e-14	14	remodelling	p10	WBGene00000159
WBGene00003637	nhr-47	3.19e-12	14	remodelling	p10	WBGene00000159
WBGene00020399	ztf-4	6e-10	14	remodelling	p10	WBGene00000159
WBGene00003601	nhr-2	3.58e-13	14	remodelling	p10	WBGene00000159
WBGene00007053	chd-7	0.000508	14	remodelling	p10	WBGene00000159
WBGene00000121	aly-2	1.75e-12	14	remodelling	p10	WBGene00000159
WBGene00003633	nhr-43	0.00023	14	remodelling	p10	WBGene00000159
WBGene00003620	nhr-21	2.66e-05	14	remodelling	p10	WBGene00000159
WBGene00008683	repo-1	1.64e-07	14	remodelling	p10	WBGene00000159
WBGene00020930	hlh-30	0.000157	14	remodelling	p10	WBGene00000159
WBGene00000123	ama-1	8.79e-11	14	remodelling	p10	WBGene00000159
WBGene00004319	rbr-2	3.59e-24	14	remodelling	p10	WBGene00000159
WBGene00003661	nhr-71	3.8e-05	14	remodelling	p10	WBGene00000159
WBGene00023497	lin-15B	6.1e-14	14	remodelling	p10	WBGene00000159
WBGene00009772	ztf-7	6.82e-05	14	remodelling	p10	WBGene00000159
WBGene00003220	mes-2	6.83e-23	14	remodelling	p10	WBGene00000159
WBGene00004857	sma-3	2.26e-06	14	remodelling	p10	WBGene00000159
WBGene00000455	ceh-34	4.13e-06	14	remodelling	p10	WBGene00000159
WBGene00001996	hpl-2	7.59e-10	14	remodelling	p10	WBGene00000159
WBGene00021552	zip-4	1.77e-13	14	remodelling	p10	WBGene00000159
WBGene00003025	lin-40	2.4e-05	14	remodelling	p10	WBGene00000159
WBGene00017690	ceh-60	5.07e-09	14	remodelling	p8	WBGene00000172
WBGene00001194	egl-27	3.68e-15	14	remodelling	p8	WBGene00000172
WBGene00006462	tag-97	6.9e-09	14	remodelling	p8	WBGene00000172
WBGene00003722	nhr-132	4.9e-05	14	remodelling	p8	WBGene00000172
WBGene00019816	nhr-204	5.62e-09	14	remodelling	p8	WBGene00000172
WBGene00000995	die-1	5.45e-05	14	remodelling	p8	WBGene00000172
WBGene00004804	skn-1	7.82e-11	14	remodelling	p8	WBGene00000172
WBGene00012639	fezf-1	2.7e-05	14	remodelling	p8	WBGene00000172
WBGene00003231	mex-6	1.23e-08	14	remodelling	p8	WBGene00000172
WBGene00003167	mec-3	0.000287	14	remodelling	p8	WBGene00000172
WBGene00001249	elt-1	2.18e-13	14	remodelling	p8	WBGene00000172
WBGene00000912	daf-16	0.000314	14	remodelling	p8	WBGene00000172
WBGene00001441	fkh-9	2.18e-07	14	remodelling	p8	WBGene00000172
WBGene00000472	cey-1	7.26e-06	14	remodelling	p8	WBGene00000172
WBGene00001251	elt-3	2.28e-14	14	remodelling	p8	WBGene00000172
WBGene00001186	egl-18	1.61e-20	14	remodelling	p8	WBGene00000172
WBGene00001208	egl-44	0.000448	14	remodelling	p8	WBGene00000172
WBGene00015981	elt-7	5.81e-17	14	remodelling	p8	WBGene00000172
WBGene00003014	lin-28	0.000453	14	remodelling	p8	WBGene00000172
WBGene00007058	dmd-6	2.72e-12	14	remodelling	p8	WBGene00000172
WBGene00001568	snpc-4	2.81e-05	14	remodelling	p8	WBGene00000172
WBGene00003624	nhr-28	1.18e-05	14	remodelling	p8	WBGene00000172
WBGene00003657	nhr-67	0.000265	14	remodelling	p8	WBGene00000172
WBGene00003656	nhr-66	0.000189	14	remodelling	p8	WBGene00000172
WBGene00003114	mab-23	2.14e-07	14	remodelling	p8	WBGene00000172
WBGene00003020	lin-35	1.47e-07	14	remodelling	p10	WBGene00000204
WBGene00000459	ceh-38	3.83e-06	14	remodelling	p10	WBGene00000204
WBGene00003220	mes-2	6.83e-23	14	remodelling	p10	WBGene00000204
WBGene00015285	gmeb-1	5.27e-08	14	remodelling	p10	WBGene00000204
WBGene00003719	nhr-129	3.64e-08	14	remodelling	p10	WBGene00000204
WBGene00018433	ceh-82	9.3e-27	14	remodelling	p10	WBGene00000204
WBGene00001514	xnd-1	1.15e-09	14	remodelling	p10	WBGene00000204
WBGene00006959	xbp-1	2.45e-06	14	remodelling	p10	WBGene00000204
WBGene00001860	him-1	2.59e-14	14	remodelling	p10	WBGene00000204
WBGene00001974	hmg-4	1.87e-08	14	remodelling	p10	WBGene00000204
WBGene00003637	nhr-47	3.19e-12	14	remodelling	p10	WBGene00000204
WBGene00003661	nhr-71	3.8e-05	14	remodelling	p10	WBGene00000204
WBGene00004857	sma-3	2.26e-06	14	remodelling	p10	WBGene00000204
WBGene00000460	ceh-39	1.41e-39	14	remodelling	p10	WBGene00000204
WBGene00022794	snu-23	9.97e-11	14	remodelling	p10	WBGene00000204
WBGene00004393	rnt-1	4.12e-15	14	remodelling	p10	WBGene00000204
WBGene00001061	dpl-1	9.4e-16	14	remodelling	p10	WBGene00000204
WBGene00023497	lin-15B	6.1e-14	14	remodelling	p10	WBGene00000204
WBGene00007433	swsn-7	2.88e-22	14	remodelling	p10	WBGene00000204
WBGene00011614	nfya-1	1.31e-23	14	remodelling	p10	WBGene00000204
WBGene00003218	mep-1	1e-09	14	remodelling	p10	WBGene00000204
WBGene00003619	nhr-20	6.79e-06	14	remodelling	p10	WBGene00000204
WBGene00000995	die-1	5.45e-05	14	remodelling	p8	WBGene00000221
WBGene00000912	daf-16	0.000314	14	remodelling	p8	WBGene00000221
WBGene00001568	snpc-4	2.81e-05	14	remodelling	p8	WBGene00000221
WBGene00003014	lin-28	0.000453	14	remodelling	p8	WBGene00000221
WBGene00003511	mxl-3	0.000908	14	remodelling	p8	WBGene00000221
WBGene00004804	skn-1	7.82e-11	14	remodelling	p8	WBGene00000221
WBGene00012639	fezf-1	2.7e-05	14	remodelling	p8	WBGene00000221
WBGene00001441	fkh-9	2.18e-07	14	remodelling	p8	WBGene00000221
WBGene00003636	nhr-46	0.000231	14	remodelling	p8	WBGene00000221
WBGene00013966	ztf-9	0.000185	14	remodelling	p8	WBGene00000221
WBGene00007058	dmd-6	2.72e-12	14	remodelling	p8	WBGene00000221
WBGene00001311	end-3	4.38e-12	14	remodelling	p8	WBGene00000221
WBGene00003659	nhr-69	1.31e-07	14	remodelling	p8	WBGene00000221
WBGene00003167	mec-3	0.000287	14	remodelling	p8	WBGene00000221
WBGene00003710	nhr-120	3.02e-05	14	remodelling	p8	WBGene00000221
WBGene00004786	sex-1	1.47e-06	14	remodelling	p8	WBGene00000221
WBGene00019816	nhr-204	5.62e-09	14	remodelling	p8	WBGene00000221
WBGene00045215	ceh-63	0.000186	14	remodelling	p8	WBGene00000221
WBGene00001977	hmg-12	0.000229	14	remodelling	p8	WBGene00000221
WBGene00003691	nhr-101	0.000172	14	remodelling	p8	WBGene00000221
WBGene00003728	nhr-138	3.72e-05	14	remodelling	p8	WBGene00000221
WBGene00006462	tag-97	6.9e-09	14	remodelling	p8	WBGene00000221
WBGene00000472	cey-1	7.26e-06	14	remodelling	p8	WBGene00000221
WBGene00001194	egl-27	3.68e-15	14	remodelling	p8	WBGene00000221
WBGene00001251	elt-3	2.28e-14	14	remodelling	p8	WBGene00000221
WBGene00001249	elt-1	2.18e-13	14	remodelling	p8	WBGene00000221
WBGene00003114	mab-23	2.14e-07	14	remodelling	p8	WBGene00000221
WBGene00003624	nhr-28	1.18e-05	14	remodelling	p8	WBGene00000221
WBGene00001186	egl-18	1.61e-20	14	remodelling	p8	WBGene00000221
WBGene00001251	elt-3	2.28e-14	14	remodelling	p8	WBGene00000281
WBGene00006462	tag-97	6.9e-09	14	remodelling	p8	WBGene00000281
WBGene00003691	nhr-101	0.000172	14	remodelling	p8	WBGene00000281
WBGene00001441	fkh-9	2.18e-07	14	remodelling	p8	WBGene00000281
WBGene00003167	mec-3	0.000287	14	remodelling	p8	WBGene00000281
WBGene00001249	elt-1	2.18e-13	14	remodelling	p8	WBGene00000281
WBGene00003636	nhr-46	0.000231	14	remodelling	p8	WBGene00000281
WBGene00003710	nhr-120	3.02e-05	14	remodelling	p8	WBGene00000281
WBGene00003656	nhr-66	0.000189	14	remodelling	p8	WBGene00000281
WBGene00017690	ceh-60	5.07e-09	14	remodelling	p8	WBGene00000281
WBGene00003722	nhr-132	4.9e-05	14	remodelling	p8	WBGene00000281
WBGene00003511	mxl-3	0.000908	14	remodelling	p8	WBGene00000281
WBGene00003014	lin-28	0.000453	14	remodelling	p8	WBGene00000281
WBGene00001208	egl-44	0.000448	14	remodelling	p8	WBGene00000281
WBGene00007058	dmd-6	2.72e-12	14	remodelling	p8	WBGene00000281
WBGene00001311	end-3	4.38e-12	14	remodelling	p8	WBGene00000281
WBGene00001186	egl-18	1.61e-20	14	remodelling	p8	WBGene00000281
WBGene00003728	nhr-138	3.72e-05	14	remodelling	p8	WBGene00000281
WBGene00000912	daf-16	0.000314	14	remodelling	p8	WBGene00000281
WBGene00003114	mab-23	2.14e-07	14	remodelling	p8	WBGene00000281
WBGene00003231	mex-6	1.23e-08	14	remodelling	p8	WBGene00000281
WBGene00004334	ref-1	3.25e-05	14	remodelling	p8	WBGene00000281
WBGene00003624	nhr-28	1.18e-05	14	remodelling	p8	WBGene00000281
WBGene00001194	egl-27	3.68e-15	14	remodelling	p8	WBGene00000281
WBGene00003654	nhr-64	2.29e-05	14	remodelling	p8	WBGene00000281
WBGene00012639	fezf-1	2.7e-05	14	remodelling	p8	WBGene00000281
WBGene00004804	skn-1	7.82e-11	14	remodelling	p8	WBGene00000281
WBGene00006462	tag-97	6.9e-09	14	remodelling	p8	WBGene00000409
WBGene00000912	daf-16	0.000314	14	remodelling	p8	WBGene00000409
WBGene00001186	egl-18	1.61e-20	14	remodelling	p8	WBGene00000409
WBGene00000995	die-1	5.45e-05	14	remodelling	p8	WBGene00000409
WBGene00001208	egl-44	0.000448	14	remodelling	p8	WBGene00000409
WBGene00001441	fkh-9	2.18e-07	14	remodelling	p8	WBGene00000409
WBGene00004804	skn-1	7.82e-11	14	remodelling	p8	WBGene00000409
WBGene00003231	mex-6	1.23e-08	14	remodelling	p8	WBGene00000409
WBGene00007058	dmd-6	2.72e-12	14	remodelling	p8	WBGene00000409
WBGene00013966	ztf-9	0.000185	14	remodelling	p8	WBGene00000409
WBGene00003654	nhr-64	2.29e-05	14	remodelling	p8	WBGene00000409
WBGene00003014	lin-28	0.000453	14	remodelling	p8	WBGene00000409
WBGene00001568	snpc-4	2.81e-05	14	remodelling	p8	WBGene00000409
WBGene00001311	end-3	4.38e-12	14	remodelling	p8	WBGene00000409
WBGene00000472	cey-1	7.26e-06	14	remodelling	p8	WBGene00000409
WBGene00003710	nhr-120	3.02e-05	14	remodelling	p8	WBGene00000409
WBGene00003114	mab-23	2.14e-07	14	remodelling	p8	WBGene00000409
WBGene00001977	hmg-12	0.000229	14	remodelling	p8	WBGene00000409
WBGene00003167	mec-3	0.000287	14	remodelling	p8	WBGene00000409
WBGene00015981	elt-7	5.81e-17	14	remodelling	p8	WBGene00000409
WBGene00001251	elt-3	2.28e-14	14	remodelling	p8	WBGene00000409
WBGene00003691	nhr-101	0.000172	14	remodelling	p8	WBGene00000409
WBGene00003636	nhr-46	0.000231	14	remodelling	p8	WBGene00000409
WBGene00003728	nhr-138	3.72e-05	14	remodelling	p8	WBGene00000409
WBGene00001194	egl-27	3.68e-15	14	remodelling	p8	WBGene00000409
WBGene00001977	hmg-12	0.000229	14	remodelling	p8	WBGene00000455
WBGene00013966	ztf-9	0.000185	14	remodelling	p8	WBGene00000455
WBGene00003114	mab-23	2.14e-07	14	remodelling	p8	WBGene00000455
WBGene00001251	elt-3	2.28e-14	14	remodelling	p8	WBGene00000455
WBGene00001249	elt-1	2.18e-13	14	remodelling	p8	WBGene00000455
WBGene00003710	nhr-120	3.02e-05	14	remodelling	p8	WBGene00000455
WBGene00015981	elt-7	5.81e-17	14	remodelling	p8	WBGene00000455
WBGene00001208	egl-44	0.000448	14	remodelling	p8	WBGene00000455
WBGene00000472	cey-1	7.26e-06	14	remodelling	p8	WBGene00000455
WBGene00004804	skn-1	7.82e-11	14	remodelling	p8	WBGene00000455
WBGene00003231	mex-6	1.23e-08	14	remodelling	p8	WBGene00000455
WBGene00003014	lin-28	0.000453	14	remodelling	p8	WBGene00000455
WBGene00001441	fkh-9	2.18e-07	14	remodelling	p8	WBGene00000455
WBGene00001186	egl-18	1.61e-20	14	remodelling	p8	WBGene00000455
WBGene00006462	tag-97	6.9e-09	14	remodelling	p8	WBGene00000455
WBGene00003912	pal-1	0.000838	14	remodelling	p8	WBGene00000455
WBGene00003691	nhr-101	0.000172	14	remodelling	p8	WBGene00000455
WBGene00012639	fezf-1	2.7e-05	14	remodelling	p8	WBGene00000455
WBGene00000461	ceh-40	1.33e-05	14	remodelling	p8	WBGene00000455
WBGene00007058	dmd-6	2.72e-12	14	remodelling	p8	WBGene00000455
WBGene00020399	ztf-4	6e-10	14	remodelling	p10	WBGene00000597
WBGene00004857	sma-3	2.26e-06	14	remodelling	p10	WBGene00000597
WBGene00001860	him-1	2.59e-14	14	remodelling	p10	WBGene00000597
WBGene00001061	dpl-1	9.4e-16	14	remodelling	p10	WBGene00000597
WBGene00020214	attf-5	2.44e-20	14	remodelling	p10	WBGene00000597
WBGene00018433	ceh-82	9.3e-27	14	remodelling	p10	WBGene00000597
WBGene00006959	xbp-1	2.45e-06	14	remodelling	p10	WBGene00000597
WBGene00003719	nhr-129	3.64e-08	14	remodelling	p10	WBGene00000597
WBGene00003046	lir-3	4.66e-15	14	remodelling	p10	WBGene00000597
WBGene00023497	lin-15B	6.1e-14	14	remodelling	p10	WBGene00000597
WBGene00000460	ceh-39	1.41e-39	14	remodelling	p10	WBGene00000597
WBGene00003680	nhr-90	1.93e-06	14	remodelling	p10	WBGene00000597
WBGene00022794	snu-23	9.97e-11	14	remodelling	p10	WBGene00000597
WBGene00003619	nhr-20	6.79e-06	14	remodelling	p10	WBGene00000597
WBGene00011614	nfya-1	1.31e-23	14	remodelling	p10	WBGene00000597
WBGene00011367	snpc-3.4	3.54e-21	14	remodelling	p10	WBGene00000597
WBGene00003218	mep-1	1e-09	14	remodelling	p10	WBGene00000597
WBGene00003220	mes-2	6.83e-23	14	remodelling	p10	WBGene00000597
WBGene00003637	nhr-47	3.19e-12	14	remodelling	p10	WBGene00000597
WBGene00007433	swsn-7	2.88e-22	14	remodelling	p10	WBGene00000597
WBGene00000455	ceh-34	4.13e-06	14	remodelling	p10	WBGene00000597
WBGene00003661	nhr-71	3.8e-05	14	remodelling	p10	WBGene00000597
WBGene00004393	rnt-1	4.12e-15	14	remodelling	p10	WBGene00000597
WBGene00001976	hmg-11	2.17e-26	14	remodelling	p10	WBGene00000597
WBGene00003020	lin-35	1.47e-07	14	remodelling	p10	WBGene00000597
WBGene00003511	mxl-3	0.000908	14	remodelling	p8	WBGene00000669
WBGene00001249	elt-1	2.18e-13	14	remodelling	p8	WBGene00000669
WBGene00000912	daf-16	0.000314	14	remodelling	p8	WBGene00000669
WBGene00000461	ceh-40	1.33e-05	14	remodelling	p8	WBGene00000669
WBGene00045215	ceh-63	0.000186	14	remodelling	p8	WBGene00000669
WBGene00003624	nhr-28	1.18e-05	14	remodelling	p8	WBGene00000669
WBGene00001977	hmg-12	0.000229	14	remodelling	p8	WBGene00000669
WBGene00013966	ztf-9	0.000185	14	remodelling	p8	WBGene00000669
WBGene00001311	end-3	4.38e-12	14	remodelling	p8	WBGene00000669
WBGene00001251	elt-3	2.28e-14	14	remodelling	p8	WBGene00000669
WBGene00004804	skn-1	7.82e-11	14	remodelling	p8	WBGene00000669
WBGene00006462	tag-97	6.9e-09	14	remodelling	p8	WBGene00000669
WBGene00001568	snpc-4	2.81e-05	14	remodelling	p8	WBGene00000669
WBGene00001194	egl-27	3.68e-15	14	remodelling	p8	WBGene00000669
WBGene00004786	sex-1	1.47e-06	14	remodelling	p8	WBGene00000669
WBGene00003636	nhr-46	0.000231	14	remodelling	p8	WBGene00000669
WBGene00003728	nhr-138	3.72e-05	14	remodelling	p8	WBGene00000669
WBGene00003167	mec-3	0.000287	14	remodelling	p8	WBGene00000669
WBGene00000995	die-1	5.45e-05	14	remodelling	p8	WBGene00000669
WBGene00003657	nhr-67	0.000265	14	remodelling	p8	WBGene00000669
WBGene00000472	cey-1	7.26e-06	14	remodelling	p8	WBGene00000669
WBGene00012639	fezf-1	2.7e-05	14	remodelling	p8	WBGene00000680
WBGene00006462	tag-97	6.9e-09	14	remodelling	p8	WBGene00000680
WBGene00001311	end-3	4.38e-12	14	remodelling	p8	WBGene00000680
WBGene00004334	ref-1	3.25e-05	14	remodelling	p8	WBGene00000680
WBGene00003511	mxl-3	0.000908	14	remodelling	p8	WBGene00000680
WBGene00020460	nhr-273	3.61e-06	14	remodelling	p8	WBGene00000680
WBGene00003014	lin-28	0.000453	14	remodelling	p8	WBGene00000680
WBGene00003231	mex-6	1.23e-08	14	remodelling	p8	WBGene00000680
WBGene00000995	die-1	5.45e-05	14	remodelling	p8	WBGene00000680
WBGene00001194	egl-27	3.68e-15	14	remodelling	p8	WBGene00000680
WBGene00019816	nhr-204	5.62e-09	14	remodelling	p8	WBGene00000680
WBGene00001568	snpc-4	2.81e-05	14	remodelling	p8	WBGene00000680
WBGene00003691	nhr-101	0.000172	14	remodelling	p8	WBGene00000680
WBGene00001249	elt-1	2.18e-13	14	remodelling	p8	WBGene00000680
WBGene00003710	nhr-120	3.02e-05	14	remodelling	p8	WBGene00000680
WBGene00015981	elt-7	5.81e-17	14	remodelling	p8	WBGene00000680
WBGene00001186	egl-18	1.61e-20	14	remodelling	p8	WBGene00000680
WBGene00003114	mab-23	2.14e-07	14	remodelling	p8	WBGene00000680
WBGene00001251	elt-3	2.28e-14	14	remodelling	p8	WBGene00000680
WBGene00000432	ceh-7	0.000128	14	remodelling	p8	WBGene00000680
WBGene00001208	egl-44	0.000448	14	remodelling	p8	WBGene00000680
WBGene00017690	ceh-60	5.07e-09	14	remodelling	p8	WBGene00000680
WBGene00000995	die-1	5.45e-05	14	remodelling	p8	WBGene00000712
WBGene00001194	egl-27	3.68e-15	14	remodelling	p8	WBGene00000712
WBGene00003014	lin-28	0.000453	14	remodelling	p8	WBGene00000712
WBGene00003114	mab-23	2.14e-07	14	remodelling	p8	WBGene00000712
WBGene00001568	snpc-4	2.81e-05	14	remodelling	p8	WBGene00000712
WBGene00001251	elt-3	2.28e-14	14	remodelling	p8	WBGene00000712
WBGene00001311	end-3	4.38e-12	14	remodelling	p8	WBGene00000712
WBGene00001441	fkh-9	2.18e-07	14	remodelling	p8	WBGene00000712
WBGene00003511	mxl-3	0.000908	14	remodelling	p8	WBGene00000712
WBGene00004804	skn-1	7.82e-11	14	remodelling	p8	WBGene00000712
WBGene00006462	tag-97	6.9e-09	14	remodelling	p8	WBGene00000712
WBGene00003167	mec-3	0.000287	14	remodelling	p8	WBGene00000712
WBGene00001208	egl-44	0.000448	14	remodelling	p8	WBGene00000712
WBGene00012639	fezf-1	2.7e-05	14	remodelling	p8	WBGene00000712
WBGene00004334	ref-1	3.25e-05	14	remodelling	p8	WBGene00000712
WBGene00017690	ceh-60	5.07e-09	14	remodelling	p8	WBGene00000712
WBGene00007058	dmd-6	2.72e-12	14	remodelling	p8	WBGene00000712
WBGene00003654	nhr-64	2.29e-05	14	remodelling	p8	WBGene00000712
WBGene00004786	sex-1	1.47e-06	14	remodelling	p8	WBGene00000712
WBGene00000912	daf-16	0.000314	14	remodelling	p8	WBGene00000712
WBGene00003231	mex-6	1.23e-08	14	remodelling	p8	WBGene00000712
WBGene00003014	lin-28	0.000453	14	remodelling	p8	WBGene00000773
WBGene00001208	egl-44	0.000448	14	remodelling	p8	WBGene00000773
WBGene00003114	mab-23	2.14e-07	14	remodelling	p8	WBGene00000773
WBGene00000472	cey-1	7.26e-06	14	remodelling	p8	WBGene00000773
WBGene00003624	nhr-28	1.18e-05	14	remodelling	p8	WBGene00000773
WBGene00001194	egl-27	3.68e-15	14	remodelling	p8	WBGene00000773
WBGene00004786	sex-1	1.47e-06	14	remodelling	p8	WBGene00000773
WBGene00001311	end-3	4.38e-12	14	remodelling	p8	WBGene00000773
WBGene00004804	skn-1	7.82e-11	14	remodelling	p8	WBGene00000773
WBGene00001251	elt-3	2.28e-14	14	remodelling	p8	WBGene00000773
WBGene00001441	fkh-9	2.18e-07	14	remodelling	p8	WBGene00000773
WBGene00003657	nhr-67	0.000265	14	remodelling	p8	WBGene00000773
WBGene00001186	egl-18	1.61e-20	14	remodelling	p8	WBGene00000773
WBGene00001249	elt-1	2.18e-13	14	remodelling	p8	WBGene00000773
WBGene00007058	dmd-6	2.72e-12	14	remodelling	p8	WBGene00000773
WBGene00000912	daf-16	0.000314	14	remodelling	p8	WBGene00000773
WBGene00001568	snpc-4	2.81e-05	14	remodelling	p8	WBGene00000773
WBGene00017690	ceh-60	5.07e-09	14	remodelling	p8	WBGene00000773
WBGene00012639	fezf-1	2.7e-05	14	remodelling	p8	WBGene00000773
WBGene00019816	nhr-204	5.62e-09	14	remodelling	p8	WBGene00000773
WBGene00003912	pal-1	0.000838	14	remodelling	p8	WBGene00000773
WBGene00000995	die-1	5.45e-05	14	remodelling	p8	WBGene00000773
WBGene00003636	nhr-46	0.000231	14	remodelling	p8	WBGene00000773
WBGene00003231	mex-6	1.23e-08	14	remodelling	p8	WBGene00000773
WBGene00015981	elt-7	5.81e-17	14	remodelling	p8	WBGene00000773
WBGene00015981	elt-7	5.81e-17	14	remodelling	p8	WBGene00000781
WBGene00000472	cey-1	7.26e-06	14	remodelling	p8	WBGene00000781
WBGene00003728	nhr-138	3.72e-05	14	remodelling	p8	WBGene00000781
WBGene00001441	fkh-9	2.18e-07	14	remodelling	p8	WBGene00000781
WBGene00001977	hmg-12	0.000229	14	remodelling	p8	WBGene00000781
WBGene00003231	mex-6	1.23e-08	14	remodelling	p8	WBGene00000781
WBGene00006462	tag-97	6.9e-09	14	remodelling	p8	WBGene00000781
WBGene00007058	dmd-6	2.72e-12	14	remodelling	p8	WBGene00000781
WBGene00001186	egl-18	1.61e-20	14	remodelling	p8	WBGene00000781
WBGene00001311	end-3	4.38e-12	14	remodelling	p8	WBGene00000781
WBGene00001194	egl-27	3.68e-15	14	remodelling	p8	WBGene00000781
WBGene00003114	mab-23	2.14e-07	14	remodelling	p8	WBGene00000781
WBGene00003624	nhr-28	1.18e-05	14	remodelling	p8	WBGene00000781
WBGene00003691	nhr-101	0.000172	14	remodelling	p8	WBGene00000781
WBGene00003657	nhr-67	0.000265	14	remodelling	p8	WBGene00000781
WBGene00000912	daf-16	0.000314	14	remodelling	p8	WBGene00000781
WBGene00003167	mec-3	0.000287	14	remodelling	p8	WBGene00000781
WBGene00001568	snpc-4	2.81e-05	14	remodelling	p8	WBGene00000781
WBGene00001251	elt-3	2.28e-14	14	remodelling	p8	WBGene00000781
WBGene00000995	die-1	5.45e-05	14	remodelling	p8	WBGene00000781
WBGene00004804	skn-1	7.82e-11	14	remodelling	p8	WBGene00000781
WBGene00003014	lin-28	0.000453	14	remodelling	p8	WBGene00000781
WBGene00017690	ceh-60	5.07e-09	14	remodelling	p8	WBGene00000781
WBGene00004786	sex-1	1.47e-06	14	remodelling	p8	WBGene00000781
WBGene00000461	ceh-40	1.33e-05	14	remodelling	p8	WBGene00000781
WBGene00001249	elt-1	2.18e-13	14	remodelling	p8	WBGene00000781
WBGene00003636	nhr-46	0.000231	14	remodelling	p8	WBGene00000781
WBGene00003659	nhr-69	1.31e-07	14	remodelling	p8	WBGene00000781
WBGene00003659	nhr-69	1.31e-07	14	remodelling	p8	WBGene00000785
WBGene00001251	elt-3	2.28e-14	14	remodelling	p8	WBGene00000785
WBGene00000472	cey-1	7.26e-06	14	remodelling	p8	WBGene00000785
WBGene00017690	ceh-60	5.07e-09	14	remodelling	p8	WBGene00000785
WBGene00001977	hmg-12	0.000229	14	remodelling	p8	WBGene00000785
WBGene00003710	nhr-120	3.02e-05	14	remodelling	p8	WBGene00000785
WBGene00003114	mab-23	2.14e-07	14	remodelling	p8	WBGene00000785
WBGene00001311	end-3	4.38e-12	14	remodelling	p8	WBGene00000785
WBGene00001441	fkh-9	2.18e-07	14	remodelling	p8	WBGene00000785
WBGene00003654	nhr-64	2.29e-05	14	remodelling	p8	WBGene00000785
WBGene00003636	nhr-46	0.000231	14	remodelling	p8	WBGene00000785
WBGene00001194	egl-27	3.68e-15	14	remodelling	p8	WBGene00000785
WBGene00003624	nhr-28	1.18e-05	14	remodelling	p8	WBGene00000785
WBGene00003231	mex-6	1.23e-08	14	remodelling	p8	WBGene00000785
WBGene00007058	dmd-6	2.72e-12	14	remodelling	p8	WBGene00000785
WBGene00003728	nhr-138	3.72e-05	14	remodelling	p8	WBGene00000785
WBGene00003511	mxl-3	0.000908	14	remodelling	p8	WBGene00000785
WBGene00003691	nhr-101	0.000172	14	remodelling	p8	WBGene00000785
WBGene00004804	skn-1	7.82e-11	14	remodelling	p8	WBGene00000785
WBGene00013966	ztf-9	0.000185	14	remodelling	p8	WBGene00000785
WBGene00001186	egl-18	1.61e-20	14	remodelling	p8	WBGene00000785
WBGene00004334	ref-1	3.25e-05	14	remodelling	p8	WBGene00000785
WBGene00001249	elt-1	2.18e-13	14	remodelling	p8	WBGene00000785
WBGene00000912	daf-16	0.000314	14	remodelling	p8	WBGene00000785
WBGene00015981	elt-7	5.81e-17	14	remodelling	p8	WBGene00000785
WBGene00004393	rnt-1	4.12e-15	14	remodelling	p10	WBGene00000835
WBGene00003020	lin-35	1.47e-07	14	remodelling	p10	WBGene00000835
WBGene00000459	ceh-38	3.83e-06	14	remodelling	p10	WBGene00000835
WBGene00003220	mes-2	6.83e-23	14	remodelling	p10	WBGene00000835
WBGene00020930	hlh-30	0.000157	14	remodelling	p10	WBGene00000835
WBGene00001061	dpl-1	9.4e-16	14	remodelling	p10	WBGene00000835
WBGene00018433	ceh-82	9.3e-27	14	remodelling	p10	WBGene00000835
WBGene00003719	nhr-129	3.64e-08	14	remodelling	p10	WBGene00000835
WBGene00022794	snu-23	9.97e-11	14	remodelling	p10	WBGene00000835
WBGene00003661	nhr-71	3.8e-05	14	remodelling	p10	WBGene00000835
WBGene00000123	ama-1	8.79e-11	14	remodelling	p10	WBGene00000835
WBGene00001976	hmg-11	2.17e-26	14	remodelling	p10	WBGene00000835
WBGene00003002	lin-13	3.57e-23	14	remodelling	p10	WBGene00000835
WBGene00011614	nfya-1	1.31e-23	14	remodelling	p10	WBGene00000835
WBGene00017265	snpc-1.3	6.93e-20	14	remodelling	p10	WBGene00000835
WBGene00005006	spr-1	8.96e-11	14	remodelling	p10	WBGene00001005
WBGene00003025	lin-40	2.4e-05	14	remodelling	p10	WBGene00001005
WBGene00000123	ama-1	8.79e-11	14	remodelling	p10	WBGene00001005
WBGene00020930	hlh-30	0.000157	14	remodelling	p10	WBGene00001005
WBGene00020399	ztf-4	6e-10	14	remodelling	p10	WBGene00001005
WBGene00006577	tlf-1	1.49e-14	14	remodelling	p10	WBGene00001005
WBGene00018433	ceh-82	9.3e-27	14	remodelling	p10	WBGene00001005
WBGene00011614	nfya-1	1.31e-23	14	remodelling	p10	WBGene00001005
WBGene00004857	sma-3	2.26e-06	14	remodelling	p10	WBGene00001005
WBGene00001061	dpl-1	9.4e-16	14	remodelling	p10	WBGene00001005
WBGene00000095	aha-1	9.4e-13	14	remodelling	p10	WBGene00001005
WBGene00006542	tbp-1	9.18e-19	14	remodelling	p10	WBGene00001005
WBGene00003210	mel-28	0.000248	14	remodelling	p10	WBGene00001005
WBGene00003633	nhr-43	0.00023	14	remodelling	p10	WBGene00001005
WBGene00003000	lin-11	2.35e-27	14	remodelling	p10	WBGene00001005
WBGene00003220	mes-2	6.83e-23	14	remodelling	p10	WBGene00001005
WBGene00003218	mep-1	1e-09	14	remodelling	p10	WBGene00001005
WBGene00000455	ceh-34	4.13e-06	14	remodelling	p10	WBGene00001005
WBGene00003661	nhr-71	3.8e-05	14	remodelling	p10	WBGene00001005
WBGene00003637	nhr-47	3.19e-12	14	remodelling	p10	WBGene00001005
WBGene00001860	him-1	2.59e-14	14	remodelling	p10	WBGene00001005
WBGene00001953	hlh-8	1.44e-07	14	remodelling	p10	WBGene00001005
WBGene00007433	swsn-7	2.88e-22	14	remodelling	p10	WBGene00001005
WBGene00022794	snu-23	9.97e-11	14	remodelling	p10	WBGene00001005
WBGene00001436	fkh-4	1.09e-08	14	remodelling	p10	WBGene00001005
WBGene00020763	ztf-18	6.61e-17	14	remodelling	p10	WBGene00001005
WBGene00003002	lin-13	3.57e-23	14	remodelling	p10	WBGene00001005
WBGene00020214	attf-5	2.44e-20	14	remodelling	p10	WBGene00001005
WBGene00005008	spr-3	3.98e-05	14	remodelling	p10	WBGene00001005
WBGene00003719	nhr-129	3.64e-08	14	remodelling	p10	WBGene00001005
WBGene00003620	nhr-21	2.66e-05	14	remodelling	p10	WBGene00001005
WBGene00006342	sup-37	1.71e-06	14	remodelling	p10	WBGene00001005
WBGene00015285	gmeb-1	5.27e-08	14	remodelling	p10	WBGene00001005
WBGene00007053	chd-7	0.000508	14	remodelling	p10	WBGene00001005
WBGene00006959	xbp-1	2.45e-06	14	remodelling	p10	WBGene00001005
WBGene00004393	rnt-1	4.12e-15	14	remodelling	p10	WBGene00001005
WBGene00022554	duxl-1	4.07e-09	14	remodelling	p10	WBGene00001005
WBGene00019327	zip-2	3e-06	14	remodelling	p10	WBGene00001005
WBGene00003020	lin-35	1.47e-07	14	remodelling	p10	WBGene00001005
WBGene00021552	zip-4	1.77e-13	14	remodelling	p10	WBGene00001005
WBGene00009743	sptf-1	3.1e-19	14	remodelling	p10	WBGene00001005
WBGene00045419	lsy-12	4.03e-08	14	remodelling	p10	WBGene00001005
WBGene00001851	hif-1	3.07e-13	14	remodelling	p10	WBGene00001005
WBGene00011367	snpc-3.4	3.54e-21	14	remodelling	p10	WBGene00001005
WBGene00002783	let-607	0.000628	14	remodelling	p10	WBGene00001005
WBGene00003610	nhr-11	4.14e-10	14	remodelling	p10	WBGene00001005
WBGene00003680	nhr-90	1.93e-06	14	remodelling	p10	WBGene00001005
WBGene00007624	hrde-1	8.42e-14	14	remodelling	p10	WBGene00001005
WBGene00009584	drap-1	3e-09	14	remodelling	p10	WBGene00001005
WBGene00001974	hmg-4	1.87e-08	14	remodelling	p10	WBGene00001005
WBGene00023497	lin-15B	6.1e-14	14	remodelling	p10	WBGene00001005
WBGene00001514	xnd-1	1.15e-09	14	remodelling	p10	WBGene00001005
WBGene00017265	snpc-1.3	6.93e-20	14	remodelling	p10	WBGene00001005
WBGene00009448	zfp-2	2.04e-10	14	remodelling	p10	WBGene00001005
WBGene00004319	rbr-2	3.59e-24	14	remodelling	p10	WBGene00001005
WBGene00003619	nhr-20	6.79e-06	14	remodelling	p10	WBGene00001005
WBGene00008683	repo-1	1.64e-07	14	remodelling	p10	WBGene00001005
WBGene00000460	ceh-39	1.41e-39	14	remodelling	p10	WBGene00001051
WBGene00007624	hrde-1	8.42e-14	14	remodelling	p10	WBGene00001051
WBGene00020930	hlh-30	0.000157	14	remodelling	p10	WBGene00001051
WBGene00011367	snpc-3.4	3.54e-21	14	remodelling	p10	WBGene00001051
WBGene00008683	repo-1	1.64e-07	14	remodelling	p10	WBGene00001051
WBGene00000121	aly-2	1.75e-12	14	remodelling	p10	WBGene00001088
WBGene00003000	lin-11	2.35e-27	14	remodelling	p10	WBGene00001088
WBGene00006577	tlf-1	1.49e-14	14	remodelling	p10	WBGene00001088
WBGene00022794	snu-23	9.97e-11	14	remodelling	p10	WBGene00001088
WBGene00020763	ztf-18	6.61e-17	14	remodelling	p10	WBGene00001088
WBGene00006542	tbp-1	9.18e-19	14	remodelling	p10	WBGene00001088
WBGene00000460	ceh-39	1.41e-39	14	remodelling	p10	WBGene00001088
WBGene00003637	nhr-47	3.19e-12	14	remodelling	p10	WBGene00001088
WBGene00020930	hlh-30	0.000157	14	remodelling	p10	WBGene00001088
WBGene00003218	mep-1	1e-09	14	remodelling	p10	WBGene00001088
WBGene00007433	swsn-7	2.88e-22	14	remodelling	p10	WBGene00001088
WBGene00011367	snpc-3.4	3.54e-21	14	remodelling	p10	WBGene00001088
WBGene00003719	nhr-129	3.64e-08	14	remodelling	p10	WBGene00001088
WBGene00003619	nhr-20	6.79e-06	14	remodelling	p10	WBGene00001088
WBGene00001061	dpl-1	9.4e-16	14	remodelling	p10	WBGene00001088
WBGene00000123	ama-1	8.79e-11	14	remodelling	p10	WBGene00001088
WBGene00003661	nhr-71	3.8e-05	14	remodelling	p10	WBGene00001088
WBGene00004393	rnt-1	4.12e-15	14	remodelling	p10	WBGene00001088
WBGene00018433	ceh-82	9.3e-27	14	remodelling	p10	WBGene00001088
WBGene00000459	ceh-38	3.83e-06	14	remodelling	p10	WBGene00001088
WBGene00004319	rbr-2	3.59e-24	14	remodelling	p10	WBGene00001088
WBGene00000455	ceh-34	4.13e-06	14	remodelling	p10	WBGene00001088
WBGene00003220	mes-2	6.83e-23	14	remodelling	p10	WBGene00001088
WBGene00023497	lin-15B	6.1e-14	14	remodelling	p10	WBGene00001088
WBGene00020399	ztf-4	6e-10	14	remodelling	p10	WBGene00001088
WBGene00003046	lir-3	4.66e-15	14	remodelling	p10	WBGene00001088
WBGene00015285	gmeb-1	5.27e-08	14	remodelling	p10	WBGene00001088
WBGene00021552	zip-4	1.77e-13	14	remodelling	p10	WBGene00001088
WBGene00011614	nfya-1	1.31e-23	14	remodelling	p10	WBGene00001088
WBGene00003002	lin-13	3.57e-23	14	remodelling	p10	WBGene00001088
WBGene00003680	nhr-90	1.93e-06	14	remodelling	p10	WBGene00001088
WBGene00003020	lin-35	1.47e-07	14	remodelling	p10	WBGene00001088
WBGene00003610	nhr-11	4.14e-10	14	remodelling	p10	WBGene00001088
WBGene00006959	xbp-1	2.45e-06	14	remodelling	p10	WBGene00001088
WBGene00001976	hmg-11	2.17e-26	14	remodelling	p10	WBGene00001088
WBGene00004857	sma-3	2.26e-06	14	remodelling	p10	WBGene00001088
WBGene00003619	nhr-20	6.79e-06	14	remodelling	p10	WBGene00001244
WBGene00001514	xnd-1	1.15e-09	14	remodelling	p10	WBGene00001244
WBGene00017265	snpc-1.3	6.93e-20	14	remodelling	p10	WBGene00001244
WBGene00000459	ceh-38	3.83e-06	14	remodelling	p10	WBGene00001244
WBGene00020930	hlh-30	0.000157	14	remodelling	p10	WBGene00001244
WBGene00013717	madf-10	3.29e-07	14	remodelling	p10	WBGene00001244
WBGene00011367	snpc-3.4	3.54e-21	14	remodelling	p10	WBGene00001244
WBGene00007624	hrde-1	8.42e-14	14	remodelling	p10	WBGene00001244
WBGene00003218	mep-1	1e-09	14	remodelling	p10	WBGene00001244
WBGene00004857	sma-3	2.26e-06	14	remodelling	p10	WBGene00001244
WBGene00020763	ztf-18	6.61e-17	14	remodelling	p10	WBGene00001244
WBGene00006542	tbp-1	9.18e-19	14	remodelling	p10	WBGene00001244
WBGene00003719	nhr-129	3.64e-08	14	remodelling	p10	WBGene00001244
WBGene00003002	lin-13	3.57e-23	14	remodelling	p10	WBGene00001244
WBGene00007053	chd-7	0.000508	14	remodelling	p10	WBGene00001244
WBGene00000123	ama-1	8.79e-11	14	remodelling	p10	WBGene00001244
WBGene00020214	attf-5	2.44e-20	14	remodelling	p10	WBGene00001244
WBGene00006577	tlf-1	1.49e-14	14	remodelling	p10	WBGene00001244
WBGene00006959	xbp-1	2.45e-06	14	remodelling	p10	WBGene00001244
WBGene00022794	snu-23	9.97e-11	14	remodelling	p10	WBGene00001244
WBGene00003680	nhr-90	1.93e-06	14	remodelling	p10	WBGene00001244
WBGene00003661	nhr-71	3.8e-05	14	remodelling	p10	WBGene00001244
WBGene00003020	lin-35	1.47e-07	14	remodelling	p10	WBGene00001244
WBGene00003220	mes-2	6.83e-23	14	remodelling	p10	WBGene00001244
WBGene00003619	nhr-20	6.79e-06	14	remodelling	p10	WBGene00001427
WBGene00006959	xbp-1	2.45e-06	14	remodelling	p10	WBGene00001427
WBGene00003218	mep-1	1e-09	14	remodelling	p10	WBGene00001427
WBGene00001061	dpl-1	9.4e-16	14	remodelling	p10	WBGene00001427
WBGene00007433	swsn-7	2.88e-22	14	remodelling	p10	WBGene00001427
WBGene00003610	nhr-11	4.14e-10	14	remodelling	p10	WBGene00001427
WBGene00015285	gmeb-1	5.27e-08	14	remodelling	p10	WBGene00001427
WBGene00020930	hlh-30	0.000157	14	remodelling	p10	WBGene00001427
WBGene00020214	attf-5	2.44e-20	14	remodelling	p10	WBGene00001427
WBGene00003000	lin-11	2.35e-27	14	remodelling	p10	WBGene00001427
WBGene00018433	ceh-82	9.3e-27	14	remodelling	p10	WBGene00001427
WBGene00003680	nhr-90	1.93e-06	14	remodelling	p10	WBGene00001427
WBGene00001514	xnd-1	1.15e-09	14	remodelling	p10	WBGene00001427
WBGene00023497	lin-15B	6.1e-14	14	remodelling	p10	WBGene00001427
WBGene00003661	nhr-71	3.8e-05	14	remodelling	p10	WBGene00001427
WBGene00004857	sma-3	2.26e-06	14	remodelling	p10	WBGene00001427
WBGene00006542	tbp-1	9.18e-19	14	remodelling	p10	WBGene00001427
WBGene00003025	lin-40	2.4e-05	14	remodelling	p10	WBGene00001427
WBGene00003020	lin-35	1.47e-07	14	remodelling	p10	WBGene00001427
WBGene00004393	rnt-1	4.12e-15	14	remodelling	p10	WBGene00001427
WBGene00011614	nfya-1	1.31e-23	14	remodelling	p10	WBGene00001427
WBGene00020763	ztf-18	6.61e-17	14	remodelling	p10	WBGene00001427
WBGene00001860	him-1	2.59e-14	14	remodelling	p10	WBGene00001427
WBGene00000123	ama-1	8.79e-11	14	remodelling	p10	WBGene00001427
WBGene00003719	nhr-129	3.64e-08	14	remodelling	p10	WBGene00001427
WBGene00000459	ceh-38	3.83e-06	14	remodelling	p10	WBGene00001427
WBGene00004319	rbr-2	3.59e-24	14	remodelling	p10	WBGene00001427
WBGene00006577	tlf-1	1.49e-14	14	remodelling	p10	WBGene00001427
WBGene00003637	nhr-47	3.19e-12	14	remodelling	p10	WBGene00001427
WBGene00000460	ceh-39	1.41e-39	14	remodelling	p10	WBGene00001427
WBGene00001976	hmg-11	2.17e-26	14	remodelling	p10	WBGene00001427
WBGene00003002	lin-13	3.57e-23	14	remodelling	p10	WBGene00001427
WBGene00022794	snu-23	9.97e-11	14	remodelling	p10	WBGene00001427
WBGene00015513	snpc-1.1	1.3e-14	14	remodelling	p10	WBGene00001427
WBGene00003220	mes-2	6.83e-23	14	remodelling	p10	WBGene00001427
WBGene00012639	fezf-1	2.7e-05	14	remodelling	p8	WBGene00001438
WBGene00001194	egl-27	3.68e-15	14	remodelling	p8	WBGene00001438
WBGene00003114	mab-23	2.14e-07	14	remodelling	p8	WBGene00001438
WBGene00000995	die-1	5.45e-05	14	remodelling	p8	WBGene00001438
WBGene00003014	lin-28	0.000453	14	remodelling	p8	WBGene00001438
WBGene00001977	hmg-12	0.000229	14	remodelling	p8	WBGene00001438
WBGene00003691	nhr-101	0.000172	14	remodelling	p8	WBGene00001438
WBGene00003722	nhr-132	4.9e-05	14	remodelling	p8	WBGene00001438
WBGene00003636	nhr-46	0.000231	14	remodelling	p8	WBGene00001438
WBGene00001441	fkh-9	2.18e-07	14	remodelling	p8	WBGene00001438
WBGene00001251	elt-3	2.28e-14	14	remodelling	p8	WBGene00001438
WBGene00003656	nhr-66	0.000189	14	remodelling	p8	WBGene00001438
WBGene00007058	dmd-6	2.72e-12	14	remodelling	p8	WBGene00001438
WBGene00001568	snpc-4	2.81e-05	14	remodelling	p8	WBGene00001438
WBGene00003231	mex-6	1.23e-08	14	remodelling	p8	WBGene00001438
WBGene00004804	skn-1	7.82e-11	14	remodelling	p8	WBGene00001438
WBGene00003710	nhr-120	3.02e-05	14	remodelling	p8	WBGene00001438
WBGene00001249	elt-1	2.18e-13	14	remodelling	p8	WBGene00001438
WBGene00001311	end-3	4.38e-12	14	remodelling	p8	WBGene00001438
WBGene00001568	snpc-4	2.81e-05	14	remodelling	p8	WBGene00001647
WBGene00003114	mab-23	2.14e-07	14	remodelling	p8	WBGene00001647
WBGene00003511	mxl-3	0.000908	14	remodelling	p8	WBGene00001647
WBGene00000912	daf-16	0.000314	14	remodelling	p8	WBGene00001647
WBGene00004334	ref-1	3.25e-05	14	remodelling	p8	WBGene00001647
WBGene00003636	nhr-46	0.000231	14	remodelling	p8	WBGene00001647
WBGene00004804	skn-1	7.82e-11	14	remodelling	p8	WBGene00001647
WBGene00001977	hmg-12	0.000229	14	remodelling	p8	WBGene00001647
WBGene00015981	elt-7	5.81e-17	14	remodelling	p8	WBGene00001647
WBGene00000995	die-1	5.45e-05	14	remodelling	p8	WBGene00001647
WBGene00001441	fkh-9	2.18e-07	14	remodelling	p8	WBGene00001647
WBGene00001251	elt-3	2.28e-14	14	remodelling	p8	WBGene00001647
WBGene00003231	mex-6	1.23e-08	14	remodelling	p8	WBGene00001647
WBGene00013966	ztf-9	0.000185	14	remodelling	p8	WBGene00001647
WBGene00007058	dmd-6	2.72e-12	14	remodelling	p8	WBGene00001647
WBGene00003728	nhr-138	3.72e-05	14	remodelling	p8	WBGene00001647
WBGene00020460	nhr-273	3.61e-06	14	remodelling	p8	WBGene00001647
WBGene00019816	nhr-204	5.62e-09	14	remodelling	p8	WBGene00001647
WBGene00001186	egl-18	1.61e-20	14	remodelling	p8	WBGene00001647
WBGene00001249	elt-1	2.18e-13	14	remodelling	p8	WBGene00001647
WBGene00017690	ceh-60	5.07e-09	14	remodelling	p8	WBGene00001647
WBGene00006462	tag-97	6.9e-09	14	remodelling	p8	WBGene00001647
WBGene00003912	pal-1	0.000838	14	remodelling	p8	WBGene00001647
WBGene00003710	nhr-120	3.02e-05	14	remodelling	p8	WBGene00001647
WBGene00001194	egl-27	3.68e-15	14	remodelling	p8	WBGene00001647
WBGene00003014	lin-28	0.000453	14	remodelling	p8	WBGene00001647
WBGene00000459	ceh-38	3.83e-06	14	remodelling	p10	WBGene00001694
WBGene00004393	rnt-1	4.12e-15	14	remodelling	p10	WBGene00001694
WBGene00000455	ceh-34	4.13e-06	14	remodelling	p10	WBGene00001694
WBGene00003633	nhr-43	0.00023	14	remodelling	p10	WBGene00001694
WBGene00003661	nhr-71	3.8e-05	14	remodelling	p10	WBGene00001713
WBGene00011367	snpc-3.4	3.54e-21	14	remodelling	p10	WBGene00001713
WBGene00009743	sptf-1	3.1e-19	14	remodelling	p10	WBGene00001713
WBGene00003619	nhr-20	6.79e-06	14	remodelling	p10	WBGene00001713
WBGene00022794	snu-23	9.97e-11	14	remodelling	p10	WBGene00001713
WBGene00000459	ceh-38	3.83e-06	14	remodelling	p10	WBGene00001713
WBGene00000123	ama-1	8.79e-11	14	remodelling	p10	WBGene00001713
WBGene00007624	hrde-1	8.42e-14	14	remodelling	p10	WBGene00001713
WBGene00000121	aly-2	1.75e-12	14	remodelling	p10	WBGene00001910
WBGene00001953	hlh-8	1.44e-07	14	remodelling	p10	WBGene00001910
WBGene00004319	rbr-2	3.59e-24	14	remodelling	p10	WBGene00001910
WBGene00022794	snu-23	9.97e-11	14	remodelling	p10	WBGene00001910
WBGene00000123	ama-1	8.79e-11	14	remodelling	p10	WBGene00001910
WBGene00005006	spr-1	8.96e-11	14	remodelling	p10	WBGene00001910
WBGene00001974	hmg-4	1.87e-08	14	remodelling	p10	WBGene00001910
WBGene00009448	zfp-2	2.04e-10	14	remodelling	p10	WBGene00001910
WBGene00022554	duxl-1	4.07e-09	14	remodelling	p10	WBGene00001910
WBGene00007053	chd-7	0.000508	14	remodelling	p10	WBGene00001910
WBGene00003025	lin-40	2.4e-05	14	remodelling	p10	WBGene00001910
WBGene00021552	zip-4	1.77e-13	14	remodelling	p10	WBGene00001910
WBGene00003637	nhr-47	3.19e-12	14	remodelling	p10	WBGene00001910
WBGene00011614	nfya-1	1.31e-23	14	remodelling	p10	WBGene00001910
WBGene00002783	let-607	0.000628	14	remodelling	p10	WBGene00001910
WBGene00003633	nhr-43	0.00023	14	remodelling	p10	WBGene00001910
WBGene00000561	cnd-1	2.83e-11	14	remodelling	p10	WBGene00001910
WBGene00009772	ztf-7	6.82e-05	14	remodelling	p10	WBGene00001910
WBGene00000095	aha-1	9.4e-13	14	remodelling	p10	WBGene00001910
WBGene00005008	spr-3	3.98e-05	14	remodelling	p10	WBGene00001910
WBGene00000460	ceh-39	1.41e-39	14	remodelling	p10	WBGene00001910
WBGene00003218	mep-1	1e-09	14	remodelling	p10	WBGene00001910
WBGene00003220	mes-2	6.83e-23	14	remodelling	p10	WBGene00001910
WBGene00013717	madf-10	3.29e-07	14	remodelling	p10	WBGene00001910
WBGene00020214	attf-5	2.44e-20	14	remodelling	p10	WBGene00001910
WBGene00020930	hlh-30	0.000157	14	remodelling	p10	WBGene00001910
WBGene00007433	swsn-7	2.88e-22	14	remodelling	p10	WBGene00001910
WBGene00003601	nhr-2	3.58e-13	14	remodelling	p10	WBGene00001910
WBGene00001061	dpl-1	9.4e-16	14	remodelling	p10	WBGene00001910
WBGene00045419	lsy-12	4.03e-08	14	remodelling	p10	WBGene00001910
WBGene00011367	snpc-3.4	3.54e-21	14	remodelling	p10	WBGene00001910
WBGene00001436	fkh-4	1.09e-08	14	remodelling	p10	WBGene00001910
WBGene00015285	gmeb-1	5.27e-08	14	remodelling	p10	WBGene00001910
WBGene00004411	rpc-1	2.72e-06	14	remodelling	p10	WBGene00001910
WBGene00018786	hmbx-1	7.18e-05	14	remodelling	p10	WBGene00001910
WBGene00019327	zip-2	3e-06	14	remodelling	p10	WBGene00001910
WBGene00009743	sptf-1	3.1e-19	14	remodelling	p10	WBGene00001910
WBGene00003620	nhr-21	2.66e-05	14	remodelling	p10	WBGene00001910
WBGene00003619	nhr-20	6.79e-06	14	remodelling	p10	WBGene00001910
WBGene00003611	nhr-12	0.000325	14	remodelling	p10	WBGene00001910
WBGene00003046	lir-3	4.66e-15	14	remodelling	p10	WBGene00001910
WBGene00009461	madf-2	0.000581	14	remodelling	p10	WBGene00001910
WBGene00023497	lin-15B	6.1e-14	14	remodelling	p10	WBGene00001910
WBGene00003020	lin-35	1.47e-07	14	remodelling	p10	WBGene00001910
WBGene00008683	repo-1	1.64e-07	14	remodelling	p10	WBGene00001910
WBGene00003000	lin-11	2.35e-27	14	remodelling	p10	WBGene00001910
WBGene00003680	nhr-90	1.93e-06	14	remodelling	p10	WBGene00001910
WBGene00003002	lin-13	3.57e-23	14	remodelling	p10	WBGene00001910
WBGene00020399	ztf-4	6e-10	14	remodelling	p10	WBGene00001910
WBGene00004393	rnt-1	4.12e-15	14	remodelling	p10	WBGene00001910
WBGene00001996	hpl-2	7.59e-10	14	remodelling	p10	WBGene00001910
WBGene00006542	tbp-1	9.18e-19	14	remodelling	p10	WBGene00001910
WBGene00003719	nhr-129	3.64e-08	14	remodelling	p10	WBGene00001910
WBGene00001851	hif-1	3.07e-13	14	remodelling	p10	WBGene00001910
WBGene00001860	him-1	2.59e-14	14	remodelling	p10	WBGene00001910
WBGene00018433	ceh-82	9.3e-27	14	remodelling	p10	WBGene00001910
WBGene00009584	drap-1	3e-09	14	remodelling	p10	WBGene00001910
WBGene00004857	sma-3	2.26e-06	14	remodelling	p10	WBGene00001910
WBGene00006342	sup-37	1.71e-06	14	remodelling	p10	WBGene00001910
WBGene00000455	ceh-34	4.13e-06	14	remodelling	p10	WBGene00001910
WBGene00003661	nhr-71	3.8e-05	14	remodelling	p10	WBGene00001910
WBGene00001574	gei-17	1.44e-05	14	remodelling	p10	WBGene00001910
WBGene00006577	tlf-1	1.49e-14	14	remodelling	p10	WBGene00001910
WBGene00001976	hmg-11	2.17e-26	14	remodelling	p10	WBGene00001910
WBGene00017265	snpc-1.3	6.93e-20	14	remodelling	p10	WBGene00001910
WBGene00020763	ztf-18	6.61e-17	14	remodelling	p10	WBGene00001910
WBGene00003610	nhr-11	4.14e-10	14	remodelling	p10	WBGene00001910
WBGene00006959	xbp-1	2.45e-06	14	remodelling	p10	WBGene00001910
WBGene00007624	hrde-1	8.42e-14	14	remodelling	p10	WBGene00001910
WBGene00023497	lin-15B	6.1e-14	14	remodelling	p10	WBGene00001912
WBGene00003619	nhr-20	6.79e-06	14	remodelling	p10	WBGene00001912
WBGene00022794	snu-23	9.97e-11	14	remodelling	p10	WBGene00001912
WBGene00004393	rnt-1	4.12e-15	14	remodelling	p10	WBGene00001912
WBGene00003610	nhr-11	4.14e-10	14	remodelling	p10	WBGene00002045
WBGene00004857	sma-3	2.26e-06	14	remodelling	p10	WBGene00002045
WBGene00001574	gei-17	1.44e-05	14	remodelling	p10	WBGene00002045
WBGene00022554	duxl-1	4.07e-09	14	remodelling	p10	WBGene00002045
WBGene00009448	zfp-2	2.04e-10	14	remodelling	p10	WBGene00002045
WBGene00006959	xbp-1	2.45e-06	14	remodelling	p10	WBGene00002045
WBGene00018433	ceh-82	9.3e-27	14	remodelling	p10	WBGene00002045
WBGene00023497	lin-15B	6.1e-14	14	remodelling	p10	WBGene00002045
WBGene00015513	snpc-1.1	1.3e-14	14	remodelling	p10	WBGene00002045
WBGene00000460	ceh-39	1.41e-39	14	remodelling	p10	WBGene00002045
WBGene00007433	swsn-7	2.88e-22	14	remodelling	p10	WBGene00002045
WBGene00003046	lir-3	4.66e-15	14	remodelling	p10	WBGene00002045
WBGene00003000	lin-11	2.35e-27	14	remodelling	p10	WBGene00002045
WBGene00003637	nhr-47	3.19e-12	14	remodelling	p10	WBGene00002045
WBGene00001974	hmg-4	1.87e-08	14	remodelling	p10	WBGene00002045
WBGene00001851	hif-1	3.07e-13	14	remodelling	p10	WBGene00002045
WBGene00020763	ztf-18	6.61e-17	14	remodelling	p10	WBGene00002045
WBGene00000561	cnd-1	2.83e-11	14	remodelling	p10	WBGene00002045
WBGene00003719	nhr-129	3.64e-08	14	remodelling	p10	WBGene00002045
WBGene00000121	aly-2	1.75e-12	14	remodelling	p10	WBGene00002045
WBGene00019327	zip-2	3e-06	14	remodelling	p10	WBGene00002045
WBGene00003680	nhr-90	1.93e-06	14	remodelling	p10	WBGene00002045
WBGene00000459	ceh-38	3.83e-06	14	remodelling	p10	WBGene00002045
WBGene00007624	hrde-1	8.42e-14	14	remodelling	p10	WBGene00002045
WBGene00020399	ztf-4	6e-10	14	remodelling	p10	WBGene00002045
WBGene00004333	rec-8	9.55e-07	14	remodelling	p10	WBGene00002045
WBGene00005008	spr-3	3.98e-05	14	remodelling	p10	WBGene00002045
WBGene00004411	rpc-1	2.72e-06	14	remodelling	p10	WBGene00002045
WBGene00003619	nhr-20	6.79e-06	14	remodelling	p10	WBGene00002045
WBGene00003020	lin-35	1.47e-07	14	remodelling	p10	WBGene00002045
WBGene00013717	madf-10	3.29e-07	14	remodelling	p10	WBGene00002045
WBGene00001061	dpl-1	9.4e-16	14	remodelling	p10	WBGene00002045
WBGene00006342	sup-37	1.71e-06	14	remodelling	p10	WBGene00002045
WBGene00006542	tbp-1	9.18e-19	14	remodelling	p10	WBGene00002045
WBGene00006577	tlf-1	1.49e-14	14	remodelling	p10	WBGene00002045
WBGene00001436	fkh-4	1.09e-08	14	remodelling	p10	WBGene00002045
WBGene00003661	nhr-71	3.8e-05	14	remodelling	p10	WBGene00002045
WBGene00009743	sptf-1	3.1e-19	14	remodelling	p10	WBGene00002045
WBGene00004319	rbr-2	3.59e-24	14	remodelling	p10	WBGene00002045
WBGene00003218	mep-1	1e-09	14	remodelling	p10	WBGene00002045
WBGene00003220	mes-2	6.83e-23	14	remodelling	p10	WBGene00002045
WBGene00003601	nhr-2	3.58e-13	14	remodelling	p10	WBGene00002045
WBGene00008683	repo-1	1.64e-07	14	remodelling	p10	WBGene00002045
WBGene00003002	lin-13	3.57e-23	14	remodelling	p10	WBGene00002045
WBGene00000455	ceh-34	4.13e-06	14	remodelling	p10	WBGene00002045
WBGene00021552	zip-4	1.77e-13	14	remodelling	p10	WBGene00002045
WBGene00011614	nfya-1	1.31e-23	14	remodelling	p10	WBGene00002045
WBGene00015285	gmeb-1	5.27e-08	14	remodelling	p10	WBGene00002045
WBGene00003025	lin-40	2.4e-05	14	remodelling	p10	WBGene00002045
WBGene00011367	snpc-3.4	3.54e-21	14	remodelling	p10	WBGene00002045
WBGene00007053	chd-7	0.000508	14	remodelling	p10	WBGene00002045
WBGene00004393	rnt-1	4.12e-15	14	remodelling	p10	WBGene00002045
WBGene00005006	spr-1	8.96e-11	14	remodelling	p10	WBGene00002045
WBGene00002783	let-607	0.000628	14	remodelling	p10	WBGene00002045
WBGene00022794	snu-23	9.97e-11	14	remodelling	p10	WBGene00002045
WBGene00045419	lsy-12	4.03e-08	14	remodelling	p10	WBGene00002045
WBGene00003633	nhr-43	0.00023	14	remodelling	p10	WBGene00002045
WBGene00000095	aha-1	9.4e-13	14	remodelling	p10	WBGene00002045
WBGene00020214	attf-5	2.44e-20	14	remodelling	p10	WBGene00002045
WBGene00001996	hpl-2	7.59e-10	14	remodelling	p10	WBGene00002045
WBGene00001860	him-1	2.59e-14	14	remodelling	p10	WBGene00002045
WBGene00009772	ztf-7	6.82e-05	14	remodelling	p10	WBGene00002045
WBGene00003611	nhr-12	0.000325	14	remodelling	p10	WBGene00002045
WBGene00001514	xnd-1	1.15e-09	14	remodelling	p10	WBGene00002045
WBGene00017265	snpc-1.3	6.93e-20	14	remodelling	p10	WBGene00002045
WBGene00020930	hlh-30	0.000157	14	remodelling	p10	WBGene00002045
WBGene00001976	hmg-11	2.17e-26	14	remodelling	p10	WBGene00002045
WBGene00000123	ama-1	8.79e-11	14	remodelling	p10	WBGene00002045
WBGene00003620	nhr-21	2.66e-05	14	remodelling	p10	WBGene00002045
WBGene00003620	nhr-21	2.66e-05	14	remodelling	p10	WBGene00002260
WBGene00003619	nhr-20	6.79e-06	14	remodelling	p10	WBGene00002260
WBGene00003661	nhr-71	3.8e-05	14	remodelling	p10	WBGene00002260
WBGene00000459	ceh-38	3.83e-06	14	remodelling	p10	WBGene00002260
WBGene00007624	hrde-1	8.42e-14	14	remodelling	p10	WBGene00003076
WBGene00000123	ama-1	8.79e-11	14	remodelling	p10	WBGene00003076
WBGene00022794	snu-23	9.97e-11	14	remodelling	p10	WBGene00003076
WBGene00001061	dpl-1	9.4e-16	14	remodelling	p10	WBGene00003076
WBGene00003218	mep-1	1e-09	14	remodelling	p10	WBGene00003076
WBGene00011614	nfya-1	1.31e-23	14	remodelling	p10	WBGene00003076
WBGene00003220	mes-2	6.83e-23	14	remodelling	p10	WBGene00003076
WBGene00003719	nhr-129	3.64e-08	14	remodelling	p10	WBGene00003076
WBGene00020399	ztf-4	6e-10	14	remodelling	p10	WBGene00003076
WBGene00006542	tbp-1	9.18e-19	14	remodelling	p10	WBGene00003076
WBGene00000459	ceh-38	3.83e-06	14	remodelling	p10	WBGene00003076
WBGene00001851	hif-1	3.07e-13	14	remodelling	p10	WBGene00003076
WBGene00001976	hmg-11	2.17e-26	14	remodelling	p10	WBGene00003076
WBGene00045419	lsy-12	4.03e-08	14	remodelling	p10	WBGene00003076
WBGene00003046	lir-3	4.66e-15	14	remodelling	p10	WBGene00003076
WBGene00003002	lin-13	3.57e-23	14	remodelling	p10	WBGene00003076
WBGene00003000	lin-11	2.35e-27	14	remodelling	p10	WBGene00003076
WBGene00003661	nhr-71	3.8e-05	14	remodelling	p10	WBGene00003076
WBGene00018433	ceh-82	9.3e-27	14	remodelling	p10	WBGene00003076
WBGene00017265	snpc-1.3	6.93e-20	14	remodelling	p10	WBGene00003076
WBGene00001860	him-1	2.59e-14	14	remodelling	p10	WBGene00003076
WBGene00004393	rnt-1	4.12e-15	14	remodelling	p10	WBGene00003076
WBGene00003620	nhr-21	2.66e-05	14	remodelling	p10	WBGene00003076
WBGene00004319	rbr-2	3.59e-24	14	remodelling	p10	WBGene00003076
WBGene00006959	xbp-1	2.45e-06	14	remodelling	p10	WBGene00003076
WBGene00003020	lin-35	1.47e-07	14	remodelling	p10	WBGene00003076
WBGene00003637	nhr-47	3.19e-12	14	remodelling	p10	WBGene00003076
WBGene00020930	hlh-30	0.000157	14	remodelling	p10	WBGene00003076
WBGene00003610	nhr-11	4.14e-10	14	remodelling	p10	WBGene00003076
WBGene00015513	snpc-1.1	1.3e-14	14	remodelling	p10	WBGene00003076
WBGene00007433	swsn-7	2.88e-22	14	remodelling	p10	WBGene00003076
WBGene00003680	nhr-90	1.93e-06	14	remodelling	p10	WBGene00003076
WBGene00023497	lin-15B	6.1e-14	14	remodelling	p10	WBGene00003076
WBGene00000121	aly-2	1.75e-12	14	remodelling	p10	WBGene00003076
WBGene00004857	sma-3	2.26e-06	14	remodelling	p10	WBGene00003076
WBGene00003619	nhr-20	6.79e-06	14	remodelling	p10	WBGene00003076
WBGene00020214	attf-5	2.44e-20	14	remodelling	p10	WBGene00003076
WBGene00015285	gmeb-1	5.27e-08	14	remodelling	p10	WBGene00003076
WBGene00020214	attf-5	2.44e-20	14	remodelling	p10	WBGene00003081
WBGene00003020	lin-35	1.47e-07	14	remodelling	p10	WBGene00003081
WBGene00003210	mel-28	0.000248	14	remodelling	p10	WBGene00003081
WBGene00001851	hif-1	3.07e-13	14	remodelling	p10	WBGene00003081
WBGene00003637	nhr-47	3.19e-12	14	remodelling	p10	WBGene00003081
WBGene00003661	nhr-71	3.8e-05	14	remodelling	p10	WBGene00003081
WBGene00005006	spr-1	8.96e-11	14	remodelling	p10	WBGene00003081
WBGene00009772	ztf-7	6.82e-05	14	remodelling	p10	WBGene00003081
WBGene00020763	ztf-18	6.61e-17	14	remodelling	p10	WBGene00003081
WBGene00022794	snu-23	9.97e-11	14	remodelling	p10	WBGene00003081
WBGene00003633	nhr-43	0.00023	14	remodelling	p10	WBGene00003081
WBGene00017265	snpc-1.3	6.93e-20	14	remodelling	p10	WBGene00003081
WBGene00008683	repo-1	1.64e-07	14	remodelling	p10	WBGene00003081
WBGene00004857	sma-3	2.26e-06	14	remodelling	p10	WBGene00003081
WBGene00018433	ceh-82	9.3e-27	14	remodelling	p10	WBGene00003081
WBGene00003000	lin-11	2.35e-27	14	remodelling	p10	WBGene00003081
WBGene00003610	nhr-11	4.14e-10	14	remodelling	p10	WBGene00003081
WBGene00003680	nhr-90	1.93e-06	14	remodelling	p10	WBGene00003081
WBGene00002783	let-607	0.000628	14	remodelling	p10	WBGene00003081
WBGene00006577	tlf-1	1.49e-14	14	remodelling	p10	WBGene00003081
WBGene00020930	hlh-30	0.000157	14	remodelling	p10	WBGene00003081
WBGene00023497	lin-15B	6.1e-14	14	remodelling	p10	WBGene00003081
WBGene00013717	madf-10	3.29e-07	14	remodelling	p10	WBGene00003081
WBGene00000460	ceh-39	1.41e-39	14	remodelling	p10	WBGene00003081
WBGene00001061	dpl-1	9.4e-16	14	remodelling	p10	WBGene00003081
WBGene00011614	nfya-1	1.31e-23	14	remodelling	p10	WBGene00003081
WBGene00001860	him-1	2.59e-14	14	remodelling	p10	WBGene00003081
WBGene00001996	hpl-2	7.59e-10	14	remodelling	p10	WBGene00003081
WBGene00020399	ztf-4	6e-10	14	remodelling	p10	WBGene00003081
WBGene00045419	lsy-12	4.03e-08	14	remodelling	p10	WBGene00003081
WBGene00003220	mes-2	6.83e-23	14	remodelling	p10	WBGene00003081
WBGene00000459	ceh-38	3.83e-06	14	remodelling	p10	WBGene00003081
WBGene00005008	spr-3	3.98e-05	14	remodelling	p10	WBGene00003081
WBGene00007053	chd-7	0.000508	14	remodelling	p10	WBGene00003081
WBGene00003218	mep-1	1e-09	14	remodelling	p10	WBGene00003081
WBGene00003002	lin-13	3.57e-23	14	remodelling	p10	WBGene00003081
WBGene00000561	cnd-1	2.83e-11	14	remodelling	p10	WBGene00003081
WBGene00004393	rnt-1	4.12e-15	14	remodelling	p10	WBGene00003081
WBGene00021552	zip-4	1.77e-13	14	remodelling	p10	WBGene00003081
WBGene00007624	hrde-1	8.42e-14	14	remodelling	p10	WBGene00003081
WBGene00022554	duxl-1	4.07e-09	14	remodelling	p10	WBGene00003081
WBGene00003025	lin-40	2.4e-05	14	remodelling	p10	WBGene00003081
WBGene00015285	gmeb-1	5.27e-08	14	remodelling	p10	WBGene00003081
WBGene00003619	nhr-20	6.79e-06	14	remodelling	p10	WBGene00003081
WBGene00003719	nhr-129	3.64e-08	14	remodelling	p10	WBGene00003081
WBGene00001976	hmg-11	2.17e-26	14	remodelling	p10	WBGene00003081
WBGene00006959	xbp-1	2.45e-06	14	remodelling	p10	WBGene00003081
WBGene00007433	swsn-7	2.88e-22	14	remodelling	p10	WBGene00003081
WBGene00006542	tbp-1	9.18e-19	14	remodelling	p10	WBGene00003081
WBGene00000123	ama-1	8.79e-11	14	remodelling	p10	WBGene00003081
WBGene00000472	cey-1	7.26e-06	14	remodelling	p8	WBGene00003093
WBGene00001251	elt-3	2.28e-14	14	remodelling	p8	WBGene00003093
WBGene00000912	daf-16	0.000314	14	remodelling	p8	WBGene00003093
WBGene00006462	tag-97	6.9e-09	14	remodelling	p8	WBGene00003093
WBGene00003659	nhr-69	1.31e-07	14	remodelling	p8	WBGene00003093
WBGene00001311	end-3	4.38e-12	14	remodelling	p8	WBGene00003093
WBGene00003624	nhr-28	1.18e-05	14	remodelling	p8	WBGene00003093
WBGene00003231	mex-6	1.23e-08	14	remodelling	p8	WBGene00003093
WBGene00001568	snpc-4	2.81e-05	14	remodelling	p8	WBGene00003093
WBGene00019816	nhr-204	5.62e-09	14	remodelling	p8	WBGene00003093
WBGene00000995	die-1	5.45e-05	14	remodelling	p8	WBGene00003093
WBGene00001977	hmg-12	0.000229	14	remodelling	p8	WBGene00003093
WBGene00003656	nhr-66	0.000189	14	remodelling	p8	WBGene00003093
WBGene00001249	elt-1	2.18e-13	14	remodelling	p8	WBGene00003093
WBGene00003636	nhr-46	0.000231	14	remodelling	p8	WBGene00003093
WBGene00003014	lin-28	0.000453	14	remodelling	p8	WBGene00003093
WBGene00020460	nhr-273	3.61e-06	14	remodelling	p8	WBGene00003093
WBGene00003728	nhr-138	3.72e-05	14	remodelling	p8	WBGene00003093
WBGene00004804	skn-1	7.82e-11	14	remodelling	p8	WBGene00003093
WBGene00003014	lin-28	0.000453	14	remodelling	p8	WBGene00003112
WBGene00001251	elt-3	2.28e-14	14	remodelling	p8	WBGene00003112
WBGene00003636	nhr-46	0.000231	14	remodelling	p8	WBGene00003112
WBGene00001311	end-3	4.38e-12	14	remodelling	p8	WBGene00003112
WBGene00003231	mex-6	1.23e-08	14	remodelling	p8	WBGene00003112
WBGene00015981	elt-7	5.81e-17	14	remodelling	p8	WBGene00003112
WBGene00001568	snpc-4	2.81e-05	14	remodelling	p8	WBGene00003112
WBGene00017690	ceh-60	5.07e-09	14	remodelling	p8	WBGene00003112
WBGene00001186	egl-18	1.61e-20	14	remodelling	p8	WBGene00003112
WBGene00003710	nhr-120	3.02e-05	14	remodelling	p8	WBGene00003112
WBGene00000995	die-1	5.45e-05	14	remodelling	p8	WBGene00003112
WBGene00004786	sex-1	1.47e-06	14	remodelling	p8	WBGene00003112
WBGene00003624	nhr-28	1.18e-05	14	remodelling	p8	WBGene00003112
WBGene00001249	elt-1	2.18e-13	14	remodelling	p8	WBGene00003112
WBGene00003511	mxl-3	0.000908	14	remodelling	p8	WBGene00003112
WBGene00000912	daf-16	0.000314	14	remodelling	p8	WBGene00003112
WBGene00019816	nhr-204	5.62e-09	14	remodelling	p8	WBGene00003112
WBGene00003728	nhr-138	3.72e-05	14	remodelling	p8	WBGene00003112
WBGene00004804	skn-1	7.82e-11	14	remodelling	p8	WBGene00003112
WBGene00003912	pal-1	0.000838	14	remodelling	p8	WBGene00003112
WBGene00003114	mab-23	2.14e-07	14	remodelling	p8	WBGene00003112
WBGene00001194	egl-27	3.68e-15	14	remodelling	p8	WBGene00003112
WBGene00013966	ztf-9	0.000185	14	remodelling	p8	WBGene00003112
WBGene00000461	ceh-40	1.33e-05	14	remodelling	p8	WBGene00003112
WBGene00012639	fezf-1	2.7e-05	14	remodelling	p8	WBGene00003112
WBGene00001441	fkh-9	2.18e-07	14	remodelling	p8	WBGene00003112
WBGene00000472	cey-1	7.26e-06	14	remodelling	p8	WBGene00003112
WBGene00001441	fkh-9	2.18e-07	14	remodelling	p8	WBGene00003224
WBGene00001977	hmg-12	0.000229	14	remodelling	p8	WBGene00003224
WBGene00012639	fezf-1	2.7e-05	14	remodelling	p8	WBGene00003224
WBGene00019816	nhr-204	5.62e-09	14	remodelling	p8	WBGene00003224
WBGene00007058	dmd-6	2.72e-12	14	remodelling	p8	WBGene00003224
WBGene00000472	cey-1	7.26e-06	14	remodelling	p8	WBGene00003224
WBGene00003912	pal-1	0.000838	14	remodelling	p8	WBGene00003224
WBGene00000912	daf-16	0.000314	14	remodelling	p8	WBGene00003224
WBGene00003624	nhr-28	1.18e-05	14	remodelling	p8	WBGene00003224
WBGene00003710	nhr-120	3.02e-05	14	remodelling	p8	WBGene00003224
WBGene00003114	mab-23	2.14e-07	14	remodelling	p8	WBGene00003224
WBGene00004804	skn-1	7.82e-11	14	remodelling	p8	WBGene00003224
WBGene00001311	end-3	4.38e-12	14	remodelling	p8	WBGene00003224
WBGene00003014	lin-28	0.000453	14	remodelling	p8	WBGene00003224
WBGene00003728	nhr-138	3.72e-05	14	remodelling	p8	WBGene00003224
WBGene00003231	mex-6	1.23e-08	14	remodelling	p8	WBGene00003224
WBGene00001251	elt-3	2.28e-14	14	remodelling	p8	WBGene00003224
WBGene00006462	tag-97	6.9e-09	14	remodelling	p8	WBGene00003224
WBGene00001249	elt-1	2.18e-13	14	remodelling	p8	WBGene00003224
WBGene00013966	ztf-9	0.000185	14	remodelling	p8	WBGene00003224
WBGene00001568	snpc-4	2.81e-05	14	remodelling	p8	WBGene00003224
WBGene00003661	nhr-71	3.8e-05	14	remodelling	p10	WBGene00003587
WBGene00000459	ceh-38	3.83e-06	14	remodelling	p10	WBGene00003587
WBGene00000460	ceh-39	1.41e-39	14	remodelling	p10	WBGene00003587
WBGene00011614	nfya-1	1.31e-23	14	remodelling	p10	WBGene00003587
WBGene00022794	snu-23	9.97e-11	14	remodelling	p10	WBGene00003587
WBGene00003218	mep-1	1e-09	14	remodelling	p10	WBGene00003587
WBGene00003619	nhr-20	6.79e-06	14	remodelling	p10	WBGene00003587
WBGene00001061	dpl-1	9.4e-16	14	remodelling	p10	WBGene00003587
WBGene00003220	mes-2	6.83e-23	14	remodelling	p10	WBGene00003587
WBGene00000455	ceh-34	4.13e-06	14	remodelling	p10	WBGene00003587
WBGene00003020	lin-35	1.47e-07	14	remodelling	p10	WBGene00003587
WBGene00023497	lin-15B	6.1e-14	14	remodelling	p10	WBGene00003587
WBGene00001976	hmg-11	2.17e-26	14	remodelling	p10	WBGene00003587
WBGene00017265	snpc-1.3	6.93e-20	14	remodelling	p10	WBGene00003587
WBGene00003719	nhr-129	3.64e-08	14	remodelling	p10	WBGene00003587
WBGene00001568	snpc-4	2.81e-05	14	remodelling	p8	WBGene00003664
WBGene00000995	die-1	5.45e-05	14	remodelling	p8	WBGene00003664
WBGene00003167	mec-3	0.000287	14	remodelling	p8	WBGene00003664
WBGene00004786	sex-1	1.47e-06	14	remodelling	p8	WBGene00003664
WBGene00003231	mex-6	1.23e-08	14	remodelling	p8	WBGene00003664
WBGene00000432	ceh-7	0.000128	14	remodelling	p8	WBGene00003664
WBGene00003656	nhr-66	0.000189	14	remodelling	p8	WBGene00003664
WBGene00001186	egl-18	1.61e-20	14	remodelling	p8	WBGene00003664
WBGene00017690	ceh-60	5.07e-09	14	remodelling	p8	WBGene00003664
WBGene00003659	nhr-69	1.31e-07	14	remodelling	p8	WBGene00003664
WBGene00012639	fezf-1	2.7e-05	14	remodelling	p8	WBGene00003664
WBGene00001251	elt-3	2.28e-14	14	remodelling	p8	WBGene00003664
WBGene00001977	hmg-12	0.000229	14	remodelling	p8	WBGene00003664
WBGene00003114	mab-23	2.14e-07	14	remodelling	p8	WBGene00003664
WBGene00001249	elt-1	2.18e-13	14	remodelling	p8	WBGene00003664
WBGene00019816	nhr-204	5.62e-09	14	remodelling	p8	WBGene00003664
WBGene00004804	skn-1	7.82e-11	14	remodelling	p8	WBGene00003664
WBGene00003710	nhr-120	3.02e-05	14	remodelling	p8	WBGene00003664
WBGene00001208	egl-44	0.000448	14	remodelling	p8	WBGene00003664
WBGene00015981	elt-7	5.81e-17	14	remodelling	p8	WBGene00003664
WBGene00000912	daf-16	0.000314	14	remodelling	p8	WBGene00003664
WBGene00001311	end-3	4.38e-12	14	remodelling	p8	WBGene00003664
WBGene00003014	lin-28	0.000453	14	remodelling	p8	WBGene00003664
WBGene00001194	egl-27	3.68e-15	14	remodelling	p8	WBGene00003664
WBGene00001441	fkh-9	2.18e-07	14	remodelling	p8	WBGene00003664
WBGene00003620	nhr-21	2.66e-05	14	remodelling	p10	WBGene00003762
WBGene00004319	rbr-2	3.59e-24	14	remodelling	p10	WBGene00003762
WBGene00003020	lin-35	1.47e-07	14	remodelling	p10	WBGene00003762
WBGene00023497	lin-15B	6.1e-14	14	remodelling	p10	WBGene00003762
WBGene00022794	snu-23	9.97e-11	14	remodelling	p10	WBGene00003762
WBGene00003661	nhr-71	3.8e-05	14	remodelling	p10	WBGene00003762
WBGene00001061	dpl-1	9.4e-16	14	remodelling	p10	WBGene00003762
WBGene00003633	nhr-43	0.00023	14	remodelling	p10	WBGene00003762
WBGene00003619	nhr-20	6.79e-06	14	remodelling	p10	WBGene00003762
WBGene00003002	lin-13	3.57e-23	14	remodelling	p10	WBGene00003762
WBGene00006959	xbp-1	2.45e-06	14	remodelling	p10	WBGene00003762
WBGene00003680	nhr-90	1.93e-06	14	remodelling	p10	WBGene00003762
WBGene00003025	lin-40	2.4e-05	14	remodelling	p10	WBGene00003762
WBGene00003220	mes-2	6.83e-23	14	remodelling	p10	WBGene00003762
WBGene00000123	ama-1	8.79e-11	14	remodelling	p10	WBGene00003762
WBGene00015285	gmeb-1	5.27e-08	14	remodelling	p10	WBGene00003762
WBGene00011614	nfya-1	1.31e-23	14	remodelling	p10	WBGene00003762
WBGene00000459	ceh-38	3.83e-06	14	remodelling	p10	WBGene00003762
WBGene00020930	hlh-30	0.000157	14	remodelling	p10	WBGene00003762
WBGene00003218	mep-1	1e-09	14	remodelling	p10	WBGene00003762
WBGene00004857	sma-3	2.26e-06	14	remodelling	p10	WBGene00003762
WBGene00003719	nhr-129	3.64e-08	14	remodelling	p10	WBGene00003762
WBGene00002783	let-607	0.000628	14	remodelling	p10	WBGene00004151
WBGene00000459	ceh-38	3.83e-06	14	remodelling	p10	WBGene00004151
WBGene00020214	attf-5	2.44e-20	14	remodelling	p10	WBGene00004151
WBGene00001851	hif-1	3.07e-13	14	remodelling	p10	WBGene00004151
WBGene00001976	hmg-11	2.17e-26	14	remodelling	p10	WBGene00004151
WBGene00003218	mep-1	1e-09	14	remodelling	p10	WBGene00004151
WBGene00020930	hlh-30	0.000157	14	remodelling	p10	WBGene00004151
WBGene00000123	ama-1	8.79e-11	14	remodelling	p10	WBGene00004151
WBGene00018433	ceh-82	9.3e-27	14	remodelling	p10	WBGene00004151
WBGene00003661	nhr-71	3.8e-05	14	remodelling	p10	WBGene00004151
WBGene00003220	mes-2	6.83e-23	14	remodelling	p10	WBGene00004151
WBGene00003619	nhr-20	6.79e-06	14	remodelling	p10	WBGene00004151
WBGene00022794	snu-23	9.97e-11	14	remodelling	p10	WBGene00004151
WBGene00004319	rbr-2	3.59e-24	14	remodelling	p10	WBGene00004151
WBGene00006959	xbp-1	2.45e-06	14	remodelling	p10	WBGene00004151
WBGene00023497	lin-15B	6.1e-14	14	remodelling	p10	WBGene00004151
WBGene00003719	nhr-129	3.64e-08	14	remodelling	p10	WBGene00004151
WBGene00003002	lin-13	3.57e-23	14	remodelling	p10	WBGene00004151
WBGene00004393	rnt-1	4.12e-15	14	remodelling	p10	WBGene00004151
WBGene00003020	lin-35	1.47e-07	14	remodelling	p10	WBGene00004151
WBGene00007433	swsn-7	2.88e-22	14	remodelling	p10	WBGene00004151
WBGene00003637	nhr-47	3.19e-12	14	remodelling	p10	WBGene00004151
WBGene00015285	gmeb-1	5.27e-08	14	remodelling	p10	WBGene00004151
WBGene00011614	nfya-1	1.31e-23	14	remodelling	p10	WBGene00004151
WBGene00001061	dpl-1	9.4e-16	14	remodelling	p10	WBGene00004151
WBGene00003633	nhr-43	0.00023	14	remodelling	p10	WBGene00004151
WBGene00003661	nhr-71	3.8e-05	14	remodelling	p10	WBGene00004305
WBGene00007624	hrde-1	8.42e-14	14	remodelling	p10	WBGene00004305
WBGene00018433	ceh-82	9.3e-27	14	remodelling	p10	WBGene00004305
WBGene00023497	lin-15B	6.1e-14	14	remodelling	p10	WBGene00004305
WBGene00003610	nhr-11	4.14e-10	14	remodelling	p10	WBGene00004305
WBGene00020763	ztf-18	6.61e-17	14	remodelling	p10	WBGene00004305
WBGene00006542	tbp-1	9.18e-19	14	remodelling	p10	WBGene00004305
WBGene00004393	rnt-1	4.12e-15	14	remodelling	p10	WBGene00004305
WBGene00001851	hif-1	3.07e-13	14	remodelling	p10	WBGene00004305
WBGene00003020	lin-35	1.47e-07	14	remodelling	p10	WBGene00004305
WBGene00004319	rbr-2	3.59e-24	14	remodelling	p10	WBGene00004305
WBGene00020214	attf-5	2.44e-20	14	remodelling	p10	WBGene00004305
WBGene00003220	mes-2	6.83e-23	14	remodelling	p10	WBGene00004305
WBGene00017265	snpc-1.3	6.93e-20	14	remodelling	p10	WBGene00004305
WBGene00003637	nhr-47	3.19e-12	14	remodelling	p10	WBGene00004305
WBGene00000123	ama-1	8.79e-11	14	remodelling	p10	WBGene00004305
WBGene00003000	lin-11	2.35e-27	14	remodelling	p10	WBGene00004305
WBGene00001976	hmg-11	2.17e-26	14	remodelling	p10	WBGene00004305
WBGene00003218	mep-1	1e-09	14	remodelling	p10	WBGene00004305
WBGene00003619	nhr-20	6.79e-06	14	remodelling	p10	WBGene00004305
WBGene00001061	dpl-1	9.4e-16	14	remodelling	p10	WBGene00004305
WBGene00020930	hlh-30	0.000157	14	remodelling	p10	WBGene00004305
WBGene00006959	xbp-1	2.45e-06	14	remodelling	p10	WBGene00004305
WBGene00003002	lin-13	3.57e-23	14	remodelling	p10	WBGene00004305
WBGene00022794	snu-23	9.97e-11	14	remodelling	p10	WBGene00004305
WBGene00007433	swsn-7	2.88e-22	14	remodelling	p10	WBGene00004305
WBGene00011614	nfya-1	1.31e-23	14	remodelling	p10	WBGene00004305
WBGene00003719	nhr-129	3.64e-08	14	remodelling	p10	WBGene00004305
WBGene00003620	nhr-21	2.66e-05	14	remodelling	p10	WBGene00004320
WBGene00020214	attf-5	2.44e-20	14	remodelling	p10	WBGene00004320
WBGene00004319	rbr-2	3.59e-24	14	remodelling	p10	WBGene00004320
WBGene00006542	tbp-1	9.18e-19	14	remodelling	p10	WBGene00004320
WBGene00023497	lin-15B	6.1e-14	14	remodelling	p10	WBGene00004320
WBGene00018433	ceh-82	9.3e-27	14	remodelling	p10	WBGene00004320
WBGene00003680	nhr-90	1.93e-06	14	remodelling	p10	WBGene00004320
WBGene00003218	mep-1	1e-09	14	remodelling	p10	WBGene00004320
WBGene00003025	lin-40	2.4e-05	14	remodelling	p10	WBGene00004320
WBGene00003020	lin-35	1.47e-07	14	remodelling	p10	WBGene00004320
WBGene00001976	hmg-11	2.17e-26	14	remodelling	p10	WBGene00004320
WBGene00007433	swsn-7	2.88e-22	14	remodelling	p10	WBGene00004320
WBGene00003220	mes-2	6.83e-23	14	remodelling	p10	WBGene00004320
WBGene00000455	ceh-34	4.13e-06	14	remodelling	p10	WBGene00004320
WBGene00022554	duxl-1	4.07e-09	14	remodelling	p10	WBGene00004320
WBGene00003719	nhr-129	3.64e-08	14	remodelling	p10	WBGene00004320
WBGene00045419	lsy-12	4.03e-08	14	remodelling	p10	WBGene00004320
WBGene00003637	nhr-47	3.19e-12	14	remodelling	p10	WBGene00004320
WBGene00000561	cnd-1	2.83e-11	14	remodelling	p10	WBGene00004320
WBGene00001061	dpl-1	9.4e-16	14	remodelling	p10	WBGene00004320
WBGene00002783	let-607	0.000628	14	remodelling	p10	WBGene00004320
WBGene00003619	nhr-20	6.79e-06	14	remodelling	p10	WBGene00004320
WBGene00009743	sptf-1	3.1e-19	14	remodelling	p10	WBGene00004320
WBGene00013717	madf-10	3.29e-07	14	remodelling	p10	WBGene00004320
WBGene00011614	nfya-1	1.31e-23	14	remodelling	p10	WBGene00004320
WBGene00006577	tlf-1	1.49e-14	14	remodelling	p10	WBGene00004320
WBGene00008683	repo-1	1.64e-07	14	remodelling	p10	WBGene00004320
WBGene00006959	xbp-1	2.45e-06	14	remodelling	p10	WBGene00004320
WBGene00004393	rnt-1	4.12e-15	14	remodelling	p10	WBGene00004320
WBGene00003002	lin-13	3.57e-23	14	remodelling	p10	WBGene00004320
WBGene00004857	sma-3	2.26e-06	14	remodelling	p10	WBGene00004320
WBGene00009584	drap-1	3e-09	14	remodelling	p10	WBGene00004320
WBGene00000123	ama-1	8.79e-11	14	remodelling	p10	WBGene00004320
WBGene00001974	hmg-4	1.87e-08	14	remodelling	p10	WBGene00004320
WBGene00001860	him-1	2.59e-14	14	remodelling	p10	WBGene00004320
WBGene00020763	ztf-18	6.61e-17	14	remodelling	p10	WBGene00004320
WBGene00003661	nhr-71	3.8e-05	14	remodelling	p10	WBGene00004320
WBGene00022794	snu-23	9.97e-11	14	remodelling	p10	WBGene00004320
WBGene00015285	gmeb-1	5.27e-08	14	remodelling	p10	WBGene00004320
WBGene00006462	tag-97	6.9e-09	14	remodelling	p8	WBGene00004332
WBGene00015981	elt-7	5.81e-17	14	remodelling	p8	WBGene00004332
WBGene00004804	skn-1	7.82e-11	14	remodelling	p8	WBGene00004332
WBGene00003167	mec-3	0.000287	14	remodelling	p8	WBGene00004332
WBGene00001977	hmg-12	0.000229	14	remodelling	p8	WBGene00004332
WBGene00001251	elt-3	2.28e-14	14	remodelling	p8	WBGene00004332
WBGene00017690	ceh-60	5.07e-09	14	remodelling	p8	WBGene00004332
WBGene00003710	nhr-120	3.02e-05	14	remodelling	p8	WBGene00004332
WBGene00001194	egl-27	3.68e-15	14	remodelling	p8	WBGene00004332
WBGene00000461	ceh-40	1.33e-05	14	remodelling	p8	WBGene00004332
WBGene00012639	fezf-1	2.7e-05	14	remodelling	p8	WBGene00004332
WBGene00001186	egl-18	1.61e-20	14	remodelling	p8	WBGene00004332
WBGene00001208	egl-44	0.000448	14	remodelling	p8	WBGene00004332
WBGene00003014	lin-28	0.000453	14	remodelling	p8	WBGene00004332
WBGene00000995	die-1	5.45e-05	14	remodelling	p8	WBGene00004332
WBGene00003231	mex-6	1.23e-08	14	remodelling	p8	WBGene00004332
WBGene00000912	daf-16	0.000314	14	remodelling	p8	WBGene00004332
WBGene00001568	snpc-4	2.81e-05	14	remodelling	p8	WBGene00004332
WBGene00001249	elt-1	2.18e-13	14	remodelling	p8	WBGene00004332
WBGene00001441	fkh-9	2.18e-07	14	remodelling	p8	WBGene00004332
WBGene00013966	ztf-9	0.000185	14	remodelling	p8	WBGene00004332
WBGene00001514	xnd-1	1.15e-09	14	remodelling	p10	WBGene00004410
WBGene00008683	repo-1	1.64e-07	14	remodelling	p10	WBGene00004410
WBGene00020930	hlh-30	0.000157	14	remodelling	p10	WBGene00004410
WBGene00001061	dpl-1	9.4e-16	14	remodelling	p10	WBGene00004410
WBGene00001976	hmg-11	2.17e-26	14	remodelling	p10	WBGene00004410
WBGene00003719	nhr-129	3.64e-08	14	remodelling	p10	WBGene00004410
WBGene00007053	chd-7	0.000508	14	remodelling	p10	WBGene00004410
WBGene00003020	lin-35	1.47e-07	14	remodelling	p10	WBGene00004410
WBGene00018433	ceh-82	9.3e-27	14	remodelling	p10	WBGene00004410
WBGene00000459	ceh-38	3.83e-06	14	remodelling	p10	WBGene00004410
WBGene00003637	nhr-47	3.19e-12	14	remodelling	p10	WBGene00004410
WBGene00006577	tlf-1	1.49e-14	14	remodelling	p10	WBGene00004410
WBGene00023497	lin-15B	6.1e-14	14	remodelling	p10	WBGene00004410
WBGene00003218	mep-1	1e-09	14	remodelling	p10	WBGene00004410
WBGene00011614	nfya-1	1.31e-23	14	remodelling	p10	WBGene00004410
WBGene00006542	tbp-1	9.18e-19	14	remodelling	p10	WBGene00004410
WBGene00000455	ceh-34	4.13e-06	14	remodelling	p10	WBGene00004410
WBGene00007624	hrde-1	8.42e-14	14	remodelling	p10	WBGene00004410
WBGene00003220	mes-2	6.83e-23	14	remodelling	p10	WBGene00004410
WBGene00006959	xbp-1	2.45e-06	14	remodelling	p10	WBGene00004410
WBGene00022794	snu-23	9.97e-11	14	remodelling	p10	WBGene00004410
WBGene00000123	ama-1	8.79e-11	14	remodelling	p10	WBGene00004410
WBGene00009772	ztf-7	6.82e-05	14	remodelling	p10	WBGene00004410
WBGene00020763	ztf-18	6.61e-17	14	remodelling	p10	WBGene00004410
WBGene00001514	xnd-1	1.15e-09	14	remodelling	p10	WBGene00004434
WBGene00003680	nhr-90	1.93e-06	14	remodelling	p10	WBGene00004434
WBGene00017265	snpc-1.3	6.93e-20	14	remodelling	p10	WBGene00004434
WBGene00001976	hmg-11	2.17e-26	14	remodelling	p10	WBGene00004434
WBGene00009743	sptf-1	3.1e-19	14	remodelling	p10	WBGene00004434
WBGene00018433	ceh-82	9.3e-27	14	remodelling	p10	WBGene00004434
WBGene00003020	lin-35	1.47e-07	14	remodelling	p10	WBGene00004434
WBGene00000460	ceh-39	1.41e-39	14	remodelling	p10	WBGene00004434
WBGene00002783	let-607	0.000628	14	remodelling	p10	WBGene00004434
WBGene00000455	ceh-34	4.13e-06	14	remodelling	p10	WBGene00004434
WBGene00003620	nhr-21	2.66e-05	14	remodelling	p10	WBGene00004434
WBGene00000095	aha-1	9.4e-13	14	remodelling	p10	WBGene00004434
WBGene00005006	spr-1	8.96e-11	14	remodelling	p10	WBGene00004434
WBGene00004857	sma-3	2.26e-06	14	remodelling	p10	WBGene00004434
WBGene00001974	hmg-4	1.87e-08	14	remodelling	p10	WBGene00004434
WBGene00015285	gmeb-1	5.27e-08	14	remodelling	p10	WBGene00004434
WBGene00009448	zfp-2	2.04e-10	14	remodelling	p10	WBGene00004434
WBGene00004393	rnt-1	4.12e-15	14	remodelling	p10	WBGene00004434
WBGene00001953	hlh-8	1.44e-07	14	remodelling	p10	WBGene00004434
WBGene00001436	fkh-4	1.09e-08	14	remodelling	p10	WBGene00004434
WBGene00000561	cnd-1	2.83e-11	14	remodelling	p10	WBGene00004434
WBGene00003046	lir-3	4.66e-15	14	remodelling	p10	WBGene00004434
WBGene00003000	lin-11	2.35e-27	14	remodelling	p10	WBGene00004434
WBGene00001860	him-1	2.59e-14	14	remodelling	p10	WBGene00004434
WBGene00006577	tlf-1	1.49e-14	14	remodelling	p10	WBGene00004434
WBGene00000121	aly-2	1.75e-12	14	remodelling	p10	WBGene00004434
WBGene00021552	zip-4	1.77e-13	14	remodelling	p10	WBGene00004434
WBGene00003611	nhr-12	0.000325	14	remodelling	p10	WBGene00004434
WBGene00003218	mep-1	1e-09	14	remodelling	p10	WBGene00004434
WBGene00006342	sup-37	1.71e-06	14	remodelling	p10	WBGene00004434
WBGene00007433	swsn-7	2.88e-22	14	remodelling	p10	WBGene00004434
WBGene00011614	nfya-1	1.31e-23	14	remodelling	p10	WBGene00004434
WBGene00022794	snu-23	9.97e-11	14	remodelling	p10	WBGene00004434
WBGene00020214	attf-5	2.44e-20	14	remodelling	p10	WBGene00004434
WBGene00003002	lin-13	3.57e-23	14	remodelling	p10	WBGene00004434
WBGene00020930	hlh-30	0.000157	14	remodelling	p10	WBGene00004434
WBGene00015513	snpc-1.1	1.3e-14	14	remodelling	p10	WBGene00004434
WBGene00000123	ama-1	8.79e-11	14	remodelling	p10	WBGene00004434
WBGene00003610	nhr-11	4.14e-10	14	remodelling	p10	WBGene00004434
WBGene00006959	xbp-1	2.45e-06	14	remodelling	p10	WBGene00004434
WBGene00001061	dpl-1	9.4e-16	14	remodelling	p10	WBGene00004434
WBGene00011367	snpc-3.4	3.54e-21	14	remodelling	p10	WBGene00004434
WBGene00001996	hpl-2	7.59e-10	14	remodelling	p10	WBGene00004434
WBGene00009772	ztf-7	6.82e-05	14	remodelling	p10	WBGene00004434
WBGene00003025	lin-40	2.4e-05	14	remodelling	p10	WBGene00004434
WBGene00005008	spr-3	3.98e-05	14	remodelling	p10	WBGene00004434
WBGene00004411	rpc-1	2.72e-06	14	remodelling	p10	WBGene00004434
WBGene00003637	nhr-47	3.19e-12	14	remodelling	p10	WBGene00004434
WBGene00023497	lin-15B	6.1e-14	14	remodelling	p10	WBGene00004434
WBGene00004319	rbr-2	3.59e-24	14	remodelling	p10	WBGene00004434
WBGene00006542	tbp-1	9.18e-19	14	remodelling	p10	WBGene00004434
WBGene00003619	nhr-20	6.79e-06	14	remodelling	p10	WBGene00004434
WBGene00007624	hrde-1	8.42e-14	14	remodelling	p10	WBGene00004434
WBGene00001851	hif-1	3.07e-13	14	remodelling	p10	WBGene00004434
WBGene00003220	mes-2	6.83e-23	14	remodelling	p10	WBGene00004434
WBGene00003633	nhr-43	0.00023	14	remodelling	p10	WBGene00004434
WBGene00009461	madf-2	0.000581	14	remodelling	p10	WBGene00004434
WBGene00000459	ceh-38	3.83e-06	14	remodelling	p10	WBGene00004434
WBGene00045419	lsy-12	4.03e-08	14	remodelling	p10	WBGene00004434
WBGene00013717	madf-10	3.29e-07	14	remodelling	p10	WBGene00004434
WBGene00020399	ztf-4	6e-10	14	remodelling	p10	WBGene00004434
WBGene00003661	nhr-71	3.8e-05	14	remodelling	p10	WBGene00004434
WBGene00007932	zip-5	2.54e-07	14	remodelling	p10	WBGene00004434
WBGene00020763	ztf-18	6.61e-17	14	remodelling	p10	WBGene00004434
WBGene00022554	duxl-1	4.07e-09	14	remodelling	p10	WBGene00004434
WBGene00009584	drap-1	3e-09	14	remodelling	p10	WBGene00004434
WBGene00003719	nhr-129	3.64e-08	14	remodelling	p10	WBGene00004434
WBGene00019327	zip-2	3e-06	14	remodelling	p10	WBGene00004434
WBGene00022794	snu-23	9.97e-11	14	remodelling	p10	WBGene00004435
WBGene00003637	nhr-47	3.19e-12	14	remodelling	p10	WBGene00004435
WBGene00003610	nhr-11	4.14e-10	14	remodelling	p10	WBGene00004435
WBGene00006542	tbp-1	9.18e-19	14	remodelling	p10	WBGene00004435
WBGene00020214	attf-5	2.44e-20	14	remodelling	p10	WBGene00004435
WBGene00001996	hpl-2	7.59e-10	14	remodelling	p10	WBGene00004435
WBGene00006577	tlf-1	1.49e-14	14	remodelling	p10	WBGene00004435
WBGene00023497	lin-15B	6.1e-14	14	remodelling	p10	WBGene00004435
WBGene00006959	xbp-1	2.45e-06	14	remodelling	p10	WBGene00004435
WBGene00003661	nhr-71	3.8e-05	14	remodelling	p10	WBGene00004435
WBGene00000121	aly-2	1.75e-12	14	remodelling	p10	WBGene00004435
WBGene00004857	sma-3	2.26e-06	14	remodelling	p10	WBGene00004435
WBGene00002783	let-607	0.000628	14	remodelling	p10	WBGene00004435
WBGene00000459	ceh-38	3.83e-06	14	remodelling	p10	WBGene00004435
WBGene00003218	mep-1	1e-09	14	remodelling	p10	WBGene00004435
WBGene00015513	snpc-1.1	1.3e-14	14	remodelling	p10	WBGene00004435
WBGene00003025	lin-40	2.4e-05	14	remodelling	p10	WBGene00004435
WBGene00003680	nhr-90	1.93e-06	14	remodelling	p10	WBGene00004435
WBGene00001976	hmg-11	2.17e-26	14	remodelling	p10	WBGene00004435
WBGene00000455	ceh-34	4.13e-06	14	remodelling	p10	WBGene00004435
WBGene00003220	mes-2	6.83e-23	14	remodelling	p10	WBGene00004435
WBGene00015285	gmeb-1	5.27e-08	14	remodelling	p10	WBGene00004435
WBGene00005006	spr-1	8.96e-11	14	remodelling	p10	WBGene00004435
WBGene00003002	lin-13	3.57e-23	14	remodelling	p10	WBGene00004435
WBGene00009772	ztf-7	6.82e-05	14	remodelling	p10	WBGene00004435
WBGene00001061	dpl-1	9.4e-16	14	remodelling	p10	WBGene00004435
WBGene00007624	hrde-1	8.42e-14	14	remodelling	p10	WBGene00004435
WBGene00001436	fkh-4	1.09e-08	14	remodelling	p10	WBGene00004435
WBGene00020930	hlh-30	0.000157	14	remodelling	p10	WBGene00004435
WBGene00018433	ceh-82	9.3e-27	14	remodelling	p10	WBGene00004435
WBGene00003046	lir-3	4.66e-15	14	remodelling	p10	WBGene00004435
WBGene00000460	ceh-39	1.41e-39	14	remodelling	p10	WBGene00004435
WBGene00007433	swsn-7	2.88e-22	14	remodelling	p10	WBGene00004435
WBGene00001851	hif-1	3.07e-13	14	remodelling	p10	WBGene00004435
WBGene00009448	zfp-2	2.04e-10	14	remodelling	p10	WBGene00004435
WBGene00013717	madf-10	3.29e-07	14	remodelling	p10	WBGene00004435
WBGene00001514	xnd-1	1.15e-09	14	remodelling	p10	WBGene00004435
WBGene00021552	zip-4	1.77e-13	14	remodelling	p10	WBGene00004435
WBGene00017265	snpc-1.3	6.93e-20	14	remodelling	p10	WBGene00004435
WBGene00009743	sptf-1	3.1e-19	14	remodelling	p10	WBGene00004435
WBGene00019327	zip-2	3e-06	14	remodelling	p10	WBGene00004435
WBGene00001860	him-1	2.59e-14	14	remodelling	p10	WBGene00004435
WBGene00011614	nfya-1	1.31e-23	14	remodelling	p10	WBGene00004435
WBGene00003619	nhr-20	6.79e-06	14	remodelling	p10	WBGene00004435
WBGene00003633	nhr-43	0.00023	14	remodelling	p10	WBGene00004435
WBGene00020763	ztf-18	6.61e-17	14	remodelling	p10	WBGene00004435
WBGene00000123	ama-1	8.79e-11	14	remodelling	p10	WBGene00004435
WBGene00004319	rbr-2	3.59e-24	14	remodelling	p10	WBGene00004435
WBGene00045419	lsy-12	4.03e-08	14	remodelling	p10	WBGene00004435
WBGene00004393	rnt-1	4.12e-15	14	remodelling	p10	WBGene00004435
WBGene00003000	lin-11	2.35e-27	14	remodelling	p10	WBGene00004435
WBGene00000095	aha-1	9.4e-13	14	remodelling	p10	WBGene00004435
WBGene00011367	snpc-3.4	3.54e-21	14	remodelling	p10	WBGene00004435
WBGene00003020	lin-35	1.47e-07	14	remodelling	p10	WBGene00004435
WBGene00003620	nhr-21	2.66e-05	14	remodelling	p10	WBGene00004435
WBGene00003719	nhr-129	3.64e-08	14	remodelling	p10	WBGene00004435
WBGene00020399	ztf-4	6e-10	14	remodelling	p10	WBGene00004435
WBGene00003719	nhr-129	3.64e-08	14	remodelling	p10	WBGene00004440
WBGene00003218	mep-1	1e-09	14	remodelling	p10	WBGene00004440
WBGene00015513	snpc-1.1	1.3e-14	14	remodelling	p10	WBGene00004440
WBGene00005008	spr-3	3.98e-05	14	remodelling	p10	WBGene00004440
WBGene00001061	dpl-1	9.4e-16	14	remodelling	p10	WBGene00004440
WBGene00023497	lin-15B	6.1e-14	14	remodelling	p10	WBGene00004440
WBGene00018433	ceh-82	9.3e-27	14	remodelling	p10	WBGene00004440
WBGene00004857	sma-3	2.26e-06	14	remodelling	p10	WBGene00004440
WBGene00017265	snpc-1.3	6.93e-20	14	remodelling	p10	WBGene00004440
WBGene00015285	gmeb-1	5.27e-08	14	remodelling	p10	WBGene00004440
WBGene00020214	attf-5	2.44e-20	14	remodelling	p10	WBGene00004440
WBGene00011614	nfya-1	1.31e-23	14	remodelling	p10	WBGene00004440
WBGene00003637	nhr-47	3.19e-12	14	remodelling	p10	WBGene00004440
WBGene00003661	nhr-71	3.8e-05	14	remodelling	p10	WBGene00004440
WBGene00007433	swsn-7	2.88e-22	14	remodelling	p10	WBGene00004440
WBGene00003619	nhr-20	6.79e-06	14	remodelling	p10	WBGene00004440
WBGene00004411	rpc-1	2.72e-06	14	remodelling	p10	WBGene00004440
WBGene00007624	hrde-1	8.42e-14	14	remodelling	p10	WBGene00004440
WBGene00003002	lin-13	3.57e-23	14	remodelling	p10	WBGene00004440
WBGene00006959	xbp-1	2.45e-06	14	remodelling	p10	WBGene00004440
WBGene00004393	rnt-1	4.12e-15	14	remodelling	p10	WBGene00004440
WBGene00006577	tlf-1	1.49e-14	14	remodelling	p10	WBGene00004440
WBGene00000460	ceh-39	1.41e-39	14	remodelling	p10	WBGene00004440
WBGene00003220	mes-2	6.83e-23	14	remodelling	p10	WBGene00004440
WBGene00001514	xnd-1	1.15e-09	14	remodelling	p10	WBGene00004440
WBGene00003620	nhr-21	2.66e-05	14	remodelling	p10	WBGene00004440
WBGene00000459	ceh-38	3.83e-06	14	remodelling	p10	WBGene00004440
WBGene00022794	snu-23	9.97e-11	14	remodelling	p10	WBGene00004440
WBGene00004319	rbr-2	3.59e-24	14	remodelling	p10	WBGene00004440
WBGene00006542	tbp-1	9.18e-19	14	remodelling	p10	WBGene00004440
WBGene00011367	snpc-3.4	3.54e-21	14	remodelling	p10	WBGene00004440
WBGene00003610	nhr-11	4.14e-10	14	remodelling	p10	WBGene00004440
WBGene00003020	lin-35	1.47e-07	14	remodelling	p10	WBGene00004440
WBGene00045419	lsy-12	4.03e-08	14	remodelling	p10	WBGene00004440
WBGene00003680	nhr-90	1.93e-06	14	remodelling	p10	WBGene00004440
WBGene00000123	ama-1	8.79e-11	14	remodelling	p10	WBGene00004440
WBGene00011614	nfya-1	1.31e-23	14	remodelling	p10	WBGene00004442
WBGene00004857	sma-3	2.26e-06	14	remodelling	p10	WBGene00004442
WBGene00004393	rnt-1	4.12e-15	14	remodelling	p10	WBGene00004442
WBGene00020763	ztf-18	6.61e-17	14	remodelling	p10	WBGene00004442
WBGene00001996	hpl-2	7.59e-10	14	remodelling	p10	WBGene00004442
WBGene00020399	ztf-4	6e-10	14	remodelling	p10	WBGene00004442
WBGene00003046	lir-3	4.66e-15	14	remodelling	p10	WBGene00004442
WBGene00018433	ceh-82	9.3e-27	14	remodelling	p10	WBGene00004442
WBGene00023497	lin-15B	6.1e-14	14	remodelling	p10	WBGene00004442
WBGene00000455	ceh-34	4.13e-06	14	remodelling	p10	WBGene00004442
WBGene00007433	swsn-7	2.88e-22	14	remodelling	p10	WBGene00004442
WBGene00021552	zip-4	1.77e-13	14	remodelling	p10	WBGene00004442
WBGene00000460	ceh-39	1.41e-39	14	remodelling	p10	WBGene00004442
WBGene00003620	nhr-21	2.66e-05	14	remodelling	p10	WBGene00004442
WBGene00006959	xbp-1	2.45e-06	14	remodelling	p10	WBGene00004442
WBGene00001976	hmg-11	2.17e-26	14	remodelling	p10	WBGene00004442
WBGene00003610	nhr-11	4.14e-10	14	remodelling	p10	WBGene00004442
WBGene00001860	him-1	2.59e-14	14	remodelling	p10	WBGene00004442
WBGene00003680	nhr-90	1.93e-06	14	remodelling	p10	WBGene00004442
WBGene00003000	lin-11	2.35e-27	14	remodelling	p10	WBGene00004442
WBGene00045419	lsy-12	4.03e-08	14	remodelling	p10	WBGene00004442
WBGene00003661	nhr-71	3.8e-05	14	remodelling	p10	WBGene00004442
WBGene00000123	ama-1	8.79e-11	14	remodelling	p10	WBGene00004442
WBGene00003633	nhr-43	0.00023	14	remodelling	p10	WBGene00004442
WBGene00020930	hlh-30	0.000157	14	remodelling	p10	WBGene00004442
WBGene00020214	attf-5	2.44e-20	14	remodelling	p10	WBGene00004442
WBGene00003601	nhr-2	3.58e-13	14	remodelling	p10	WBGene00004442
WBGene00004319	rbr-2	3.59e-24	14	remodelling	p10	WBGene00004442
WBGene00003619	nhr-20	6.79e-06	14	remodelling	p10	WBGene00004442
WBGene00003002	lin-13	3.57e-23	14	remodelling	p10	WBGene00004442
WBGene00015285	gmeb-1	5.27e-08	14	remodelling	p10	WBGene00004442
WBGene00001061	dpl-1	9.4e-16	14	remodelling	p10	WBGene00004442
WBGene00000459	ceh-38	3.83e-06	14	remodelling	p10	WBGene00004442
WBGene00003025	lin-40	2.4e-05	14	remodelling	p10	WBGene00004442
WBGene00000121	aly-2	1.75e-12	14	remodelling	p10	WBGene00004442
WBGene00003637	nhr-47	3.19e-12	14	remodelling	p10	WBGene00004442
WBGene00000561	cnd-1	2.83e-11	14	remodelling	p10	WBGene00004442
WBGene00003719	nhr-129	3.64e-08	14	remodelling	p10	WBGene00004442
WBGene00003218	mep-1	1e-09	14	remodelling	p10	WBGene00004442
WBGene00003020	lin-35	1.47e-07	14	remodelling	p10	WBGene00004442
WBGene00022794	snu-23	9.97e-11	14	remodelling	p10	WBGene00004442
WBGene00006542	tbp-1	9.18e-19	14	remodelling	p10	WBGene00004442
WBGene00003020	lin-35	1.47e-07	14	remodelling	p10	WBGene00004443
WBGene00023497	lin-15B	6.1e-14	14	remodelling	p10	WBGene00004443
WBGene00003218	mep-1	1e-09	14	remodelling	p10	WBGene00004443
WBGene00004333	rec-8	9.55e-07	14	remodelling	p10	WBGene00004443
WBGene00021552	zip-4	1.77e-13	14	remodelling	p10	WBGene00004443
WBGene00003220	mes-2	6.83e-23	14	remodelling	p10	WBGene00004443
WBGene00003620	nhr-21	2.66e-05	14	remodelling	p10	WBGene00004443
WBGene00001436	fkh-4	1.09e-08	14	remodelling	p10	WBGene00004443
WBGene00003610	nhr-11	4.14e-10	14	remodelling	p10	WBGene00004443
WBGene00003633	nhr-43	0.00023	14	remodelling	p10	WBGene00004443
WBGene00000121	aly-2	1.75e-12	14	remodelling	p10	WBGene00004443
WBGene00004857	sma-3	2.26e-06	14	remodelling	p10	WBGene00004443
WBGene00006577	tlf-1	1.49e-14	14	remodelling	p10	WBGene00004443
WBGene00006342	sup-37	1.71e-06	14	remodelling	p10	WBGene00004443
WBGene00004393	rnt-1	4.12e-15	14	remodelling	p10	WBGene00004443
WBGene00009772	ztf-7	6.82e-05	14	remodelling	p10	WBGene00004443
WBGene00007433	swsn-7	2.88e-22	14	remodelling	p10	WBGene00004443
WBGene00001860	him-1	2.59e-14	14	remodelling	p10	WBGene00004443
WBGene00000095	aha-1	9.4e-13	14	remodelling	p10	WBGene00004443
WBGene00022794	snu-23	9.97e-11	14	remodelling	p10	WBGene00004443
WBGene00003611	nhr-12	0.000325	14	remodelling	p10	WBGene00004443
WBGene00000459	ceh-38	3.83e-06	14	remodelling	p10	WBGene00004443
WBGene00007624	hrde-1	8.42e-14	14	remodelling	p10	WBGene00004443
WBGene00007053	chd-7	0.000508	14	remodelling	p10	WBGene00004443
WBGene00045419	lsy-12	4.03e-08	14	remodelling	p10	WBGene00004443
WBGene00006542	tbp-1	9.18e-19	14	remodelling	p10	WBGene00004443
WBGene00003661	nhr-71	3.8e-05	14	remodelling	p10	WBGene00004443
WBGene00011367	snpc-3.4	3.54e-21	14	remodelling	p10	WBGene00004443
WBGene00001574	gei-17	1.44e-05	14	remodelling	p10	WBGene00004443
WBGene00005008	spr-3	3.98e-05	14	remodelling	p10	WBGene00004443
WBGene00002783	let-607	0.000628	14	remodelling	p10	WBGene00004443
WBGene00000123	ama-1	8.79e-11	14	remodelling	p10	WBGene00004443
WBGene00017265	snpc-1.3	6.93e-20	14	remodelling	p10	WBGene00004443
WBGene00022554	duxl-1	4.07e-09	14	remodelling	p10	WBGene00004443
WBGene00015285	gmeb-1	5.27e-08	14	remodelling	p10	WBGene00004443
WBGene00001514	xnd-1	1.15e-09	14	remodelling	p10	WBGene00004443
WBGene00020763	ztf-18	6.61e-17	14	remodelling	p10	WBGene00004443
WBGene00003025	lin-40	2.4e-05	14	remodelling	p10	WBGene00004443
WBGene00020930	hlh-30	0.000157	14	remodelling	p10	WBGene00004443
WBGene00020214	attf-5	2.44e-20	14	remodelling	p10	WBGene00004443
WBGene00001976	hmg-11	2.17e-26	14	remodelling	p10	WBGene00004443
WBGene00011614	nfya-1	1.31e-23	14	remodelling	p10	WBGene00004443
WBGene00003002	lin-13	3.57e-23	14	remodelling	p10	WBGene00004443
WBGene00003619	nhr-20	6.79e-06	14	remodelling	p10	WBGene00004443
WBGene00003719	nhr-129	3.64e-08	14	remodelling	p10	WBGene00004443
WBGene00006959	xbp-1	2.45e-06	14	remodelling	p10	WBGene00004443
WBGene00001851	hif-1	3.07e-13	14	remodelling	p10	WBGene00004443
WBGene00018433	ceh-82	9.3e-27	14	remodelling	p10	WBGene00004443
WBGene00001996	hpl-2	7.59e-10	14	remodelling	p10	WBGene00004443
WBGene00008683	repo-1	1.64e-07	14	remodelling	p10	WBGene00004443
WBGene00003637	nhr-47	3.19e-12	14	remodelling	p10	WBGene00004443
WBGene00013717	madf-10	3.29e-07	14	remodelling	p10	WBGene00004443
WBGene00020399	ztf-4	6e-10	14	remodelling	p10	WBGene00004443
WBGene00005006	spr-1	8.96e-11	14	remodelling	p10	WBGene00004443
WBGene00001061	dpl-1	9.4e-16	14	remodelling	p10	WBGene00004443
WBGene00003000	lin-11	2.35e-27	14	remodelling	p10	WBGene00004443
WBGene00003680	nhr-90	1.93e-06	14	remodelling	p10	WBGene00004443
WBGene00004319	rbr-2	3.59e-24	14	remodelling	p10	WBGene00004443
WBGene00015513	snpc-1.1	1.3e-14	14	remodelling	p10	WBGene00004443
WBGene00000460	ceh-39	1.41e-39	14	remodelling	p10	WBGene00004443
WBGene00001061	dpl-1	9.4e-16	14	remodelling	p10	WBGene00004444
WBGene00001851	hif-1	3.07e-13	14	remodelling	p10	WBGene00004444
WBGene00001976	hmg-11	2.17e-26	14	remodelling	p10	WBGene00004444
WBGene00007624	hrde-1	8.42e-14	14	remodelling	p10	WBGene00004444
WBGene00000123	ama-1	8.79e-11	14	remodelling	p10	WBGene00004444
WBGene00003661	nhr-71	3.8e-05	14	remodelling	p10	WBGene00004444
WBGene00023497	lin-15B	6.1e-14	14	remodelling	p10	WBGene00004444
WBGene00006542	tbp-1	9.18e-19	14	remodelling	p10	WBGene00004444
WBGene00003619	nhr-20	6.79e-06	14	remodelling	p10	WBGene00004444
WBGene00000459	ceh-38	3.83e-06	14	remodelling	p10	WBGene00004444
WBGene00020930	hlh-30	0.000157	14	remodelling	p10	WBGene00004444
WBGene00003610	nhr-11	4.14e-10	14	remodelling	p10	WBGene00004444
WBGene00013717	madf-10	3.29e-07	14	remodelling	p10	WBGene00004444
WBGene00000121	aly-2	1.75e-12	14	remodelling	p10	WBGene00004444
WBGene00003637	nhr-47	3.19e-12	14	remodelling	p10	WBGene00004444
WBGene00000460	ceh-39	1.41e-39	14	remodelling	p10	WBGene00004444
WBGene00003002	lin-13	3.57e-23	14	remodelling	p10	WBGene00004444
WBGene00018433	ceh-82	9.3e-27	14	remodelling	p10	WBGene00004444
WBGene00006959	xbp-1	2.45e-06	14	remodelling	p10	WBGene00004444
WBGene00015285	gmeb-1	5.27e-08	14	remodelling	p10	WBGene00004444
WBGene00006577	tlf-1	1.49e-14	14	remodelling	p10	WBGene00004444
WBGene00022794	snu-23	9.97e-11	14	remodelling	p10	WBGene00004444
WBGene00003020	lin-35	1.47e-07	14	remodelling	p10	WBGene00004444
WBGene00003000	lin-11	2.35e-27	14	remodelling	p10	WBGene00004444
WBGene00003220	mes-2	6.83e-23	14	remodelling	p10	WBGene00004444
WBGene00011367	snpc-3.4	3.54e-21	14	remodelling	p10	WBGene00004444
WBGene00004393	rnt-1	4.12e-15	14	remodelling	p10	WBGene00004444
WBGene00003719	nhr-129	3.64e-08	14	remodelling	p10	WBGene00004444
WBGene00003633	nhr-43	0.00023	14	remodelling	p10	WBGene00004444
WBGene00003218	mep-1	1e-09	14	remodelling	p10	WBGene00004444
WBGene00000455	ceh-34	4.13e-06	14	remodelling	p10	WBGene00004444
WBGene00011614	nfya-1	1.31e-23	14	remodelling	p10	WBGene00004444
WBGene00007433	swsn-7	2.88e-22	14	remodelling	p10	WBGene00004444
WBGene00000459	ceh-38	3.83e-06	14	remodelling	p10	WBGene00004448
WBGene00015285	gmeb-1	5.27e-08	14	remodelling	p10	WBGene00004448
WBGene00020930	hlh-30	0.000157	14	remodelling	p10	WBGene00004448
WBGene00003000	lin-11	2.35e-27	14	remodelling	p10	WBGene00004448
WBGene00001953	hlh-8	1.44e-07	14	remodelling	p10	WBGene00004448
WBGene00001851	hif-1	3.07e-13	14	remodelling	p10	WBGene00004448
WBGene00003619	nhr-20	6.79e-06	14	remodelling	p10	WBGene00004448
WBGene00000460	ceh-39	1.41e-39	14	remodelling	p10	WBGene00004448
WBGene00003218	mep-1	1e-09	14	remodelling	p10	WBGene00004448
WBGene00000455	ceh-34	4.13e-06	14	remodelling	p10	WBGene00004448
WBGene00022794	snu-23	9.97e-11	14	remodelling	p10	WBGene00004448
WBGene00003620	nhr-21	2.66e-05	14	remodelling	p10	WBGene00004448
WBGene00003719	nhr-129	3.64e-08	14	remodelling	p10	WBGene00004448
WBGene00018433	ceh-82	9.3e-27	14	remodelling	p10	WBGene00004448
WBGene00003020	lin-35	1.47e-07	14	remodelling	p10	WBGene00004448
WBGene00020214	attf-5	2.44e-20	14	remodelling	p10	WBGene00004448
WBGene00003220	mes-2	6.83e-23	14	remodelling	p10	WBGene00004448
WBGene00001976	hmg-11	2.17e-26	14	remodelling	p10	WBGene00004448
WBGene00006959	xbp-1	2.45e-06	14	remodelling	p10	WBGene00004448
WBGene00011614	nfya-1	1.31e-23	14	remodelling	p10	WBGene00004448
WBGene00003661	nhr-71	3.8e-05	14	remodelling	p10	WBGene00004448
WBGene00007433	swsn-7	2.88e-22	14	remodelling	p10	WBGene00004448
WBGene00003002	lin-13	3.57e-23	14	remodelling	p10	WBGene00004448
WBGene00004319	rbr-2	3.59e-24	14	remodelling	p10	WBGene00004448
WBGene00020399	ztf-4	6e-10	14	remodelling	p10	WBGene00004448
WBGene00004393	rnt-1	4.12e-15	14	remodelling	p10	WBGene00004448
WBGene00011367	snpc-3.4	3.54e-21	14	remodelling	p10	WBGene00004448
WBGene00007932	zip-5	2.54e-07	14	remodelling	p10	WBGene00004448
WBGene00023497	lin-15B	6.1e-14	14	remodelling	p10	WBGene00004448
WBGene00001061	dpl-1	9.4e-16	14	remodelling	p10	WBGene00004448
WBGene00003637	nhr-47	3.19e-12	14	remodelling	p10	WBGene00004448
WBGene00019327	zip-2	3e-06	14	remodelling	p10	WBGene00004450
WBGene00045419	lsy-12	4.03e-08	14	remodelling	p10	WBGene00004450
WBGene00001061	dpl-1	9.4e-16	14	remodelling	p10	WBGene00004450
WBGene00007433	swsn-7	2.88e-22	14	remodelling	p10	WBGene00004450
WBGene00006577	tlf-1	1.49e-14	14	remodelling	p10	WBGene00004450
WBGene00015513	snpc-1.1	1.3e-14	14	remodelling	p10	WBGene00004450
WBGene00003046	lir-3	4.66e-15	14	remodelling	p10	WBGene00004450
WBGene00000123	ama-1	8.79e-11	14	remodelling	p10	WBGene00004450
WBGene00009772	ztf-7	6.82e-05	14	remodelling	p10	WBGene00004450
WBGene00003218	mep-1	1e-09	14	remodelling	p10	WBGene00004450
WBGene00017265	snpc-1.3	6.93e-20	14	remodelling	p10	WBGene00004450
WBGene00001860	him-1	2.59e-14	14	remodelling	p10	WBGene00004450
WBGene00023497	lin-15B	6.1e-14	14	remodelling	p10	WBGene00004450
WBGene00020930	hlh-30	0.000157	14	remodelling	p10	WBGene00004450
WBGene00003002	lin-13	3.57e-23	14	remodelling	p10	WBGene00004450
WBGene00022554	duxl-1	4.07e-09	14	remodelling	p10	WBGene00004450
WBGene00021552	zip-4	1.77e-13	14	remodelling	p10	WBGene00004450
WBGene00011367	snpc-3.4	3.54e-21	14	remodelling	p10	WBGene00004450
WBGene00003637	nhr-47	3.19e-12	14	remodelling	p10	WBGene00004450
WBGene00001436	fkh-4	1.09e-08	14	remodelling	p10	WBGene00004450
WBGene00003620	nhr-21	2.66e-05	14	remodelling	p10	WBGene00004450
WBGene00003020	lin-35	1.47e-07	14	remodelling	p10	WBGene00004450
WBGene00001851	hif-1	3.07e-13	14	remodelling	p10	WBGene00004450
WBGene00011614	nfya-1	1.31e-23	14	remodelling	p10	WBGene00004450
WBGene00003680	nhr-90	1.93e-06	14	remodelling	p10	WBGene00004450
WBGene00003719	nhr-129	3.64e-08	14	remodelling	p10	WBGene00004450
WBGene00004857	sma-3	2.26e-06	14	remodelling	p10	WBGene00004450
WBGene00006542	tbp-1	9.18e-19	14	remodelling	p10	WBGene00004450
WBGene00000121	aly-2	1.75e-12	14	remodelling	p10	WBGene00004450
WBGene00020214	attf-5	2.44e-20	14	remodelling	p10	WBGene00004450
WBGene00000460	ceh-39	1.41e-39	14	remodelling	p10	WBGene00004450
WBGene00003610	nhr-11	4.14e-10	14	remodelling	p10	WBGene00004450
WBGene00000455	ceh-34	4.13e-06	14	remodelling	p10	WBGene00004450
WBGene00005008	spr-3	3.98e-05	14	remodelling	p10	WBGene00004450
WBGene00003220	mes-2	6.83e-23	14	remodelling	p10	WBGene00004450
WBGene00003025	lin-40	2.4e-05	14	remodelling	p10	WBGene00004450
WBGene00013717	madf-10	3.29e-07	14	remodelling	p10	WBGene00004450
WBGene00003661	nhr-71	3.8e-05	14	remodelling	p10	WBGene00004450
WBGene00006959	xbp-1	2.45e-06	14	remodelling	p10	WBGene00004450
WBGene00004393	rnt-1	4.12e-15	14	remodelling	p10	WBGene00004450
WBGene00000095	aha-1	9.4e-13	14	remodelling	p10	WBGene00004450
WBGene00009448	zfp-2	2.04e-10	14	remodelling	p10	WBGene00004450
WBGene00003601	nhr-2	3.58e-13	14	remodelling	p10	WBGene00004450
WBGene00003000	lin-11	2.35e-27	14	remodelling	p10	WBGene00004450
WBGene00007624	hrde-1	8.42e-14	14	remodelling	p10	WBGene00004450
WBGene00001976	hmg-11	2.17e-26	14	remodelling	p10	WBGene00004450
WBGene00003633	nhr-43	0.00023	14	remodelling	p10	WBGene00004450
WBGene00003619	nhr-20	6.79e-06	14	remodelling	p10	WBGene00004450
WBGene00020399	ztf-4	6e-10	14	remodelling	p10	WBGene00004450
WBGene00015285	gmeb-1	5.27e-08	14	remodelling	p10	WBGene00004450
WBGene00009743	sptf-1	3.1e-19	14	remodelling	p10	WBGene00004450
WBGene00020763	ztf-18	6.61e-17	14	remodelling	p10	WBGene00004450
WBGene00008683	repo-1	1.64e-07	14	remodelling	p10	WBGene00004450
WBGene00001996	hpl-2	7.59e-10	14	remodelling	p10	WBGene00004450
WBGene00018433	ceh-82	9.3e-27	14	remodelling	p10	WBGene00004450
WBGene00005006	spr-1	8.96e-11	14	remodelling	p10	WBGene00004450
WBGene00004319	rbr-2	3.59e-24	14	remodelling	p10	WBGene00004450
WBGene00002783	let-607	0.000628	14	remodelling	p10	WBGene00004450
WBGene00022794	snu-23	9.97e-11	14	remodelling	p10	WBGene00004450
WBGene00009743	sptf-1	3.1e-19	14	remodelling	p10	WBGene00004452
WBGene00007433	swsn-7	2.88e-22	14	remodelling	p10	WBGene00004452
WBGene00015285	gmeb-1	5.27e-08	14	remodelling	p10	WBGene00004452
WBGene00003620	nhr-21	2.66e-05	14	remodelling	p10	WBGene00004452
WBGene00009584	drap-1	3e-09	14	remodelling	p10	WBGene00004452
WBGene00003002	lin-13	3.57e-23	14	remodelling	p10	WBGene00004452
WBGene00003619	nhr-20	6.79e-06	14	remodelling	p10	WBGene00004452
WBGene00003680	nhr-90	1.93e-06	14	remodelling	p10	WBGene00004452
WBGene00004319	rbr-2	3.59e-24	14	remodelling	p10	WBGene00004452
WBGene00004857	sma-3	2.26e-06	14	remodelling	p10	WBGene00004452
WBGene00020399	ztf-4	6e-10	14	remodelling	p10	WBGene00004452
WBGene00005006	spr-1	8.96e-11	14	remodelling	p10	WBGene00004452
WBGene00015513	snpc-1.1	1.3e-14	14	remodelling	p10	WBGene00004452
WBGene00021552	zip-4	1.77e-13	14	remodelling	p10	WBGene00004452
WBGene00018433	ceh-82	9.3e-27	14	remodelling	p10	WBGene00004452
WBGene00006342	sup-37	1.71e-06	14	remodelling	p10	WBGene00004452
WBGene00001976	hmg-11	2.17e-26	14	remodelling	p10	WBGene00004452
WBGene00045419	lsy-12	4.03e-08	14	remodelling	p10	WBGene00004452
WBGene00003719	nhr-129	3.64e-08	14	remodelling	p10	WBGene00004452
WBGene00000121	aly-2	1.75e-12	14	remodelling	p10	WBGene00004452
WBGene00003210	mel-28	0.000248	14	remodelling	p10	WBGene00004452
WBGene00000455	ceh-34	4.13e-06	14	remodelling	p10	WBGene00004452
WBGene00003661	nhr-71	3.8e-05	14	remodelling	p10	WBGene00004452
WBGene00000123	ama-1	8.79e-11	14	remodelling	p10	WBGene00004452
WBGene00011367	snpc-3.4	3.54e-21	14	remodelling	p10	WBGene00004452
WBGene00000459	ceh-38	3.83e-06	14	remodelling	p10	WBGene00004452
WBGene00020214	attf-5	2.44e-20	14	remodelling	p10	WBGene00004452
WBGene00006959	xbp-1	2.45e-06	14	remodelling	p10	WBGene00004452
WBGene00003633	nhr-43	0.00023	14	remodelling	p10	WBGene00004452
WBGene00001860	him-1	2.59e-14	14	remodelling	p10	WBGene00004452
WBGene00006577	tlf-1	1.49e-14	14	remodelling	p10	WBGene00004452
WBGene00000561	cnd-1	2.83e-11	14	remodelling	p10	WBGene00004452
WBGene00003000	lin-11	2.35e-27	14	remodelling	p10	WBGene00004452
WBGene00003020	lin-35	1.47e-07	14	remodelling	p10	WBGene00004452
WBGene00004411	rpc-1	2.72e-06	14	remodelling	p10	WBGene00004452
WBGene00001436	fkh-4	1.09e-08	14	remodelling	p10	WBGene00004452
WBGene00020763	ztf-18	6.61e-17	14	remodelling	p10	WBGene00004452
WBGene00001851	hif-1	3.07e-13	14	remodelling	p10	WBGene00004452
WBGene00022794	snu-23	9.97e-11	14	remodelling	p10	WBGene00004452
WBGene00011614	nfya-1	1.31e-23	14	remodelling	p10	WBGene00004452
WBGene00001061	dpl-1	9.4e-16	14	remodelling	p10	WBGene00004452
WBGene00017265	snpc-1.3	6.93e-20	14	remodelling	p10	WBGene00004452
WBGene00007624	hrde-1	8.42e-14	14	remodelling	p10	WBGene00004452
WBGene00003218	mep-1	1e-09	14	remodelling	p10	WBGene00004452
WBGene00020930	hlh-30	0.000157	14	remodelling	p10	WBGene00004452
WBGene00000095	aha-1	9.4e-13	14	remodelling	p10	WBGene00004452
WBGene00022554	duxl-1	4.07e-09	14	remodelling	p10	WBGene00004452
WBGene00003610	nhr-11	4.14e-10	14	remodelling	p10	WBGene00004452
WBGene00001514	xnd-1	1.15e-09	14	remodelling	p10	WBGene00004452
WBGene00004393	rnt-1	4.12e-15	14	remodelling	p10	WBGene00004452
WBGene00003220	mes-2	6.83e-23	14	remodelling	p10	WBGene00004452
WBGene00006542	tbp-1	9.18e-19	14	remodelling	p10	WBGene00004452
WBGene00023497	lin-15B	6.1e-14	14	remodelling	p10	WBGene00004452
WBGene00003025	lin-40	2.4e-05	14	remodelling	p10	WBGene00004452
WBGene00003637	nhr-47	3.19e-12	14	remodelling	p10	WBGene00004452
WBGene00001996	hpl-2	7.59e-10	14	remodelling	p10	WBGene00004452
WBGene00020763	ztf-18	6.61e-17	14	remodelling	p10	WBGene00004454
WBGene00003046	lir-3	4.66e-15	14	remodelling	p10	WBGene00004454
WBGene00001514	xnd-1	1.15e-09	14	remodelling	p10	WBGene00004454
WBGene00000460	ceh-39	1.41e-39	14	remodelling	p10	WBGene00004454
WBGene00001851	hif-1	3.07e-13	14	remodelling	p10	WBGene00004454
WBGene00003661	nhr-71	3.8e-05	14	remodelling	p10	WBGene00004454
WBGene00003620	nhr-21	2.66e-05	14	remodelling	p10	WBGene00004454
WBGene00015513	snpc-1.1	1.3e-14	14	remodelling	p10	WBGene00004454
WBGene00004857	sma-3	2.26e-06	14	remodelling	p10	WBGene00004454
WBGene00020399	ztf-4	6e-10	14	remodelling	p10	WBGene00004454
WBGene00003680	nhr-90	1.93e-06	14	remodelling	p10	WBGene00004454
WBGene00003619	nhr-20	6.79e-06	14	remodelling	p10	WBGene00004454
WBGene00001996	hpl-2	7.59e-10	14	remodelling	p10	WBGene00004454
WBGene00020930	hlh-30	0.000157	14	remodelling	p10	WBGene00004454
WBGene00001976	hmg-11	2.17e-26	14	remodelling	p10	WBGene00004454
WBGene00004319	rbr-2	3.59e-24	14	remodelling	p10	WBGene00004454
WBGene00003637	nhr-47	3.19e-12	14	remodelling	p10	WBGene00004454
WBGene00015285	gmeb-1	5.27e-08	14	remodelling	p10	WBGene00004454
WBGene00003218	mep-1	1e-09	14	remodelling	p10	WBGene00004454
WBGene00001061	dpl-1	9.4e-16	14	remodelling	p10	WBGene00004454
WBGene00000455	ceh-34	4.13e-06	14	remodelling	p10	WBGene00004454
WBGene00003000	lin-11	2.35e-27	14	remodelling	p10	WBGene00004454
WBGene00009743	sptf-1	3.1e-19	14	remodelling	p10	WBGene00004454
WBGene00023497	lin-15B	6.1e-14	14	remodelling	p10	WBGene00004454
WBGene00003633	nhr-43	0.00023	14	remodelling	p10	WBGene00004454
WBGene00011367	snpc-3.4	3.54e-21	14	remodelling	p10	WBGene00004454
WBGene00007433	swsn-7	2.88e-22	14	remodelling	p10	WBGene00004454
WBGene00000123	ama-1	8.79e-11	14	remodelling	p10	WBGene00004454
WBGene00004393	rnt-1	4.12e-15	14	remodelling	p10	WBGene00004454
WBGene00006542	tbp-1	9.18e-19	14	remodelling	p10	WBGene00004454
WBGene00005006	spr-1	8.96e-11	14	remodelling	p10	WBGene00004454
WBGene00000459	ceh-38	3.83e-06	14	remodelling	p10	WBGene00004454
WBGene00045419	lsy-12	4.03e-08	14	remodelling	p10	WBGene00004454
WBGene00003002	lin-13	3.57e-23	14	remodelling	p10	WBGene00004454
WBGene00006959	xbp-1	2.45e-06	14	remodelling	p10	WBGene00004454
WBGene00018433	ceh-82	9.3e-27	14	remodelling	p10	WBGene00004454
WBGene00009584	drap-1	3e-09	14	remodelling	p10	WBGene00004454
WBGene00003719	nhr-129	3.64e-08	14	remodelling	p10	WBGene00004454
WBGene00001860	him-1	2.59e-14	14	remodelling	p10	WBGene00004454
WBGene00022794	snu-23	9.97e-11	14	remodelling	p10	WBGene00004454
WBGene00017265	snpc-1.3	6.93e-20	14	remodelling	p10	WBGene00004454
WBGene00022554	duxl-1	4.07e-09	14	remodelling	p10	WBGene00004454
WBGene00020214	attf-5	2.44e-20	14	remodelling	p10	WBGene00004454
WBGene00003610	nhr-11	4.14e-10	14	remodelling	p10	WBGene00004454
WBGene00011614	nfya-1	1.31e-23	14	remodelling	p10	WBGene00004454
WBGene00007053	chd-7	0.000508	14	remodelling	p10	WBGene00004454
WBGene00003025	lin-40	2.4e-05	14	remodelling	p10	WBGene00004454
WBGene00007624	hrde-1	8.42e-14	14	remodelling	p10	WBGene00004454
WBGene00003020	lin-35	1.47e-07	14	remodelling	p10	WBGene00004454
WBGene00003220	mes-2	6.83e-23	14	remodelling	p10	WBGene00004454
WBGene00022794	snu-23	9.97e-11	14	remodelling	p10	WBGene00004482
WBGene00004411	rpc-1	2.72e-06	14	remodelling	p10	WBGene00004482
WBGene00006959	xbp-1	2.45e-06	14	remodelling	p10	WBGene00004482
WBGene00011614	nfya-1	1.31e-23	14	remodelling	p10	WBGene00004482
WBGene00000123	ama-1	8.79e-11	14	remodelling	p10	WBGene00004482
WBGene00001514	xnd-1	1.15e-09	14	remodelling	p10	WBGene00004482
WBGene00003719	nhr-129	3.64e-08	14	remodelling	p10	WBGene00004482
WBGene00004333	rec-8	9.55e-07	14	remodelling	p10	WBGene00004482
WBGene00006577	tlf-1	1.49e-14	14	remodelling	p10	WBGene00004482
WBGene00000455	ceh-34	4.13e-06	14	remodelling	p10	WBGene00004482
WBGene00020399	ztf-4	6e-10	14	remodelling	p10	WBGene00004482
WBGene00009584	drap-1	3e-09	14	remodelling	p10	WBGene00004482
WBGene00003680	nhr-90	1.93e-06	14	remodelling	p10	WBGene00004482
WBGene00001851	hif-1	3.07e-13	14	remodelling	p10	WBGene00004482
WBGene00019327	zip-2	3e-06	14	remodelling	p10	WBGene00004482
WBGene00011367	snpc-3.4	3.54e-21	14	remodelling	p10	WBGene00004482
WBGene00023497	lin-15B	6.1e-14	14	remodelling	p10	WBGene00004482
WBGene00004319	rbr-2	3.59e-24	14	remodelling	p10	WBGene00004482
WBGene00003220	mes-2	6.83e-23	14	remodelling	p10	WBGene00004482
WBGene00003020	lin-35	1.47e-07	14	remodelling	p10	WBGene00004482
WBGene00000121	aly-2	1.75e-12	14	remodelling	p10	WBGene00004482
WBGene00003218	mep-1	1e-09	14	remodelling	p10	WBGene00004482
WBGene00007433	swsn-7	2.88e-22	14	remodelling	p10	WBGene00004482
WBGene00003025	lin-40	2.4e-05	14	remodelling	p10	WBGene00004482
WBGene00018433	ceh-82	9.3e-27	14	remodelling	p10	WBGene00004482
WBGene00009772	ztf-7	6.82e-05	14	remodelling	p10	WBGene00004482
WBGene00001860	him-1	2.59e-14	14	remodelling	p10	WBGene00004482
WBGene00000095	aha-1	9.4e-13	14	remodelling	p10	WBGene00004482
WBGene00001976	hmg-11	2.17e-26	14	remodelling	p10	WBGene00004482
WBGene00003610	nhr-11	4.14e-10	14	remodelling	p10	WBGene00004482
WBGene00003002	lin-13	3.57e-23	14	remodelling	p10	WBGene00004482
WBGene00003633	nhr-43	0.00023	14	remodelling	p10	WBGene00004482
WBGene00020763	ztf-18	6.61e-17	14	remodelling	p10	WBGene00004482
WBGene00003619	nhr-20	6.79e-06	14	remodelling	p10	WBGene00004482
WBGene00015513	snpc-1.1	1.3e-14	14	remodelling	p10	WBGene00004482
WBGene00008683	repo-1	1.64e-07	14	remodelling	p10	WBGene00004482
WBGene00017265	snpc-1.3	6.93e-20	14	remodelling	p10	WBGene00004482
WBGene00000460	ceh-39	1.41e-39	14	remodelling	p10	WBGene00004482
WBGene00004393	rnt-1	4.12e-15	14	remodelling	p10	WBGene00004482
WBGene00015285	gmeb-1	5.27e-08	14	remodelling	p10	WBGene00004482
WBGene00003046	lir-3	4.66e-15	14	remodelling	p10	WBGene00004482
WBGene00003601	nhr-2	3.58e-13	14	remodelling	p10	WBGene00004482
WBGene00002783	let-607	0.000628	14	remodelling	p10	WBGene00004482
WBGene00003620	nhr-21	2.66e-05	14	remodelling	p10	WBGene00004482
WBGene00020214	attf-5	2.44e-20	14	remodelling	p10	WBGene00004482
WBGene00003637	nhr-47	3.19e-12	14	remodelling	p10	WBGene00004482
WBGene00003661	nhr-71	3.8e-05	14	remodelling	p10	WBGene00004482
WBGene00006542	tbp-1	9.18e-19	14	remodelling	p10	WBGene00004482
WBGene00001996	hpl-2	7.59e-10	14	remodelling	p10	WBGene00004482
WBGene00003000	lin-11	2.35e-27	14	remodelling	p10	WBGene00004482
WBGene00007624	hrde-1	8.42e-14	14	remodelling	p10	WBGene00004482
WBGene00022554	duxl-1	4.07e-09	14	remodelling	p10	WBGene00004482
WBGene00005006	spr-1	8.96e-11	14	remodelling	p10	WBGene00004482
WBGene00020930	hlh-30	0.000157	14	remodelling	p10	WBGene00004482
WBGene00004857	sma-3	2.26e-06	14	remodelling	p10	WBGene00004482
WBGene00007053	chd-7	0.000508	14	remodelling	p10	WBGene00004482
WBGene00001061	dpl-1	9.4e-16	14	remodelling	p10	WBGene00004482
WBGene00003002	lin-13	3.57e-23	14	remodelling	p10	WBGene00004490
WBGene00008683	repo-1	1.64e-07	14	remodelling	p10	WBGene00004490
WBGene00001851	hif-1	3.07e-13	14	remodelling	p10	WBGene00004490
WBGene00003620	nhr-21	2.66e-05	14	remodelling	p10	WBGene00004490
WBGene00003610	nhr-11	4.14e-10	14	remodelling	p10	WBGene00004490
WBGene00004393	rnt-1	4.12e-15	14	remodelling	p10	WBGene00004490
WBGene00003619	nhr-20	6.79e-06	14	remodelling	p10	WBGene00004490
WBGene00003046	lir-3	4.66e-15	14	remodelling	p10	WBGene00004490
WBGene00003637	nhr-47	3.19e-12	14	remodelling	p10	WBGene00004490
WBGene00022794	snu-23	9.97e-11	14	remodelling	p10	WBGene00004490
WBGene00023497	lin-15B	6.1e-14	14	remodelling	p10	WBGene00004490
WBGene00003719	nhr-129	3.64e-08	14	remodelling	p10	WBGene00004490
WBGene00007433	swsn-7	2.88e-22	14	remodelling	p10	WBGene00004490
WBGene00001976	hmg-11	2.17e-26	14	remodelling	p10	WBGene00004490
WBGene00017265	snpc-1.3	6.93e-20	14	remodelling	p10	WBGene00004490
WBGene00020214	attf-5	2.44e-20	14	remodelling	p10	WBGene00004490
WBGene00003218	mep-1	1e-09	14	remodelling	p10	WBGene00004490
WBGene00009448	zfp-2	2.04e-10	14	remodelling	p10	WBGene00004490
WBGene00013717	madf-10	3.29e-07	14	remodelling	p10	WBGene00004490
WBGene00003680	nhr-90	1.93e-06	14	remodelling	p10	WBGene00004490
WBGene00020399	ztf-4	6e-10	14	remodelling	p10	WBGene00004490
WBGene00001996	hpl-2	7.59e-10	14	remodelling	p10	WBGene00004490
WBGene00020763	ztf-18	6.61e-17	14	remodelling	p10	WBGene00004490
WBGene00011367	snpc-3.4	3.54e-21	14	remodelling	p10	WBGene00004490
WBGene00018433	ceh-82	9.3e-27	14	remodelling	p10	WBGene00004490
WBGene00001061	dpl-1	9.4e-16	14	remodelling	p10	WBGene00004490
WBGene00004857	sma-3	2.26e-06	14	remodelling	p10	WBGene00004490
WBGene00015285	gmeb-1	5.27e-08	14	remodelling	p10	WBGene00004490
WBGene00021552	zip-4	1.77e-13	14	remodelling	p10	WBGene00004490
WBGene00009743	sptf-1	3.1e-19	14	remodelling	p10	WBGene00004490
WBGene00000455	ceh-34	4.13e-06	14	remodelling	p10	WBGene00004490
WBGene00000459	ceh-38	3.83e-06	14	remodelling	p10	WBGene00004490
WBGene00002783	let-607	0.000628	14	remodelling	p10	WBGene00004490
WBGene00003020	lin-35	1.47e-07	14	remodelling	p10	WBGene00004490
WBGene00003633	nhr-43	0.00023	14	remodelling	p10	WBGene00004490
WBGene00000123	ama-1	8.79e-11	14	remodelling	p10	WBGene00004490
WBGene00000460	ceh-39	1.41e-39	14	remodelling	p10	WBGene00004490
WBGene00003025	lin-40	2.4e-05	14	remodelling	p10	WBGene00004490
WBGene00003220	mes-2	6.83e-23	14	remodelling	p10	WBGene00004490
WBGene00001974	hmg-4	1.87e-08	14	remodelling	p10	WBGene00004490
WBGene00003000	lin-11	2.35e-27	14	remodelling	p10	WBGene00004490
WBGene00003661	nhr-71	3.8e-05	14	remodelling	p10	WBGene00004490
WBGene00020930	hlh-30	0.000157	14	remodelling	p10	WBGene00004490
WBGene00006542	tbp-1	9.18e-19	14	remodelling	p10	WBGene00004490
WBGene00004319	rbr-2	3.59e-24	14	remodelling	p10	WBGene00004490
WBGene00011614	nfya-1	1.31e-23	14	remodelling	p10	WBGene00004490
WBGene00006959	xbp-1	2.45e-06	14	remodelling	p10	WBGene00004490
WBGene00003002	lin-13	3.57e-23	14	remodelling	p10	WBGene00004491
WBGene00003601	nhr-2	3.58e-13	14	remodelling	p10	WBGene00004491
WBGene00003218	mep-1	1e-09	14	remodelling	p10	WBGene00004491
WBGene00003610	nhr-11	4.14e-10	14	remodelling	p10	WBGene00004491
WBGene00001996	hpl-2	7.59e-10	14	remodelling	p10	WBGene00004491
WBGene00001860	him-1	2.59e-14	14	remodelling	p10	WBGene00004491
WBGene00001061	dpl-1	9.4e-16	14	remodelling	p10	WBGene00004491
WBGene00023497	lin-15B	6.1e-14	14	remodelling	p10	WBGene00004491
WBGene00000561	cnd-1	2.83e-11	14	remodelling	p10	WBGene00004491
WBGene00001436	fkh-4	1.09e-08	14	remodelling	p10	WBGene00004491
WBGene00021552	zip-4	1.77e-13	14	remodelling	p10	WBGene00004491
WBGene00015285	gmeb-1	5.27e-08	14	remodelling	p10	WBGene00004491
WBGene00004393	rnt-1	4.12e-15	14	remodelling	p10	WBGene00004491
WBGene00007624	hrde-1	8.42e-14	14	remodelling	p10	WBGene00004491
WBGene00003661	nhr-71	3.8e-05	14	remodelling	p10	WBGene00004491
WBGene00006542	tbp-1	9.18e-19	14	remodelling	p10	WBGene00004491
WBGene00009743	sptf-1	3.1e-19	14	remodelling	p10	WBGene00004491
WBGene00003637	nhr-47	3.19e-12	14	remodelling	p10	WBGene00004491
WBGene00022794	snu-23	9.97e-11	14	remodelling	p10	WBGene00004491
WBGene00003220	mes-2	6.83e-23	14	remodelling	p10	WBGene00004491
WBGene00003020	lin-35	1.47e-07	14	remodelling	p10	WBGene00004491
WBGene00003719	nhr-129	3.64e-08	14	remodelling	p10	WBGene00004491
WBGene00003619	nhr-20	6.79e-06	14	remodelling	p10	WBGene00004491
WBGene00020930	hlh-30	0.000157	14	remodelling	p10	WBGene00004491
WBGene00001974	hmg-4	1.87e-08	14	remodelling	p10	WBGene00004491
WBGene00003620	nhr-21	2.66e-05	14	remodelling	p10	WBGene00004491
WBGene00020214	attf-5	2.44e-20	14	remodelling	p10	WBGene00004491
WBGene00007433	swsn-7	2.88e-22	14	remodelling	p10	WBGene00004491
WBGene00008683	repo-1	1.64e-07	14	remodelling	p10	WBGene00004491
WBGene00000095	aha-1	9.4e-13	14	remodelling	p10	WBGene00004491
WBGene00003680	nhr-90	1.93e-06	14	remodelling	p10	WBGene00004491
WBGene00015513	snpc-1.1	1.3e-14	14	remodelling	p10	WBGene00004491
WBGene00006959	xbp-1	2.45e-06	14	remodelling	p10	WBGene00004491
WBGene00003000	lin-11	2.35e-27	14	remodelling	p10	WBGene00004491
WBGene00006577	tlf-1	1.49e-14	14	remodelling	p10	WBGene00004491
WBGene00000460	ceh-39	1.41e-39	14	remodelling	p10	WBGene00004491
WBGene00022554	duxl-1	4.07e-09	14	remodelling	p10	WBGene00004491
WBGene00018433	ceh-82	9.3e-27	14	remodelling	p10	WBGene00004491
WBGene00000459	ceh-38	3.83e-06	14	remodelling	p10	WBGene00004491
WBGene00004857	sma-3	2.26e-06	14	remodelling	p10	WBGene00004491
WBGene00000121	aly-2	1.75e-12	14	remodelling	p10	WBGene00004491
WBGene00011614	nfya-1	1.31e-23	14	remodelling	p10	WBGene00004491
WBGene00011367	snpc-3.4	3.54e-21	14	remodelling	p10	WBGene00004491
WBGene00001976	hmg-11	2.17e-26	14	remodelling	p10	WBGene00004491
WBGene00000455	ceh-34	4.13e-06	14	remodelling	p10	WBGene00004491
WBGene00045419	lsy-12	4.03e-08	14	remodelling	p10	WBGene00004491
WBGene00020763	ztf-18	6.61e-17	14	remodelling	p10	WBGene00004491
WBGene00003025	lin-40	2.4e-05	14	remodelling	p10	WBGene00004491
WBGene00004319	rbr-2	3.59e-24	14	remodelling	p10	WBGene00004491
WBGene00001851	hif-1	3.07e-13	14	remodelling	p10	WBGene00004491
WBGene00013717	madf-10	3.29e-07	14	remodelling	p10	WBGene00004491
WBGene00000123	ama-1	8.79e-11	14	remodelling	p10	WBGene00004491
WBGene00009584	drap-1	3e-09	14	remodelling	p10	WBGene00004491
WBGene00020399	ztf-4	6e-10	14	remodelling	p10	WBGene00004491
WBGene00017265	snpc-1.3	6.93e-20	14	remodelling	p10	WBGene00004491
WBGene00003633	nhr-43	0.00023	14	remodelling	p10	WBGene00004491
WBGene00006577	tlf-1	1.49e-14	14	remodelling	p10	WBGene00004493
WBGene00006542	tbp-1	9.18e-19	14	remodelling	p10	WBGene00004493
WBGene00003025	lin-40	2.4e-05	14	remodelling	p10	WBGene00004493
WBGene00001976	hmg-11	2.17e-26	14	remodelling	p10	WBGene00004493
WBGene00003218	mep-1	1e-09	14	remodelling	p10	WBGene00004493
WBGene00011367	snpc-3.4	3.54e-21	14	remodelling	p10	WBGene00004493
WBGene00001974	hmg-4	1.87e-08	14	remodelling	p10	WBGene00004493
WBGene00003680	nhr-90	1.93e-06	14	remodelling	p10	WBGene00004493
WBGene00002783	let-607	0.000628	14	remodelling	p10	WBGene00004493
WBGene00015513	snpc-1.1	1.3e-14	14	remodelling	p10	WBGene00004493
WBGene00001574	gei-17	1.44e-05	14	remodelling	p10	WBGene00004493
WBGene00006959	xbp-1	2.45e-06	14	remodelling	p10	WBGene00004493
WBGene00003610	nhr-11	4.14e-10	14	remodelling	p10	WBGene00004493
WBGene00000455	ceh-34	4.13e-06	14	remodelling	p10	WBGene00004493
WBGene00023497	lin-15B	6.1e-14	14	remodelling	p10	WBGene00004493
WBGene00017265	snpc-1.3	6.93e-20	14	remodelling	p10	WBGene00004493
WBGene00004333	rec-8	9.55e-07	14	remodelling	p10	WBGene00004493
WBGene00007433	swsn-7	2.88e-22	14	remodelling	p10	WBGene00004493
WBGene00000095	aha-1	9.4e-13	14	remodelling	p10	WBGene00004493
WBGene00004393	rnt-1	4.12e-15	14	remodelling	p10	WBGene00004493
WBGene00003220	mes-2	6.83e-23	14	remodelling	p10	WBGene00004493
WBGene00007053	chd-7	0.000508	14	remodelling	p10	WBGene00004493
WBGene00000460	ceh-39	1.41e-39	14	remodelling	p10	WBGene00004493
WBGene00003661	nhr-71	3.8e-05	14	remodelling	p10	WBGene00004493
WBGene00001996	hpl-2	7.59e-10	14	remodelling	p10	WBGene00004493
WBGene00019327	zip-2	3e-06	14	remodelling	p10	WBGene00004493
WBGene00003002	lin-13	3.57e-23	14	remodelling	p10	WBGene00004493
WBGene00022554	duxl-1	4.07e-09	14	remodelling	p10	WBGene00004493
WBGene00020763	ztf-18	6.61e-17	14	remodelling	p10	WBGene00004493
WBGene00001061	dpl-1	9.4e-16	14	remodelling	p10	WBGene00004493
WBGene00001981	hnd-1	0.000244	14	remodelling	p10	WBGene00004493
WBGene00007932	zip-5	2.54e-07	14	remodelling	p10	WBGene00004493
WBGene00013717	madf-10	3.29e-07	14	remodelling	p10	WBGene00004493
WBGene00003620	nhr-21	2.66e-05	14	remodelling	p10	WBGene00004493
WBGene00003000	lin-11	2.35e-27	14	remodelling	p10	WBGene00004493
WBGene00009743	sptf-1	3.1e-19	14	remodelling	p10	WBGene00004493
WBGene00022794	snu-23	9.97e-11	14	remodelling	p10	WBGene00004493
WBGene00007624	hrde-1	8.42e-14	14	remodelling	p10	WBGene00004493
WBGene00005006	spr-1	8.96e-11	14	remodelling	p10	WBGene00004493
WBGene00003637	nhr-47	3.19e-12	14	remodelling	p10	WBGene00004493
WBGene00004857	sma-3	2.26e-06	14	remodelling	p10	WBGene00004493
WBGene00001436	fkh-4	1.09e-08	14	remodelling	p10	WBGene00004493
WBGene00011614	nfya-1	1.31e-23	14	remodelling	p10	WBGene00004493
WBGene00000123	ama-1	8.79e-11	14	remodelling	p10	WBGene00004493
WBGene00009461	madf-2	0.000581	14	remodelling	p10	WBGene00004493
WBGene00001953	hlh-8	1.44e-07	14	remodelling	p10	WBGene00004493
WBGene00018433	ceh-82	9.3e-27	14	remodelling	p10	WBGene00004493
WBGene00000431	ceh-6	3.93e-05	14	remodelling	p10	WBGene00004493
WBGene00008683	repo-1	1.64e-07	14	remodelling	p10	WBGene00004493
WBGene00009584	drap-1	3e-09	14	remodelling	p10	WBGene00004493
WBGene00045419	lsy-12	4.03e-08	14	remodelling	p10	WBGene00004493
WBGene00021552	zip-4	1.77e-13	14	remodelling	p10	WBGene00004493
WBGene00003046	lir-3	4.66e-15	14	remodelling	p10	WBGene00004493
WBGene00003633	nhr-43	0.00023	14	remodelling	p10	WBGene00004493
WBGene00006342	sup-37	1.71e-06	14	remodelling	p10	WBGene00004493
WBGene00001860	him-1	2.59e-14	14	remodelling	p10	WBGene00004493
WBGene00000459	ceh-38	3.83e-06	14	remodelling	p10	WBGene00004493
WBGene00005008	spr-3	3.98e-05	14	remodelling	p10	WBGene00004493
WBGene00004319	rbr-2	3.59e-24	14	remodelling	p10	WBGene00004493
WBGene00020930	hlh-30	0.000157	14	remodelling	p10	WBGene00004493
WBGene00003020	lin-35	1.47e-07	14	remodelling	p10	WBGene00004493
WBGene00003719	nhr-129	3.64e-08	14	remodelling	p10	WBGene00004493
WBGene00009448	zfp-2	2.04e-10	14	remodelling	p10	WBGene00004493
WBGene00020214	attf-5	2.44e-20	14	remodelling	p10	WBGene00004493
WBGene00001851	hif-1	3.07e-13	14	remodelling	p10	WBGene00004493
WBGene00000561	cnd-1	2.83e-11	14	remodelling	p10	WBGene00004493
WBGene00003619	nhr-20	6.79e-06	14	remodelling	p10	WBGene00004493
WBGene00001514	xnd-1	1.15e-09	14	remodelling	p10	WBGene00004493
WBGene00015285	gmeb-1	5.27e-08	14	remodelling	p10	WBGene00004493
WBGene00020399	ztf-4	6e-10	14	remodelling	p10	WBGene00004493
WBGene00001976	hmg-11	2.17e-26	14	remodelling	p10	WBGene00004496
WBGene00019327	zip-2	3e-06	14	remodelling	p10	WBGene00004496
WBGene00003610	nhr-11	4.14e-10	14	remodelling	p10	WBGene00004496
WBGene00003661	nhr-71	3.8e-05	14	remodelling	p10	WBGene00004496
WBGene00008683	repo-1	1.64e-07	14	remodelling	p10	WBGene00004496
WBGene00020214	attf-5	2.44e-20	14	remodelling	p10	WBGene00004496
WBGene00003218	mep-1	1e-09	14	remodelling	p10	WBGene00004496
WBGene00001061	dpl-1	9.4e-16	14	remodelling	p10	WBGene00004496
WBGene00011367	snpc-3.4	3.54e-21	14	remodelling	p10	WBGene00004496
WBGene00003620	nhr-21	2.66e-05	14	remodelling	p10	WBGene00004496
WBGene00000460	ceh-39	1.41e-39	14	remodelling	p10	WBGene00004496
WBGene00015513	snpc-1.1	1.3e-14	14	remodelling	p10	WBGene00004496
WBGene00001851	hif-1	3.07e-13	14	remodelling	p10	WBGene00004496
WBGene00004393	rnt-1	4.12e-15	14	remodelling	p10	WBGene00004496
WBGene00020399	ztf-4	6e-10	14	remodelling	p10	WBGene00004496
WBGene00017265	snpc-1.3	6.93e-20	14	remodelling	p10	WBGene00004496
WBGene00003637	nhr-47	3.19e-12	14	remodelling	p10	WBGene00004496
WBGene00000123	ama-1	8.79e-11	14	remodelling	p10	WBGene00004496
WBGene00011614	nfya-1	1.31e-23	14	remodelling	p10	WBGene00004496
WBGene00020930	hlh-30	0.000157	14	remodelling	p10	WBGene00004496
WBGene00006542	tbp-1	9.18e-19	14	remodelling	p10	WBGene00004496
WBGene00023497	lin-15B	6.1e-14	14	remodelling	p10	WBGene00004496
WBGene00003020	lin-35	1.47e-07	14	remodelling	p10	WBGene00004496
WBGene00003719	nhr-129	3.64e-08	14	remodelling	p10	WBGene00004496
WBGene00003000	lin-11	2.35e-27	14	remodelling	p10	WBGene00004496
WBGene00004857	sma-3	2.26e-06	14	remodelling	p10	WBGene00004496
WBGene00007932	zip-5	2.54e-07	14	remodelling	p10	WBGene00004496
WBGene00018433	ceh-82	9.3e-27	14	remodelling	p10	WBGene00004496
WBGene00000459	ceh-38	3.83e-06	14	remodelling	p10	WBGene00004496
WBGene00003002	lin-13	3.57e-23	14	remodelling	p10	WBGene00004496
WBGene00007624	hrde-1	8.42e-14	14	remodelling	p10	WBGene00004496
WBGene00003680	nhr-90	1.93e-06	14	remodelling	p10	WBGene00004496
WBGene00005008	spr-3	3.98e-05	14	remodelling	p10	WBGene00004496
WBGene00006577	tlf-1	1.49e-14	14	remodelling	p10	WBGene00004496
WBGene00003619	nhr-20	6.79e-06	14	remodelling	p10	WBGene00004496
WBGene00002783	let-607	0.000628	14	remodelling	p10	WBGene00004496
WBGene00022794	snu-23	9.97e-11	14	remodelling	p10	WBGene00004496
WBGene00003220	mes-2	6.83e-23	14	remodelling	p10	WBGene00004496
WBGene00001974	hmg-4	1.87e-08	14	remodelling	p10	WBGene00004496
WBGene00015285	gmeb-1	5.27e-08	14	remodelling	p10	WBGene00004496
WBGene00009743	sptf-1	3.1e-19	14	remodelling	p10	WBGene00004496
WBGene00008683	repo-1	1.64e-07	14	remodelling	p10	WBGene00004497
WBGene00007624	hrde-1	8.42e-14	14	remodelling	p10	WBGene00004497
WBGene00009448	zfp-2	2.04e-10	14	remodelling	p10	WBGene00004497
WBGene00000095	aha-1	9.4e-13	14	remodelling	p10	WBGene00004497
WBGene00022554	duxl-1	4.07e-09	14	remodelling	p10	WBGene00004497
WBGene00003000	lin-11	2.35e-27	14	remodelling	p10	WBGene00004497
WBGene00006959	xbp-1	2.45e-06	14	remodelling	p10	WBGene00004497
WBGene00004411	rpc-1	2.72e-06	14	remodelling	p10	WBGene00004497
WBGene00000431	ceh-6	3.93e-05	14	remodelling	p10	WBGene00004497
WBGene00013717	madf-10	3.29e-07	14	remodelling	p10	WBGene00004497
WBGene00004393	rnt-1	4.12e-15	14	remodelling	p10	WBGene00004497
WBGene00003680	nhr-90	1.93e-06	14	remodelling	p10	WBGene00004497
WBGene00020214	attf-5	2.44e-20	14	remodelling	p10	WBGene00004497
WBGene00001996	hpl-2	7.59e-10	14	remodelling	p10	WBGene00004497
WBGene00018433	ceh-82	9.3e-27	14	remodelling	p10	WBGene00004497
WBGene00000460	ceh-39	1.41e-39	14	remodelling	p10	WBGene00004497
WBGene00020763	ztf-18	6.61e-17	14	remodelling	p10	WBGene00004497
WBGene00004857	sma-3	2.26e-06	14	remodelling	p10	WBGene00004497
WBGene00006577	tlf-1	1.49e-14	14	remodelling	p10	WBGene00004497
WBGene00001574	gei-17	1.44e-05	14	remodelling	p10	WBGene00004497
[truncated: 61,973 more rows]
