# Supplementary material for: Time-course swRNA-seq uncovers a hierarchical gene regulatory network in controlling the response-repair-remodeling after wounding
Source: Commun Biol. 2024 Jun 6;7:694. doi: 10.1038/s42003-024-06352-w (PMC11156874; doi:10.1038/s42003-024-06352-w)
Supplement: Supplementary file 7 — Supplementary Data 4 [file 42003_2024_6352_MOESM7_ESM.xlsx]

## Sheet: Motif
Supplementary Data 4. De-novo motif discovery in the promoter sequences of up-regulated genes.
Time point	De novo motif	% of Targets	% of Background	P-value	TF	Motif similiarity with TF	Known motifs
0.25h		0.4335	0.2546	1e-64	hif-1	0.81
0.5h		0.1391	0.0484	1e-44	cebp-1	0.94
0.5h		0.4619	0.2913	1e-47	pqm-1	0.97
0.5h		0.2836	0.1067	1e-87	AP-1	0.98
1h		0.1625	0.0651	1e-42	cebp-1	0.9
1h		0.516	0.3419	1e-48	pqm-1	0.98
1h		0.28	0.1089	1e-82	AP-1	0.98
2h		0.3332	0.2129	1e-50	pqm-1	0.96
2h		0.2508	0.1303	1e-59	cebp-1	0.92
2h		0.4438	0.2622	1e-87	AP-1	0.98
4h		0.3501	0.2362	1e-32	cebp-1	0.95
4h		0.3225	0.1941	1e-33	pqm-1	0.97
4h		0.3199	0.1546	1e-59	AP-1	0.96
16h		0.4688	0.2951	1e-50	pqm-1	0.98
