# Supplementary material for: Time-course swRNA-seq uncovers a hierarchical gene regulatory network in controlling the response-repair-remodeling after wounding
Source: Commun Biol. 2024 Jun 6;7:694. doi: 10.1038/s42003-024-06352-w (PMC11156874; doi:10.1038/s42003-024-06352-w)
Supplement: Supplementary file 8 — Supplementary Data 5 [file 42003_2024_6352_MOESM8_ESM.xlsx]

## Sheet: TF-Topic
Supplementary Table 5. Transcriptional regulatory modules including TF-topic and target-topic assignments.
TF	Time point (h)	Topic1	Topic2	Topic3	Topic4	Topic5	Topic6	Topic7	Topic8
aha-1	0.25	N	N	N	N	N	N	N	N
aha-1	14	N	N	N	N	N	N	N	N
aly-1	0.25	N	N	N	N	N	N	N	N
aly-2	0.25	N	N	N	N	N	N	N	N
aly-2	0.5	N	N	N	N	N	N	N	N
aly-2	14	N	N	N	N	N	N	N	N
ama-1	0.25	N	N	N	N	N	Y	N	N
ama-1	14	N	Y	N	N	N	N	N	N
ast-1	0.25	N	N	N	N	Y	N	N	N
ast-1	0.5	N	N	N	N	N	N	N	N
atf-5	0.25	N	N	N	N	N	N	N	Y
atf-5	0.5	N	N	N	N	N	N	N	N
atf-7	0.25	N	N	N	N	N	N	N	Y
atf-7	0.5	N	N	N	N	N	N	N	N
athp-1	0.25	N	N	N	Y	Y	N	N	N
athp-1	0.5	N	N	N	N	N	N	Y	N
attf-5	14	N	Y	N	N	N	N	N	N
bcl-11	0.25	N	N	N	N	N	N	N	N
cdc-5L	0.25	N	N	N	N	N	N	N	Y
cdc-5L	0.5	N	N	N	N	N	N	N	N
ceh-13	0.25	N	N	N	N	N	N	N	N
ceh-14	0.5	N	N	N	N	N	N	Y	N
ceh-18	0.25	N	N	N	Y	N	N	N	N
ceh-18	0.5	N	N	N	N	N	N	Y	N
ceh-19	0.25	N	N	N	Y	N	N	N	N
ceh-20	0.25	N	N	N	N	Y	N	N	N
ceh-22	0.25	N	N	N	N	N	N	N	Y
ceh-27	0.25	N	N	N	N	N	Y	N	N
ceh-34	14	N	Y	N	N	N	N	N	N
ceh-37	0.25	N	N	N	N	N	N	N	N
ceh-38	0.25	N	N	N	N	Y	N	N	N
ceh-38	14	N	Y	N	N	N	N	N	N
ceh-39	0.25	N	N	N	N	N	N	N	N
ceh-39	0.5	N	N	N	N	N	N	N	N
ceh-39	14	N	Y	N	N	N	N	N	N
ceh-40	0.25	N	N	N	N	N	N	N	Y
ceh-40	0.5	N	N	N	N	N	N	N	N
ceh-40	14	Y	N	N	N	N	N	N	N
ceh-45	0.25	N	N	N	N	N	N	N	N
ceh-58	0.25	N	N	N	Y	N	N	N	N
ceh-6	0.25	N	N	N	N	N	N	N	N
ceh-6	14	N	N	N	N	N	N	N	N
ceh-60	0.25	N	N	N	N	Y	N	N	N
ceh-60	0.5	N	N	N	N	N	N	Y	N
ceh-60	14	Y	N	N	N	N	N	N	N
ceh-63	0.25	N	N	N	Y	N	N	N	N
ceh-63	0.5	N	N	N	N	N	N	N	N
ceh-63	14	N	N	N	N	N	N	N	N
ceh-7	14	N	N	N	N	N	N	N	N
ceh-74	0.25	N	N	N	N	Y	N	N	N
ceh-79	0.25	N	N	N	N	N	N	N	N
ceh-82	0.25	N	N	N	N	N	Y	N	N
ceh-82	14	N	Y	N	N	N	N	N	N
ceh-83	0.25	N	N	N	N	N	N	N	N
ceh-9	0.25	N	N	N	N	N	N	N	N
cey-1	0.25	N	N	N	N	N	N	N	N
cey-1	0.5	N	N	N	N	N	N	N	N
cey-1	14	N	N	N	N	N	N	N	N
chd-7	0.25	N	N	N	N	N	N	N	N
chd-7	14	N	N	N	N	N	N	N	N
cnd-1	14	N	N	N	N	N	N	N	N
crh-1	0.25	N	N	N	N	N	N	N	Y
crh-1	0.5	N	N	N	N	N	N	N	N
crh-2	0.25	N	N	N	N	N	Y	N	Y
daf-12	0.25	N	N	N	N	N	N	N	N
daf-16	0.25	N	N	N	Y	N	N	N	N
daf-16	0.5	N	N	Y	N	N	N	N	N
daf-16	14	Y	N	N	N	N	N	N	N
dao-5	0.25	N	N	N	N	N	N	N	N
die-1	0.25	N	N	N	N	Y	N	N	Y
die-1	0.5	N	N	N	N	N	N	Y	N
die-1	14	Y	N	N	N	N	N	N	N
dmd-6	0.25	N	N	N	Y	N	N	N	Y
dmd-6	0.5	N	N	N	N	N	N	Y	N
dmd-6	14	Y	N	N	N	N	N	N	N
dpff-1	0.25	N	N	N	N	N	N	N	N
dpl-1	0.25	N	N	N	N	N	Y	N	N
dpl-1	0.5	Y	N	N	N	N	N	N	N
dpl-1	14	N	Y	N	N	N	N	N	N
dpy-27	0.25	N	N	N	N	N	N	N	N
drap-1	0.25	N	N	N	N	N	N	N	N
drap-1	14	N	N	N	N	N	N	N	N
duxl-1	0.25	N	N	N	N	N	N	N	N
duxl-1	14	N	N	N	N	N	N	N	N
dve-1	0.25	N	N	N	Y	N	N	N	N
dve-1	0.5	N	N	N	N	N	N	N	N
efl-1	0.25	N	N	N	N	Y	N	N	N
efl-1	0.5	N	N	N	N	N	N	Y	N
efl-3	0.5	N	N	N	N	N	N	Y	N
egl-13	0.25	N	N	N	Y	Y	N	N	N
egl-13	0.5	N	N	N	N	N	N	Y	N
egl-18	0.25	N	N	N	Y	N	N	N	N
egl-18	0.5	N	N	N	N	N	N	Y	N
egl-18	14	Y	N	N	N	N	N	N	N
egl-18	6	N	N	N	N	N	N	N	N
egl-27	0.25	N	N	N	Y	N	N	N	N
egl-27	0.5	N	N	N	N	N	N	Y	N
egl-27	14	Y	N	N	N	N	N	N	N
egl-44	0.25	N	N	N	N	Y	N	N	N
egl-44	0.5	N	N	N	N	N	N	N	N
egl-44	14	Y	N	N	N	N	N	N	N
egrh-2	0.25	N	N	N	N	N	N	N	N
elf-1	0.25	N	N	N	N	Y	N	N	N
elf-1	0.5	N	N	N	N	N	N	N	N
elt-1	0.25	N	N	N	Y	N	N	N	Y
elt-1	0.5	N	N	N	N	N	N	Y	N
elt-1	14	Y	N	N	N	N	N	N	N
elt-2	0.25	N	N	N	Y	N	N	N	N
elt-2	0.5	N	N	N	N	N	N	Y	N
elt-3	0.25	N	N	N	Y	Y	N	N	N
elt-3	0.5	N	N	N	N	N	N	Y	N
elt-3	14	Y	N	N	N	N	N	N	N
elt-7	0.25	N	N	N	Y	N	N	N	N
elt-7	0.5	N	N	N	N	N	N	Y	N
elt-7	14	Y	N	N	N	N	N	N	N
end-1	0.5	N	N	N	N	N	N	N	N
end-3	0.5	N	N	N	N	N	N	N	N
end-3	14	Y	N	N	N	N	N	N	N
end-3	24	N	N	N	N	N	N	N	N
eor-1	0.25	N	N	N	N	Y	N	N	Y
eor-1	0.5	N	N	N	N	N	N	Y	N
ets-4	0.25	N	N	N	N	Y	N	N	N
ets-4	0.5	N	N	N	N	N	N	N	N
ets-5	0.25	N	N	N	N	Y	N	N	N
fezf-1	14	Y	N	N	N	N	N	N	N
fkh-4	14	N	N	N	N	N	N	N	N
fkh-6	0.25	N	N	N	N	N	N	N	Y
fkh-7	0.5	N	N	Y	N	N	N	N	N
fkh-9	0.25	N	N	N	N	Y	N	N	Y
fkh-9	0.5	N	N	N	N	N	N	Y	N
fkh-9	14	Y	N	N	N	N	N	N	N
fos-1	0.25	N	N	N	Y	N	Y	N	N
fos-1	0.5	N	N	Y	N	N	N	N	N
gei-17	0.25	N	N	N	N	N	N	N	N
gei-17	14	N	N	N	N	N	N	N	N
gei-3	0.25	N	N	N	N	N	N	N	N
gei-8	0.25	N	N	N	N	N	N	N	N
gmeb-1	0.25	N	N	N	N	N	Y	N	N
gmeb-1	0.5	N	N	N	N	N	N	N	N
gmeb-1	14	N	Y	N	N	N	N	N	N
hif-1	0.25	N	N	N	N	N	N	N	N
hif-1	0.5	N	N	N	N	N	N	N	N
hif-1	14	N	Y	N	N	N	N	N	N
him-1	0.25	N	N	N	N	N	N	N	N
him-1	14	N	N	N	N	N	N	N	N
hlh-1	0.25	N	N	N	N	N	N	N	Y
hlh-11	0.25	N	N	N	N	N	Y	N	N
hlh-11	0.5	N	N	N	N	N	N	Y	N
hlh-12	0.25	N	N	N	N	N	N	N	N
hlh-12	0.5	N	N	N	N	N	N	N	N
hlh-30	0.25	N	N	N	N	N	Y	N	N
hlh-30	0.5	N	N	N	N	N	N	N	N
hlh-30	14	N	Y	N	N	N	N	N	N
hlh-30	24	N	N	N	N	N	N	N	N
hlh-6	0.25	N	N	N	N	N	N	N	N
hlh-8	0.25	N	N	N	N	N	N	N	N
hlh-8	14	N	N	N	N	N	N	N	N
hmbx-1	0.25	N	N	N	N	N	N	N	N
hmbx-1	14	N	N	N	N	N	N	N	N
hmg-11	0.25	N	N	N	N	N	N	N	N
hmg-11	14	N	Y	N	N	N	N	N	N
hmg-12	0.25	N	N	N	N	Y	N	N	N
hmg-12	0.5	N	N	N	N	N	N	Y	N
hmg-12	14	Y	N	N	N	N	N	N	N
hmg-4	0.25	N	N	N	N	N	N	N	N
hmg-4	14	N	N	N	N	N	N	N	N
hnd-1	14	N	N	N	N	N	N	N	N
hpl-2	0.25	N	N	N	N	N	N	N	N
hpl-2	14	N	N	N	N	N	N	N	N
hrde-1	0.25	N	N	N	N	N	N	N	N
hrde-1	0.5	N	N	N	N	N	N	N	N
hrde-1	14	N	N	N	N	N	N	N	N
irx-1	0.25	N	N	N	N	N	Y	N	N
jun-1	0.25	N	N	N	Y	N	Y	N	N
jun-1	0.5	N	N	Y	N	N	N	N	N
klf-1	0.25	N	N	N	N	Y	N	N	N
klf-3	0.25	N	N	N	N	Y	N	N	N
klu-2	0.25	N	N	N	N	Y	N	N	N
klu-2	0.5	N	N	N	N	N	N	N	N
let-607	0.25	N	N	N	N	N	N	N	N
let-607	0.5	N	N	N	N	N	N	N	N
let-607	14	N	N	N	N	N	N	N	N
let-607	24	N	N	N	N	N	N	N	N
lim-6	0.25	N	N	N	N	N	N	N	N
lim-7	0.25	N	N	N	N	N	N	N	N
lin-1	0.25	N	N	N	N	Y	N	N	N
lin-11	0.25	N	N	N	N	N	N	N	N
lin-11	14	N	Y	N	N	N	N	N	N
lin-13	0.25	N	N	N	N	N	Y	N	N
lin-13	14	N	Y	N	N	N	N	N	N
lin-15B	0.25	N	N	N	N	N	Y	N	N
lin-15B	14	N	Y	N	N	N	N	N	N
lin-28	0.25	N	N	N	Y	Y	N	N	N
lin-28	0.5	N	N	N	N	N	N	Y	N
lin-28	14	Y	N	N	N	N	N	N	N
lin-29	0.25	N	N	N	N	Y	N	N	N
lin-29	0.5	N	N	N	N	N	N	Y	N
lin-35	0.25	N	N	N	N	N	Y	N	N
lin-35	0.5	N	N	N	N	N	N	N	N
lin-35	14	N	Y	N	N	N	N	N	N
lin-39	0.25	N	N	N	N	Y	N	N	Y
lin-39	0.5	N	N	N	N	N	N	Y	N
lin-40	0.25	N	N	N	N	N	N	N	N
lin-40	14	N	N	N	N	N	N	N	N
lin-54	0.25	N	N	N	Y	Y	N	N	N
lin-54	0.5	N	N	N	N	N	N	Y	N
lir-3	0.25	N	N	N	N	N	N	N	N
lir-3	14	N	N	N	N	N	N	N	N
lsl-1	0.25	N	N	N	N	N	N	N	Y
lsl-1	0.5	Y	N	N	N	N	N	Y	N
lsy-12	0.25	N	N	N	N	N	N	N	N
lsy-12	14	N	N	N	N	N	N	N	N
lsy-2	0.25	N	N	N	N	N	N	N	Y
lsy-2	0.5	N	N	N	N	N	N	Y	N
lsy-27	0.25	N	N	N	N	Y	N	N	N
mab-23	0.5	N	N	N	N	N	N	Y	N
mab-23	14	Y	N	N	N	N	N	N	N
madf-10	0.25	N	N	N	N	N	N	N	N
madf-10	14	N	N	N	N	N	N	N	N
madf-2	14	N	N	N	N	N	N	N	N
mdl-1	0.25	N	N	N	N	N	Y	N	N
mec-3	0.5	N	N	N	N	N	N	N	N
mec-3	14	Y	N	N	N	N	N	N	N
mef-2	0.5	N	N	N	N	N	N	Y	N
mel-28	14	N	N	N	N	N	N	N	N
mep-1	0.25	N	N	N	N	N	Y	N	N
mep-1	14	N	Y	N	N	N	N	N	N
mes-2	0.25	N	N	N	N	N	Y	N	N
mes-2	14	N	Y	N	N	N	N	N	N
mes-4	0.25	N	N	N	N	N	N	N	N
mes-4	0.5	N	N	N	N	N	N	N	N
mex-6	0.25	N	N	N	Y	N	N	N	Y
mex-6	0.5	N	N	N	N	N	N	Y	N
mex-6	14	Y	N	N	N	N	N	N	N
mxl-1	0.25	N	N	N	N	N	N	N	N
mxl-3	0.25	N	N	N	N	N	Y	N	N
mxl-3	14	Y	N	N	N	N	N	N	N
nfya-1	0.25	N	N	N	N	N	Y	N	N
nfya-1	14	N	Y	N	N	N	N	N	N
nhr-10	0.25	N	N	N	N	N	N	N	N
nhr-10	0.5	N	N	N	N	N	N	N	N
nhr-101	14	Y	N	N	N	N	N	N	N
nhr-102	0.25	N	N	N	N	N	N	N	N
nhr-102	0.5	N	N	N	N	N	N	N	N
nhr-104	0.25	N	N	N	N	N	N	N	Y
nhr-104	0.5	N	N	N	N	N	N	N	N
nhr-11	14	N	N	N	N	N	N	N	N
nhr-12	0.5	N	N	N	N	N	N	N	N
nhr-12	14	N	N	N	N	N	N	N	N
nhr-120	0.25	N	N	N	N	N	N	N	N
nhr-120	0.5	N	N	N	N	N	N	N	N
nhr-120	14	N	N	N	N	N	N	N	N
nhr-129	0.5	N	N	N	N	N	N	N	N
nhr-129	14	N	Y	N	N	N	N	N	N
nhr-132	0.25	N	N	N	N	N	N	N	Y
nhr-132	0.5	N	N	N	N	N	N	N	N
nhr-132	14	Y	N	N	N	N	N	N	N
nhr-134	0.25	N	N	N	N	N	N	N	N
nhr-134	0.5	N	N	N	N	N	N	N	N
nhr-138	0.25	N	N	N	N	N	N	N	Y
nhr-138	0.5	N	N	N	N	N	N	Y	N
nhr-138	14	Y	N	N	N	N	N	N	N
nhr-143	0.25	N	N	N	N	N	N	N	N
nhr-178	0.5	N	N	Y	N	N	N	N	N
nhr-182	0.25	N	N	N	N	Y	N	N	N
nhr-182	0.5	N	N	N	N	N	N	N	N
nhr-190	0.25	N	N	N	N	Y	N	N	N
nhr-190	0.5	N	N	N	N	N	N	N	N
nhr-2	0.25	N	N	N	N	N	N	N	N
nhr-2	14	N	N	N	N	N	N	N	N
nhr-20	0.25	N	N	N	N	N	Y	N	N
nhr-20	0.5	N	N	N	N	N	N	N	N
nhr-20	14	N	Y	N	N	N	N	N	N
nhr-204	0.25	N	N	N	N	N	N	N	N
nhr-204	14	Y	N	N	N	N	N	N	N
nhr-21	0.25	N	N	N	N	N	N	N	N
nhr-21	14	N	Y	N	N	N	N	N	N
nhr-212	0.25	N	N	N	N	Y	N	N	N
nhr-212	0.5	N	N	N	N	N	N	N	N
nhr-23	0.25	N	N	N	N	N	Y	N	N
nhr-236	0.25	N	N	N	Y	N	N	N	Y
nhr-236	0.5	N	N	N	N	N	N	Y	N
nhr-237	0.5	N	N	N	N	N	N	N	N
nhr-256	0.25	N	N	N	N	N	N	N	N
nhr-256	0.5	N	N	N	N	N	N	N	N
nhr-273	0.25	N	N	N	N	N	N	N	N
nhr-273	14	N	N	N	N	N	N	N	N
nhr-28	0.25	N	N	N	Y	N	N	N	N
nhr-28	0.5	N	N	Y	N	N	N	N	N
nhr-28	14	Y	N	N	N	N	N	N	N
nhr-28	24	N	N	N	N	N	N	N	N
nhr-35	0.25	N	N	N	N	N	N	N	N
nhr-36	0.25	N	N	N	N	N	N	N	Y
nhr-36	0.5	N	N	N	N	N	N	N	N
nhr-37	0.5	N	N	Y	N	N	N	N	N
nhr-43	0.25	N	N	N	N	N	N	N	N
nhr-43	14	N	N	N	N	N	N	N	N
nhr-46	0.25	N	N	N	N	N	N	N	Y
nhr-46	0.5	N	N	N	N	N	N	N	N
nhr-46	14	Y	N	N	N	N	N	N	N
nhr-47	0.25	N	N	N	N	N	Y	N	N
nhr-47	14	N	Y	N	N	N	N	N	N
nhr-48	0.5	N	N	N	N	N	N	Y	N
nhr-5	0.5	N	N	N	N	N	N	N	N
nhr-6	0.5	N	N	N	N	N	N	N	N
nhr-64	0.25	N	N	N	N	Y	N	N	N
nhr-64	0.5	N	N	N	N	N	N	N	N
nhr-64	14	N	N	N	N	N	N	N	N
nhr-65	0.25	N	N	N	Y	N	N	N	Y
nhr-65	0.5	N	N	Y	N	N	N	N	N
nhr-66	0.25	N	N	N	N	N	N	N	Y
nhr-66	0.5	N	N	N	N	N	N	N	N
nhr-66	14	Y	N	N	N	N	N	N	N
nhr-67	0.25	N	N	N	N	N	N	N	N
nhr-67	0.5	N	N	N	N	N	N	N	N
nhr-67	14	N	N	N	N	N	N	N	N
nhr-69	0.25	N	N	N	Y	N	N	N	N
nhr-69	0.5	N	N	N	N	N	N	N	N
nhr-69	14	N	N	N	N	N	N	N	N
nhr-71	0.25	N	N	N	N	N	Y	N	N
nhr-71	0.5	N	N	N	N	N	N	N	N
nhr-71	14	N	Y	N	N	N	N	N	N
nhr-76	0.25	N	N	N	N	N	N	N	N
nhr-80	0.25	N	N	N	Y	N	N	N	N
nhr-80	0.5	N	N	N	N	N	N	N	N
nhr-80	6	N	N	N	N	N	N	N	N
nhr-84	0.25	N	N	N	Y	N	N	N	N
nhr-84	0.5	N	N	N	N	N	N	N	N
nhr-90	0.25	N	N	N	N	N	Y	N	N
nhr-90	0.5	N	N	N	N	N	N	N	N
nhr-90	14	N	Y	N	N	N	N	N	N
nsy-7	0.25	N	N	N	N	N	N	N	N
nsy-7	0.5	N	N	N	N	N	N	N	N
pal-1	0.25	N	N	N	N	N	N	N	N
pal-1	0.5	N	N	N	N	N	N	N	N
pal-1	14	Y	N	N	N	N	N	N	N
pat-9	0.25	N	N	N	N	N	N	N	N
pat-9	0.5	N	N	N	N	N	N	N	N
pha-4	0.25	N	N	N	Y	Y	N	N	N
pha-4	0.5	N	N	N	N	N	N	Y	N
pqm-1	0.25	N	N	N	Y	N	N	N	N
pqm-1	0.5	N	N	Y	N	N	N	N	N
pqm-1	6	N	N	N	N	N	N	N	N
rbr-2	0.25	N	N	N	N	N	N	N	N
rbr-2	14	N	Y	N	N	N	N	N	N
rec-8	0.25	N	N	N	N	N	N	N	N
rec-8	0.5	N	N	N	N	N	N	N	N
rec-8	14	N	N	N	N	N	N	N	N
ref-1	14	N	N	N	N	N	N	N	N
repo-1	0.25	N	N	N	N	N	N	N	N
repo-1	0.5	N	N	N	N	N	N	N	N
repo-1	14	N	N	N	N	N	N	N	N
rnt-1	14	N	Y	N	N	N	N	N	N
rpc-1	0.5	N	N	N	N	N	N	N	N
rpc-1	14	N	N	N	N	N	N	N	N
sdc-2	0.25	N	N	N	N	N	N	N	N
sem-4	0.25	N	N	N	N	N	N	N	N
sex-1	14	N	N	N	N	N	N	N	N
skn-1	0.25	N	N	N	N	Y	N	N	N
skn-1	0.5	N	N	N	N	N	N	Y	N
skn-1	14	Y	N	N	N	N	N	N	N
slr-2	0.25	N	N	N	N	N	N	N	Y
slr-2	0.5	N	N	N	N	N	N	N	N
sma-3	0.25	N	N	N	N	N	Y	N	N
sma-3	0.5	N	N	N	N	N	N	N	N
sma-3	14	N	Y	N	N	N	N	N	N
sma-4	0.25	N	N	N	N	N	N	N	N
sma-4	0.5	N	N	N	N	N	N	N	N
sma-9	0.25	N	N	N	N	N	Y	N	N
sma-9	0.5	N	N	N	N	N	N	N	N
snpc-1.1	0.25	N	N	N	N	N	N	N	N
snpc-1.1	0.5	N	N	N	N	N	N	N	N
snpc-1.1	14	N	N	N	N	N	N	N	N
snpc-1.3	14	N	Y	N	N	N	N	N	N
snpc-3.4	0.25	N	N	N	N	N	N	N	N
snpc-3.4	0.5	N	N	N	N	N	N	N	N
snpc-3.4	14	N	Y	N	N	N	N	N	N
snpc-4	0.25	N	N	N	N	N	N	N	Y
snpc-4	0.5	N	N	N	N	N	N	Y	N
snpc-4	14	Y	N	N	N	N	N	N	N
snu-23	0.25	N	N	N	N	N	Y	N	N
snu-23	14	N	Y	N	N	N	N	N	N
somi-1	0.25	N	N	N	N	N	N	N	N
sox-3	0.25	N	N	N	N	N	N	N	N
sox-4	0.25	N	N	N	Y	N	N	N	N
sox-4	0.5	N	N	N	N	N	N	N	N
spe-44	0.25	N	N	N	N	N	N	N	N
spe-44	0.5	N	N	N	N	N	N	N	N
spr-1	0.25	N	N	N	N	N	N	N	N
spr-1	0.5	N	N	N	N	N	N	N	N
spr-1	14	N	N	N	N	N	N	N	N
spr-3	0.25	N	N	N	N	N	N	N	N
spr-3	14	N	N	N	N	N	N	N	N
sptf-1	0.25	N	N	N	N	N	N	N	N
sptf-1	14	N	N	N	N	N	N	N	N
sptf-3	0.25	N	N	N	N	Y	N	N	N
sup-37	0.25	N	N	N	N	N	N	N	N
sup-37	14	N	N	N	N	N	N	N	N
swsn-7	0.25	N	N	N	N	N	N	N	N
swsn-7	14	N	Y	N	N	N	N	N	N
syd-9	0.25	N	N	N	N	Y	N	N	N
syd-9	0.5	N	N	N	N	N	N	N	N
tag-97	0.25	N	N	N	N	Y	N	N	N
tag-97	0.5	N	N	N	N	N	N	N	N
tag-97	14	Y	N	N	N	N	N	N	N
tbp-1	0.25	N	N	N	N	N	N	N	N
tbp-1	0.5	N	N	N	N	N	N	N	N
tbp-1	14	N	Y	N	N	N	N	N	N
tbp-1	24	N	N	N	N	N	N	N	N
tbx-2	0.25	N	N	N	N	Y	N	N	N
tbx-33	0.25	N	N	N	N	N	N	N	Y
tbx-33	0.5	N	N	N	N	N	N	N	N
tlf-1	0.25	N	N	N	N	N	N	N	N
tlf-1	0.5	N	N	N	N	N	N	N	N
tlf-1	14	N	N	N	N	N	N	N	N
ttx-3	0.5	N	N	N	N	N	N	N	N
unc-120	0.25	N	N	N	N	N	N	N	N
unc-130	0.25	N	N	N	Y	Y	N	N	N
unc-30	0.25	N	N	N	N	N	N	N	N
unc-4	0.25	N	N	N	Y	N	N	N	N
unc-42	0.25	N	N	N	N	N	Y	N	N
unc-62	0.25	N	N	N	N	N	Y	N	Y
unc-62	0.5	N	N	N	N	N	N	N	N
unc-86	0.25	N	N	N	N	N	N	N	N
vab-3	0.25	N	N	N	Y	N	N	N	N
vab-3	0.5	N	N	N	N	N	N	N	N
xbp-1	0.25	N	N	N	N	N	Y	N	N
xbp-1	14	N	Y	N	N	N	N	N	N
xnd-1	0.25	N	N	N	N	N	N	N	N
xnd-1	0.5	N	N	N	N	N	N	N	N
xnd-1	14	N	N	N	N	N	N	N	N
zfp-2	0.25	N	N	N	N	N	N	N	N
zfp-2	0.5	N	N	N	N	N	N	N	N
zfp-2	14	N	N	N	N	N	N	N	N
zip-10	0.25	N	N	N	N	N	N	N	Y
zip-11	0.5	N	N	N	N	N	N	N	N
zip-2	0.5	N	N	N	N	N	N	N	N
zip-2	14	N	N	N	N	N	N	N	N
zip-3	0.25	N	N	N	N	N	N	N	Y
zip-3	0.5	N	N	N	N	N	N	N	N
zip-4	0.25	N	N	N	N	N	N	N	N
zip-4	0.5	N	N	N	N	N	N	N	N
zip-4	14	N	N	N	N	N	N	N	N
zip-5	0.25	N	N	N	N	N	N	N	N
zip-5	14	N	N	N	N	N	N	N	N
ztf-18	0.25	N	N	N	N	N	N	N	N
ztf-18	0.5	N	N	N	N	N	N	N	N
ztf-18	14	N	Y	N	N	N	N	N	N
ztf-22	0.25	N	N	N	N	N	N	N	N
ztf-26	0.25	N	N	N	N	N	N	N	N
ztf-28	0.25	N	N	N	N	N	N	N	N
ztf-3	0.25	N	N	N	N	N	N	N	Y
ztf-3	0.5	N	N	N	N	N	N	N	N
ztf-4	0.25	N	N	N	N	N	N	N	N
ztf-4	14	N	N	N	N	N	N	N	N
ztf-6	0.25	N	N	N	Y	N	N	N	Y
ztf-6	0.5	N	N	N	N	N	N	Y	N
ztf-7	0.25	N	N	N	N	N	N	N	N
ztf-7	0.5	N	N	N	N	N	N	N	N
ztf-7	14	N	N	N	N	N	N	N	N
ztf-9	0.25	N	N	N	N	N	N	N	Y
ztf-9	0.5	N	N	N	N	N	N	N	N
ztf-9	14	N	N	N	N	N	N	N	N

## Sheet: Target-Topic
Supplementary Data 5. Transcriptional regulatory modules including TF-topic and target-topic assignments.
TF	Topic1	Topic2	Topic3	Topic4	Topic5	Topic6	Topic7	Topic8
WBGene00000003	N	N	N	Y	Y	N	N	N
WBGene00000007	N	N	N	Y	N	N	N	Y
WBGene00000017	N	N	N	N	N	N	N	N
WBGene00000022	N	N	N	N	N	N	N	N
WBGene00000039	N	N	N	Y	Y	N	N	N
WBGene00000063	N	Y	N	N	N	Y	N	N
WBGene00000074	N	N	Y	N	N	N	N	N
WBGene00000081	N	N	N	Y	Y	N	N	Y
WBGene00000083	N	N	N	N	N	N	N	N
WBGene00000094	N	N	N	N	N	Y	N	N
WBGene00000097	N	N	N	N	N	N	N	N
WBGene00000100	N	N	N	N	N	N	N	N
WBGene00000103	N	N	N	N	N	N	N	N
WBGene00000112	N	N	N	Y	N	Y	N	Y
WBGene00000115	N	Y	N	N	N	N	N	N
WBGene00000118	Y	N	N	N	N	N	N	N
WBGene00000133	N	N	N	N	N	N	N	N
WBGene00000139	N	N	N	Y	N	N	N	Y
WBGene00000159	N	Y	N	N	N	N	N	N
WBGene00000170	N	N	N	N	N	N	N	N
WBGene00000172	Y	N	N	N	N	N	N	N
WBGene00000176	N	N	N	N	N	N	N	N
WBGene00000190	N	N	N	N	N	N	N	N
WBGene00000191	N	N	Y	N	N	N	N	N
WBGene00000204	N	Y	N	N	N	N	N	N
WBGene00000207	N	N	N	N	N	Y	N	N
WBGene00000211	N	N	N	N	N	N	N	N
WBGene00000212	N	N	N	Y	Y	N	N	Y
WBGene00000214	N	N	N	Y	N	N	N	N
WBGene00000218	N	N	N	N	N	N	N	Y
WBGene00000221	Y	N	N	N	N	N	N	N
WBGene00000237	N	N	N	N	N	N	N	N
WBGene00000239	N	N	N	Y	Y	N	N	Y
WBGene00000248	N	N	N	N	Y	Y	N	N
WBGene00000256	N	N	N	N	N	Y	N	N
WBGene00000268	N	N	N	N	N	N	N	N
WBGene00000273	N	N	N	N	Y	Y	N	Y
WBGene00000281	Y	N	N	N	N	N	N	N
WBGene00000283	N	N	N	Y	N	N	N	Y
WBGene00000286	N	N	N	N	N	N	N	N
WBGene00000292	N	N	N	N	N	N	N	N
WBGene00000294	N	N	N	N	N	N	N	N
WBGene00000370	N	N	Y	N	N	N	N	N
WBGene00000373	N	N	Y	N	N	N	N	N
WBGene00000388	N	N	N	N	Y	N	N	Y
WBGene00000390	N	N	N	N	N	N	N	N
WBGene00000409	Y	N	N	N	Y	N	N	N
WBGene00000413	N	N	N	N	N	Y	N	N
WBGene00000420	N	N	N	Y	N	Y	N	Y
WBGene00000422	N	N	N	Y	Y	Y	N	N
WBGene00000424	N	N	N	N	Y	N	N	Y
WBGene00000455	Y	N	N	N	N	N	N	N
WBGene00000461	N	N	N	Y	Y	N	N	Y
WBGene00000522	N	N	N	Y	Y	N	N	N
WBGene00000534	N	N	N	N	N	N	N	N
WBGene00000535	N	N	N	Y	N	N	N	N
WBGene00000539	N	N	N	Y	Y	N	N	Y
WBGene00000545	N	N	Y	N	N	N	N	N
WBGene00000555	N	N	N	N	N	N	Y	N
WBGene00000556	N	N	N	N	N	N	Y	N
WBGene00000557	N	N	N	N	N	N	N	Y
WBGene00000558	N	N	N	N	N	N	Y	N
WBGene00000583	N	N	N	N	N	N	N	N
WBGene00000594	N	N	N	N	N	N	N	N
WBGene00000596	N	N	N	N	N	N	N	N
WBGene00000597	N	Y	N	N	N	N	N	N
WBGene00000603	N	N	N	N	N	N	N	N
WBGene00000611	N	N	N	N	Y	N	N	Y
WBGene00000638	N	N	N	N	N	N	N	N
WBGene00000656	N	N	N	Y	Y	N	N	N
WBGene00000657	N	N	N	N	Y	N	N	Y
WBGene00000669	N	N	N	N	N	Y	N	N
WBGene00000670	N	N	N	N	Y	N	N	N
WBGene00000673	N	N	N	Y	Y	N	N	N
WBGene00000680	Y	N	N	N	N	N	N	N
WBGene00000681	N	N	N	N	N	N	N	N
WBGene00000691	N	N	N	N	N	N	N	N
WBGene00000692	N	N	N	Y	Y	N	N	N
WBGene00000698	N	N	N	N	Y	N	N	N
WBGene00000699	N	N	N	N	N	N	N	N
WBGene00000707	N	N	N	N	Y	N	N	Y
WBGene00000712	Y	N	N	N	N	N	N	Y
WBGene00000713	N	N	N	Y	N	Y	N	N
WBGene00000714	N	N	N	N	Y	N	N	Y
WBGene00000715	N	N	N	N	Y	N	N	Y
WBGene00000719	N	N	N	N	Y	N	N	N
WBGene00000722	N	N	N	Y	Y	N	N	Y
WBGene00000727	N	N	N	N	Y	N	N	Y
WBGene00000728	N	N	N	Y	N	N	N	Y
WBGene00000739	N	N	N	Y	Y	N	N	Y
WBGene00000740	N	N	N	N	N	N	N	N
WBGene00000741	N	N	N	N	N	N	N	N
WBGene00000752	N	N	N	N	N	N	N	N
WBGene00000768	N	N	N	N	Y	Y	N	N
WBGene00000773	N	N	N	N	N	Y	N	N
WBGene00000777	N	N	Y	N	N	N	N	N
WBGene00000781	Y	N	N	N	N	N	N	N
WBGene00000783	N	N	N	N	N	N	Y	N
WBGene00000785	Y	N	N	Y	N	N	N	N
WBGene00000795	N	N	N	N	N	N	N	N
WBGene00000812	N	N	N	N	N	Y	N	Y
WBGene00000829	N	N	N	Y	N	Y	N	N
WBGene00000835	N	Y	N	N	N	N	N	N
WBGene00000841	N	N	Y	N	N	N	N	N
WBGene00000845	N	N	N	N	Y	N	N	Y
WBGene00000857	N	N	N	N	N	N	N	N
WBGene00000899	N	N	N	N	N	N	N	N
WBGene00000928	N	N	N	N	N	N	N	N
WBGene00000932	N	N	N	N	N	N	Y	N
WBGene00000963	N	N	N	N	N	N	N	N
WBGene00000968	N	N	N	Y	N	N	N	Y
WBGene00000971	N	N	N	Y	Y	N	N	Y
WBGene00000977	N	N	N	N	N	N	N	N
WBGene00000986	N	N	N	N	N	N	N	N
WBGene00000988	Y	N	N	N	N	N	N	N
WBGene00000995	N	N	N	Y	Y	N	N	N
WBGene00001000	N	N	N	Y	Y	N	N	N
WBGene00001005	N	Y	N	N	N	N	N	N
WBGene00001006	N	N	Y	N	N	N	N	N
WBGene00001034	N	N	N	N	Y	Y	N	N
WBGene00001045	N	N	N	N	N	N	N	N
WBGene00001046	N	N	N	N	N	Y	N	N
WBGene00001051	N	N	N	N	N	N	N	N
WBGene00001075	N	N	N	N	N	N	N	N
WBGene00001088	N	Y	N	N	N	N	N	N
WBGene00001108	N	N	N	N	N	N	N	N
WBGene00001113	N	N	N	N	N	N	N	Y
WBGene00001132	N	N	N	Y	Y	N	N	Y
WBGene00001158	N	N	N	N	N	N	N	N
WBGene00001159	N	N	Y	N	N	N	N	N
WBGene00001169	N	N	N	N	N	Y	N	N
WBGene00001241	N	N	N	Y	N	Y	N	N
WBGene00001243	N	N	N	N	N	N	N	N
WBGene00001244	N	Y	N	N	N	N	N	N
WBGene00001250	N	N	N	Y	N	Y	N	Y
WBGene00001251	N	N	N	N	N	N	N	N
WBGene00001328	N	N	N	Y	N	N	N	Y
WBGene00001366	N	N	N	N	N	N	N	N
WBGene00001387	N	N	N	N	N	N	N	Y
WBGene00001388	N	N	N	N	N	N	N	N
WBGene00001390	N	N	N	N	N	N	N	N
WBGene00001397	N	N	N	N	Y	N	N	Y
WBGene00001398	N	N	N	N	N	Y	N	Y
WBGene00001425	N	N	N	N	N	N	N	N
WBGene00001427	N	Y	N	N	N	N	N	N
WBGene00001430	N	N	N	Y	N	N	N	Y
WBGene00001438	Y	N	N	N	N	N	N	N
WBGene00001439	N	N	Y	N	N	N	N	N
WBGene00001468	N	N	N	N	N	N	N	N
WBGene00001476	N	N	N	Y	Y	N	N	Y
WBGene00001496	N	N	N	N	N	N	N	N
WBGene00001500	N	N	Y	N	N	N	N	N
WBGene00001502	N	N	N	N	N	N	N	N
WBGene00001506	N	N	N	N	N	N	Y	N
WBGene00001508	N	N	N	N	N	N	N	N
WBGene00001520	N	N	N	Y	Y	N	N	N
WBGene00001564	N	N	Y	N	N	N	N	N
WBGene00001577	N	N	N	N	N	N	Y	N
WBGene00001590	N	N	N	N	Y	Y	N	Y
WBGene00001633	N	N	N	Y	Y	N	N	N
WBGene00001644	N	N	N	N	N	N	N	N
WBGene00001647	Y	N	N	N	Y	N	N	N
WBGene00001649	N	N	N	N	N	N	N	N
WBGene00001663	N	N	N	N	N	Y	N	N
WBGene00001684	N	N	N	N	N	Y	N	N
WBGene00001694	N	N	N	N	N	N	N	N
WBGene00001699	N	N	N	Y	Y	N	N	Y
WBGene00001702	N	N	N	N	N	N	N	N
WBGene00001713	N	Y	N	N	N	N	N	N
WBGene00001730	N	N	N	N	N	N	Y	N
WBGene00001743	N	N	Y	N	N	N	N	N
WBGene00001754	N	N	N	Y	Y	N	N	Y
WBGene00001770	N	N	N	Y	Y	N	N	N
WBGene00001772	N	N	N	N	N	N	Y	N
WBGene00001781	N	N	Y	N	N	N	N	N
WBGene00001784	N	N	N	Y	N	N	N	Y
WBGene00001786	N	N	N	N	Y	N	N	Y
WBGene00001795	N	N	N	Y	N	N	N	N
WBGene00001812	N	N	N	N	N	N	N	N
WBGene00001817	N	N	Y	N	N	N	N	N
WBGene00001828	N	N	N	N	N	N	N	N
WBGene00001910	N	Y	N	N	N	Y	N	N
WBGene00001912	N	N	N	N	Y	N	N	Y
WBGene00001933	N	N	N	N	N	Y	N	N
WBGene00001940	Y	N	N	N	N	N	N	N
WBGene00001983	N	N	N	N	N	N	N	N
WBGene00002024	N	N	N	N	N	N	N	N
WBGene00002026	N	N	N	Y	N	N	N	Y
WBGene00002035	N	N	N	N	N	N	N	N
WBGene00002038	N	N	N	N	N	N	N	N
WBGene00002045	N	Y	N	N	N	N	N	N
WBGene00002050	N	N	N	N	Y	N	N	Y
WBGene00002054	N	N	N	Y	N	N	N	Y
WBGene00002058	N	N	N	Y	N	N	N	Y
WBGene00002067	N	N	N	N	N	N	N	N
WBGene00002069	N	N	Y	N	N	N	N	N
WBGene00002081	N	N	N	N	N	N	N	N
WBGene00002086	N	N	N	N	N	N	N	Y
WBGene00002091	N	N	N	N	N	N	N	N
WBGene00002094	N	N	N	N	N	N	Y	N
WBGene00002103	N	N	N	N	N	N	Y	N
WBGene00002105	N	N	N	N	N	N	N	N
WBGene00002137	N	N	N	N	N	N	N	N
WBGene00002174	N	N	N	Y	Y	N	N	N
WBGene00002187	N	N	N	N	N	N	N	N
WBGene00002198	N	N	N	N	N	Y	N	N
WBGene00002215	N	N	N	N	N	N	N	N
WBGene00002232	N	N	N	N	N	N	N	N
WBGene00002234	N	N	N	N	N	N	N	N
WBGene00002257	N	N	N	Y	N	N	N	Y
WBGene00002260	N	N	N	N	N	N	N	N
WBGene00002262	N	N	N	N	Y	Y	N	Y
WBGene00002263	N	N	N	N	N	N	N	N
WBGene00002267	N	N	N	N	N	N	N	N
WBGene00002269	N	N	N	N	Y	Y	N	N
WBGene00002270	N	N	Y	N	N	N	N	N
WBGene00002271	N	N	N	Y	N	N	N	Y
WBGene00002273	N	N	N	N	N	Y	N	Y
WBGene00002274	N	N	N	Y	N	N	N	Y
WBGene00002276	N	N	N	N	N	N	N	N
WBGene00002280	N	N	N	N	Y	N	N	Y
WBGene00002299	N	N	N	N	N	N	N	N
WBGene00002979	N	N	N	N	N	N	N	N
WBGene00002980	N	N	N	N	N	Y	N	N
WBGene00003010	N	N	N	N	N	N	N	N
WBGene00003019	N	N	Y	N	N	N	N	N
WBGene00003038	N	N	N	Y	N	Y	N	N
WBGene00003055	N	N	N	N	N	N	N	N
WBGene00003076	N	Y	N	N	N	N	N	N
WBGene00003081	N	Y	N	N	N	N	N	N
WBGene00003090	N	N	N	Y	N	N	N	Y
WBGene00003091	N	N	N	Y	N	N	N	Y
WBGene00003092	N	N	N	N	N	N	N	N
WBGene00003093	Y	N	N	Y	N	N	N	N
WBGene00003097	N	N	N	Y	N	N	N	Y
WBGene00003111	N	N	N	Y	Y	N	N	N
WBGene00003112	Y	N	N	N	N	N	N	N
WBGene00003124	N	N	N	N	N	Y	N	N
WBGene00003148	N	N	Y	N	N	N	N	N
WBGene00003151	N	N	N	N	N	N	N	N
WBGene00003169	N	N	N	Y	Y	N	N	Y
WBGene00003221	N	N	N	Y	Y	N	N	N
WBGene00003224	N	N	N	N	N	N	N	Y
WBGene00003242	N	N	N	N	Y	N	N	Y
WBGene00003243	N	N	N	N	N	N	N	N
WBGene00003248	N	N	N	N	N	N	N	N
WBGene00003368	N	N	N	N	N	N	N	N
WBGene00003401	N	N	N	Y	Y	N	N	Y
WBGene00003473	N	N	Y	N	N	N	N	N
WBGene00003475	N	N	N	N	N	N	N	N
WBGene00003495	N	N	N	Y	Y	N	N	N
WBGene00003511	N	N	N	N	N	N	N	N
WBGene00003515	N	N	N	N	Y	N	N	N
WBGene00003517	N	N	N	N	N	N	N	Y
WBGene00003529	N	N	N	N	N	N	Y	N
WBGene00003540	N	N	N	Y	N	N	N	Y
WBGene00003561	N	N	N	N	N	N	N	N
WBGene00003568	N	N	N	N	N	N	N	N
WBGene00003571	N	N	N	N	N	N	N	N
WBGene00003572	N	N	N	N	N	N	N	N
WBGene00003587	N	Y	N	N	N	N	N	N
WBGene00003588	N	N	N	N	Y	N	N	Y
WBGene00003589	N	N	N	N	Y	Y	N	N
WBGene00003590	N	N	N	N	Y	N	N	N
WBGene00003593	N	N	Y	N	N	N	N	N
WBGene00003597	N	N	N	N	Y	N	N	Y
WBGene00003602	N	N	N	N	Y	Y	N	N
WBGene00003607	N	N	N	Y	N	Y	N	N
WBGene00003613	N	N	N	N	N	Y	N	N
WBGene00003621	N	N	N	N	N	N	N	N
WBGene00003632	N	N	N	N	N	N	N	N
WBGene00003635	N	N	N	N	N	N	N	N
WBGene00003640	N	N	Y	N	N	N	N	N
WBGene00003646	N	N	N	N	N	N	N	N
WBGene00003647	N	N	N	N	N	Y	N	N
WBGene00003648	N	N	Y	N	N	N	N	N
WBGene00003658	Y	N	N	N	N	N	N	N
WBGene00003664	Y	N	N	N	N	N	N	N
WBGene00003670	N	N	N	N	N	N	N	N
WBGene00003674	N	N	N	N	N	N	N	N
WBGene00003680	N	N	N	N	N	N	N	N
WBGene00003696	N	N	N	N	N	N	N	N
WBGene00003704	N	N	N	N	N	N	N	N
WBGene00003707	N	N	N	N	N	N	N	N
WBGene00003721	N	N	Y	N	N	N	N	N
WBGene00003722	N	N	N	N	N	N	N	N
WBGene00003724	N	N	N	N	N	N	N	N
WBGene00003727	N	N	Y	N	N	N	N	N
WBGene00003733	N	N	N	N	N	N	N	N
WBGene00003736	N	N	N	N	N	N	N	N
WBGene00003742	N	N	N	N	N	Y	N	N
WBGene00003762	N	Y	N	N	N	N	N	N
WBGene00003763	N	N	N	N	N	N	Y	N
WBGene00003764	N	N	N	N	N	N	N	N
WBGene00003765	N	N	N	N	N	N	N	N
WBGene00003766	N	N	Y	N	N	N	N	N
WBGene00003767	N	N	N	N	N	N	Y	N
WBGene00003768	N	N	N	N	N	N	Y	N
WBGene00003769	N	N	N	N	N	N	Y	N
WBGene00003770	N	N	N	N	N	N	N	N
WBGene00003771	N	N	Y	N	N	N	N	N
WBGene00003776	N	N	N	N	N	N	N	N
WBGene00003834	N	N	Y	N	N	N	N	N
WBGene00003835	N	N	N	N	N	N	N	N
WBGene00003844	N	N	Y	N	N	N	N	N
WBGene00003876	N	N	N	N	N	N	N	N
WBGene00003879	N	N	N	N	N	N	Y	N
WBGene00003887	N	N	N	N	Y	N	N	N
WBGene00003907	N	N	N	N	N	N	N	N
WBGene00003911	N	N	N	N	N	N	N	N
WBGene00003929	N	N	N	N	N	N	N	N
WBGene00003958	N	N	N	Y	N	N	N	Y
WBGene00003960	N	N	N	N	N	N	N	N
WBGene00003995	N	N	Y	N	N	N	N	N
WBGene00003997	N	N	N	N	N	N	N	N
WBGene00003999	N	N	N	N	N	N	N	N
WBGene00004000	N	N	N	N	N	N	Y	N
WBGene00004003	N	N	N	Y	Y	N	N	N
WBGene00004013	N	N	Y	N	N	N	N	N
WBGene00004030	N	N	N	N	N	N	N	N
WBGene00004037	N	N	N	N	N	N	N	N
WBGene00004057	N	N	Y	N	N	N	N	N
WBGene00004083	N	N	N	N	N	N	N	N
WBGene00004096	N	N	N	N	Y	Y	N	N
WBGene00004113	N	N	N	N	N	N	N	N
WBGene00004131	N	N	Y	N	N	N	N	N
WBGene00004151	N	Y	N	N	N	N	N	N
WBGene00004169	N	N	Y	N	N	N	N	N
WBGene00004172	N	N	Y	N	N	N	N	N
WBGene00004183	N	N	Y	N	N	N	N	N
WBGene00004184	N	N	N	N	N	N	N	N
WBGene00004198	N	N	N	N	N	N	N	N
WBGene00004203	N	N	N	N	N	Y	N	Y
WBGene00004216	N	N	N	N	N	N	N	N
WBGene00004222	N	N	N	N	N	N	N	N
WBGene00004236	N	N	N	N	N	N	Y	N
WBGene00004237	N	N	N	N	N	N	N	N
WBGene00004249	N	N	N	N	N	N	N	N
WBGene00004270	N	N	N	N	N	N	N	N
WBGene00004300	N	N	N	N	N	N	N	N
WBGene00004305	N	Y	N	N	N	N	N	N
WBGene00004311	N	N	N	Y	N	N	N	Y
WBGene00004320	N	Y	N	N	N	N	N	N
WBGene00004321	N	N	N	N	N	N	N	N
WBGene00004332	N	N	N	N	Y	Y	N	N
WBGene00004352	N	N	N	N	Y	N	N	N
WBGene00004356	N	N	N	N	N	N	N	N
WBGene00004369	N	N	N	N	N	N	N	N
WBGene00004405	N	N	N	N	N	N	N	N
WBGene00004410	N	Y	N	N	N	N	N	N
WBGene00004431	N	N	N	N	Y	Y	N	N
WBGene00004434	N	Y	N	N	N	Y	N	N
WBGene00004435	N	Y	N	N	N	N	N	N
WBGene00004440	N	Y	N	N	N	Y	N	N
WBGene00004442	N	Y	N	N	N	Y	N	N
WBGene00004443	N	Y	N	N	N	N	N	N
WBGene00004444	N	Y	N	N	N	N	N	N
WBGene00004448	N	Y	N	N	N	N	N	N
WBGene00004450	N	Y	N	N	N	N	N	N
WBGene00004452	N	Y	N	N	N	N	N	N
WBGene00004454	N	Y	N	N	N	Y	N	N
WBGene00004482	N	Y	N	N	N	Y	N	N
WBGene00004490	N	Y	N	N	N	N	N	N
WBGene00004491	N	Y	N	N	N	N	N	N
WBGene00004493	N	Y	N	N	N	N	N	N
WBGene00004496	N	Y	N	N	N	N	N	N
WBGene00004497	N	Y	N	N	N	N	N	N
WBGene00004567	N	N	N	N	N	N	N	N
WBGene00004735	N	N	N	Y	Y	N	N	Y
WBGene00004746	Y	N	N	N	N	N	N	N
WBGene00004774	N	N	N	N	N	N	N	N
WBGene00004778	N	N	N	N	N	N	N	N
WBGene00004809	N	N	Y	N	N	N	N	N
WBGene00004820	N	N	N	N	N	N	N	N
WBGene00004829	N	N	N	N	N	N	N	N
WBGene00004855	N	N	N	N	N	N	N	N
WBGene00004857	N	N	N	N	N	N	N	N
WBGene00004859	N	N	Y	N	N	N	N	N
WBGene00004875	N	N	N	N	N	N	N	N
WBGene00004888	N	Y	N	N	N	N	N	N
WBGene00004889	Y	N	N	N	N	N	N	N
WBGene00004894	N	N	N	N	N	N	N	N
WBGene00004918	N	Y	N	N	N	N	N	N
WBGene00004919	N	Y	N	N	N	N	N	N
WBGene00004920	N	Y	N	N	N	N	N	N
WBGene00004925	N	N	N	Y	Y	N	N	Y
WBGene00004933	N	N	N	N	N	N	N	N
WBGene00004960	N	N	N	N	Y	N	N	Y
WBGene00004969	N	N	N	N	N	Y	N	N
WBGene00004979	N	N	N	N	N	N	N	N
WBGene00004986	N	Y	N	N	N	N	N	N
WBGene00004989	N	Y	N	N	N	N	N	N
WBGene00004999	N	Y	N	N	N	N	N	N
WBGene00005002	N	Y	N	N	N	N	N	N
WBGene00005005	N	N	N	N	N	N	Y	N
WBGene00005008	N	N	N	Y	Y	N	N	Y
WBGene00005018	N	N	N	N	N	N	N	N
WBGene00005077	N	N	N	N	Y	N	N	Y
WBGene00005188	N	N	N	N	N	N	N	N
WBGene00005551	N	N	N	N	N	N	Y	N
WBGene00005552	N	N	N	N	Y	N	N	Y
WBGene00005642	N	N	N	N	N	N	N	N
WBGene00005647	N	N	N	N	N	N	N	N
WBGene00005653	N	N	N	N	N	N	Y	N
WBGene00005655	N	N	N	Y	Y	N	N	N
WBGene00005657	N	N	N	N	N	N	Y	N
WBGene00005661	N	N	N	N	N	N	Y	N
WBGene00005663	N	N	N	N	N	N	N	N
WBGene00006351	Y	N	N	N	N	N	N	N
WBGene00006366	N	N	N	N	N	N	N	N
WBGene00006372	N	N	Y	N	N	N	N	N
WBGene00006404	Y	N	N	N	N	N	N	N
WBGene00006430	Y	N	N	N	N	N	N	N
WBGene00006438	N	N	N	N	N	N	N	N
WBGene00006439	Y	N	N	N	N	N	N	N
WBGene00006450	N	N	N	N	N	N	N	N
WBGene00006467	N	N	Y	N	N	N	N	N
WBGene00006470	N	N	Y	N	N	N	N	N
WBGene00006472	N	N	N	N	N	N	N	N
WBGene00006530	N	N	N	N	Y	N	N	Y
WBGene00006539	N	N	N	Y	Y	N	N	N
WBGene00006575	N	N	N	N	N	N	N	N
WBGene00006578	N	N	Y	N	N	N	N	N
WBGene00006586	N	N	N	N	Y	N	N	Y
WBGene00006588	N	N	N	N	Y	N	N	Y
WBGene00006591	N	N	N	N	N	N	N	N
WBGene00006627	N	N	N	N	N	N	Y	N
WBGene00006628	N	N	N	N	N	N	Y	N
WBGene00006634	Y	N	N	N	N	N	N	Y
WBGene00006649	N	N	N	N	N	N	Y	N
WBGene00006650	N	N	Y	N	N	N	N	N
WBGene00006726	N	Y	N	N	N	N	N	N
WBGene00006732	N	N	N	N	Y	N	N	Y
WBGene00006762	N	N	N	N	Y	N	N	Y
WBGene00006771	N	N	N	N	Y	N	N	N
WBGene00006784	N	N	N	N	N	N	N	N
WBGene00006798	N	N	Y	N	N	N	N	N
WBGene00006824	N	N	N	Y	Y	N	N	Y
WBGene00006865	N	N	Y	N	N	N	N	N
WBGene00006875	N	N	N	N	N	N	N	N
WBGene00006887	N	N	N	N	N	N	N	N
WBGene00006890	N	N	N	N	N	N	N	N
WBGene00006896	N	N	N	N	N	N	N	N
WBGene00006923	N	N	Y	N	N	N	N	N
WBGene00006942	N	N	N	N	N	N	N	N
WBGene00006955	N	N	N	N	N	N	N	N
WBGene00006956	N	N	N	N	N	N	N	N
WBGene00006959	N	N	N	N	N	N	N	N
WBGene00006981	N	N	N	N	N	N	N	N
WBGene00006984	N	N	N	N	N	N	N	N
WBGene00006987	N	N	Y	N	N	N	N	N
WBGene00007012	Y	N	N	N	N	N	N	N
WBGene00007048	N	N	N	N	N	N	N	N
WBGene00007055	N	N	N	Y	N	N	N	N
WBGene00007072	N	N	N	Y	N	N	N	Y
WBGene00007073	N	N	N	Y	N	N	N	N
WBGene00007097	N	N	N	N	N	N	Y	N
WBGene00007103	N	N	N	Y	N	N	N	Y
WBGene00007131	N	N	N	N	N	N	N	N
WBGene00007132	N	N	N	N	N	N	Y	N
WBGene00007139	N	N	Y	N	N	N	N	N
WBGene00007142	N	N	N	N	N	N	Y	N
WBGene00007143	N	N	Y	N	N	N	N	N
WBGene00007153	N	N	N	N	N	N	N	N
WBGene00007180	N	N	N	Y	N	N	N	Y
WBGene00007189	N	N	N	N	N	Y	N	N
WBGene00007197	N	N	N	N	Y	Y	N	N
WBGene00007203	N	N	Y	N	N	N	N	N
WBGene00007216	N	N	N	N	N	N	N	N
WBGene00007221	N	N	N	N	N	Y	N	Y
WBGene00007223	N	Y	N	N	N	N	N	N
WBGene00007225	N	N	N	N	N	N	N	Y
WBGene00007254	Y	N	N	N	N	N	N	N
WBGene00007302	N	N	Y	N	N	N	N	N
WBGene00007309	N	N	N	N	N	N	N	N
WBGene00007324	N	N	Y	N	N	N	N	N
WBGene00007336	N	N	N	Y	N	N	N	Y
WBGene00007365	N	N	N	N	N	N	Y	N
WBGene00007366	N	N	N	N	N	N	Y	N
WBGene00007375	N	N	N	N	N	N	N	N
WBGene00007384	N	N	Y	N	N	N	N	N
WBGene00007388	N	N	N	N	N	N	N	N
WBGene00007404	N	N	N	N	N	N	N	N
WBGene00007405	N	N	N	N	N	Y	N	N
WBGene00007414	N	N	Y	N	N	N	N	N
WBGene00007419	N	N	N	N	N	N	N	N
WBGene00007421	N	N	Y	N	N	N	N	N
WBGene00007422	Y	N	N	Y	N	N	N	N
WBGene00007423	N	N	Y	N	N	N	N	N
WBGene00007431	Y	N	N	N	N	N	N	Y
WBGene00007443	N	Y	N	N	N	N	N	N
WBGene00007460	N	N	N	N	N	N	Y	N
WBGene00007506	N	N	N	N	N	N	Y	N
WBGene00007521	N	N	N	N	N	N	N	Y
WBGene00007525	N	N	N	N	N	N	N	Y
WBGene00007536	N	N	N	Y	Y	N	N	N
WBGene00007549	N	N	N	Y	Y	N	N	N
WBGene00007551	N	N	N	N	N	N	N	N
WBGene00007553	N	N	Y	N	N	N	N	N
WBGene00007561	N	N	N	Y	Y	N	N	N
WBGene00007574	N	N	Y	N	N	N	N	N
WBGene00007589	N	N	N	N	Y	N	N	Y
WBGene00007599	N	N	N	Y	N	N	N	Y
WBGene00007609	N	N	N	Y	N	N	N	N
WBGene00007614	N	N	N	N	N	N	N	N
WBGene00007637	Y	N	N	N	N	N	N	N
WBGene00007640	N	N	N	Y	N	Y	N	N
WBGene00007666	N	N	N	N	N	N	N	N
WBGene00007679	N	N	N	N	Y	N	N	N
WBGene00007682	N	N	N	N	N	N	Y	N
WBGene00007684	N	Y	N	N	N	N	N	N
WBGene00007689	N	N	N	N	N	N	N	N
WBGene00007691	N	N	Y	N	N	N	N	N
WBGene00007710	N	N	N	N	N	Y	N	Y
WBGene00007716	N	N	Y	N	N	N	N	N
WBGene00007751	N	N	N	N	Y	N	N	N
WBGene00007763	N	N	N	Y	N	N	N	N
WBGene00007764	N	N	Y	N	N	N	N	N
WBGene00007765	N	N	N	N	N	N	N	N
WBGene00007772	N	N	N	N	N	N	N	N
WBGene00007807	N	N	N	N	N	N	N	N
WBGene00007808	Y	N	N	N	N	N	N	N
WBGene00007811	N	N	N	N	N	Y	N	Y
WBGene00007812	N	N	N	Y	Y	Y	N	N
WBGene00007833	N	N	N	N	N	N	Y	N
WBGene00007836	N	N	N	N	N	N	N	N
WBGene00007841	N	N	N	N	N	N	N	N
WBGene00007848	N	N	N	N	N	Y	N	Y
WBGene00007850	N	N	N	N	N	N	N	N
WBGene00007855	N	N	N	N	N	Y	N	N
WBGene00007867	N	N	N	Y	Y	N	N	N
WBGene00007882	N	N	N	N	N	N	N	N
WBGene00007883	N	N	Y	N	N	N	N	N
WBGene00007919	N	N	Y	N	N	N	N	N
WBGene00007925	N	N	N	N	N	N	N	N
WBGene00007926	N	N	N	Y	Y	N	N	Y
WBGene00007932	N	N	N	Y	N	N	N	N
WBGene00007946	N	N	N	Y	Y	N	N	N
WBGene00007963	N	N	N	N	Y	N	N	Y
WBGene00007964	N	N	N	N	N	N	N	N
WBGene00007973	N	N	N	N	N	N	N	N
WBGene00007989	N	N	N	N	N	N	Y	N
WBGene00007990	N	N	N	N	N	N	Y	N
WBGene00007992	N	N	N	N	N	N	N	N
WBGene00008032	N	N	N	N	N	N	N	N
WBGene00008036	N	N	Y	N	N	N	N	N
WBGene00008040	N	N	N	N	N	N	N	N
WBGene00008043	N	N	Y	N	N	N	N	N
WBGene00008076	N	N	N	N	N	N	N	N
WBGene00008105	N	N	N	N	N	N	Y	N
WBGene00008137	N	N	N	N	Y	N	N	Y
WBGene00008149	N	N	N	N	N	N	N	N
WBGene00008199	N	N	Y	N	N	N	N	N
WBGene00008205	N	N	N	N	N	N	N	N
WBGene00008211	N	N	N	Y	N	Y	N	N
WBGene00008226	N	N	Y	N	N	N	N	N
WBGene00008227	N	N	N	N	N	N	N	N
WBGene00008229	Y	N	N	N	N	N	N	N
WBGene00008233	N	N	N	N	N	N	N	N
WBGene00008239	N	N	N	N	N	N	N	N
WBGene00008255	N	N	N	N	N	N	Y	N
WBGene00008258	N	N	N	N	N	N	N	N
WBGene00008301	N	N	N	N	N	N	Y	N
WBGene00008323	N	N	N	Y	N	N	N	Y
WBGene00008354	N	N	N	Y	N	N	N	Y
WBGene00008358	N	N	N	N	N	N	N	N
WBGene00008359	N	Y	N	N	N	N	N	N
WBGene00008360	N	N	N	N	N	N	N	N
WBGene00008366	N	N	N	N	N	N	N	N
WBGene00008375	Y	N	N	N	N	N	N	N
WBGene00008384	N	N	N	N	Y	N	N	N
WBGene00008389	N	N	N	N	N	N	N	N
WBGene00008395	N	N	N	Y	N	Y	N	N
WBGene00008412	N	N	N	N	N	N	N	N
WBGene00008414	N	Y	N	N	N	N	N	N
WBGene00008439	N	N	Y	N	N	N	N	N
WBGene00008483	N	N	N	N	N	N	Y	N
WBGene00008492	Y	N	N	Y	N	N	N	N
WBGene00008494	N	N	N	Y	Y	N	N	Y
WBGene00008495	Y	N	N	N	Y	N	N	N
WBGene00008498	N	N	N	Y	Y	N	N	N
WBGene00008515	N	N	N	N	N	N	N	N
WBGene00008529	N	N	N	N	N	Y	N	Y
WBGene00008535	N	N	N	N	N	N	N	N
WBGene00008547	N	N	N	Y	N	N	N	Y
WBGene00008560	N	N	N	N	N	N	N	N
WBGene00008566	N	N	N	N	N	N	N	N
WBGene00008572	N	N	N	Y	N	Y	N	N
WBGene00008577	N	N	N	N	N	N	Y	N
WBGene00008583	N	N	N	N	Y	N	N	Y
WBGene00008584	N	N	N	N	N	N	N	N
WBGene00008591	N	N	N	N	N	Y	N	Y
WBGene00008595	Y	N	N	N	N	N	N	N
WBGene00008602	N	N	N	N	N	N	Y	N
WBGene00008603	N	N	N	Y	N	Y	N	N
WBGene00008606	N	N	N	N	N	N	N	N
WBGene00008628	N	N	N	Y	N	N	N	Y
WBGene00008629	N	N	N	Y	Y	N	N	Y
WBGene00008644	N	N	Y	N	N	N	N	N
WBGene00008679	N	N	N	N	N	N	Y	N
WBGene00008687	Y	N	N	N	N	N	N	N
WBGene00008692	Y	N	N	N	N	N	N	N
WBGene00008707	Y	N	N	N	N	Y	N	N
WBGene00008714	N	N	N	N	N	N	N	N
WBGene00008726	N	N	N	N	N	N	Y	N
WBGene00008730	N	N	N	Y	N	N	N	Y
WBGene00008731	N	N	N	N	N	N	N	N
WBGene00008739	N	N	N	N	N	N	Y	N
WBGene00008743	N	N	N	N	N	N	N	Y
WBGene00008777	N	N	Y	N	N	N	N	N
WBGene00008799	N	N	N	N	N	N	N	N
WBGene00008830	N	N	N	N	Y	N	N	N
WBGene00008832	N	N	N	Y	Y	Y	N	Y
WBGene00008838	N	N	N	N	N	N	N	N
WBGene00008844	N	N	N	N	N	N	N	N
WBGene00008851	N	N	N	N	N	N	Y	N
WBGene00008865	N	N	N	N	N	N	N	N
WBGene00008872	N	N	N	N	N	N	Y	N
WBGene00008880	N	N	N	Y	N	Y	N	Y
WBGene00008892	Y	N	N	N	Y	N	N	Y
WBGene00008900	N	N	Y	N	N	N	N	N
WBGene00008915	N	N	N	N	N	N	N	N
WBGene00008916	N	N	N	N	N	N	Y	N
WBGene00008922	N	N	Y	N	N	N	N	N
WBGene00008923	Y	N	N	N	N	N	N	N
WBGene00008933	N	N	N	N	N	N	N	N
WBGene00008940	N	N	N	N	N	N	N	N
WBGene00008951	N	N	Y	N	N	N	N	N
WBGene00008953	N	N	N	N	N	N	N	N
WBGene00008968	N	N	N	N	N	N	N	Y
WBGene00008975	N	N	N	N	N	N	N	N
WBGene00008986	N	N	N	Y	N	Y	N	N
WBGene00008987	Y	N	N	N	N	N	N	N
WBGene00008988	N	N	N	N	N	N	Y	N
WBGene00009007	N	N	N	N	N	N	N	N
WBGene00009029	N	N	N	N	N	N	Y	N
WBGene00009050	N	N	N	N	N	N	N	N
WBGene00009051	N	N	N	N	N	N	N	N
WBGene00009054	Y	N	N	N	N	N	N	N
WBGene00009057	N	N	N	N	N	N	N	N
WBGene00009069	N	Y	N	N	N	N	N	N
WBGene00009078	N	Y	N	N	N	N	N	N
WBGene00009081	N	N	N	N	N	N	N	Y
WBGene00009093	N	N	Y	N	N	N	N	N
WBGene00009101	N	N	N	N	Y	N	N	Y
WBGene00009110	Y	N	N	N	N	N	N	N
WBGene00009115	N	N	N	N	N	Y	N	Y
WBGene00009130	N	N	N	Y	Y	N	N	Y
WBGene00009132	N	N	N	N	N	Y	N	N
WBGene00009141	N	N	N	Y	N	N	N	Y
WBGene00009142	N	N	N	N	N	N	N	N
WBGene00009157	N	N	Y	N	N	N	N	N
WBGene00009162	N	N	Y	N	N	N	N	N
WBGene00009165	N	N	N	N	N	N	N	N
WBGene00009179	N	Y	N	N	N	N	N	N
WBGene00009192	N	N	N	Y	Y	N	N	Y
WBGene00009209	N	N	N	N	N	N	N	N
WBGene00009221	N	N	N	N	N	N	N	N
WBGene00009239	N	N	Y	N	N	N	N	N
WBGene00009241	N	N	Y	N	N	N	N	N
WBGene00009271	N	N	N	Y	N	N	N	N
WBGene00009290	N	N	N	N	N	Y	N	N
WBGene00009294	N	Y	N	N	N	N	N	N
WBGene00009323	N	N	N	N	N	N	N	N
WBGene00009339	N	N	N	N	N	N	Y	N
WBGene00009349	N	N	N	N	N	N	N	N
WBGene00009384	Y	N	N	N	N	N	N	N
WBGene00009393	N	N	N	N	N	N	N	Y
WBGene00009397	N	N	N	Y	Y	N	N	Y
WBGene00009403	N	N	N	N	N	N	N	N
WBGene00009405	N	N	N	Y	N	N	N	Y
WBGene00009428	N	N	N	N	N	N	Y	N
WBGene00009432	N	N	Y	N	N	N	N	N
WBGene00009433	N	N	N	N	N	N	Y	N
WBGene00009434	N	N	Y	N	N	N	N	N
WBGene00009455	N	Y	N	N	N	N	N	N
WBGene00009466	N	N	N	N	Y	N	N	Y
WBGene00009476	N	N	N	N	N	N	N	Y
WBGene00009488	N	N	Y	N	N	N	N	N
WBGene00009512	N	N	N	N	N	N	Y	N
WBGene00009515	N	N	N	Y	Y	N	N	Y
WBGene00009533	N	N	Y	N	N	N	N	N
WBGene00009534	N	N	N	N	N	N	N	N
WBGene00009559	Y	N	N	N	N	N	N	N
WBGene00009563	Y	N	N	N	N	N	N	N
WBGene00009565	N	Y	N	N	N	N	N	N
WBGene00009578	N	N	N	N	Y	N	N	Y
WBGene00009595	N	N	Y	N	N	N	N	N
WBGene00009620	N	N	N	N	N	N	Y	N
WBGene00009621	N	N	N	N	N	N	N	N
WBGene00009626	Y	N	N	N	Y	N	N	Y
WBGene00009649	N	N	Y	N	N	N	N	N
WBGene00009657	N	N	N	N	N	N	N	N
WBGene00009659	N	N	N	N	N	N	N	N
WBGene00009677	N	N	N	Y	N	Y	N	N
WBGene00009686	N	N	N	N	N	N	N	N
WBGene00009702	N	N	N	N	N	N	N	N
WBGene00009721	N	N	N	N	N	N	N	N
WBGene00009723	Y	N	N	N	N	Y	N	N
WBGene00009724	N	N	N	N	N	N	Y	N
WBGene00009785	N	N	N	N	N	N	N	N
WBGene00009789	N	N	N	N	N	N	N	N
WBGene00009801	N	N	Y	N	N	N	N	N
WBGene00009803	N	N	Y	N	N	N	N	N
WBGene00009804	N	N	N	N	N	N	N	N
WBGene00009830	N	N	N	Y	Y	N	N	Y
WBGene00009834	N	N	N	N	Y	N	N	Y
WBGene00009895	N	N	N	Y	N	N	N	Y
WBGene00009896	Y	N	N	N	N	N	N	N
WBGene00009902	N	N	N	N	N	N	N	N
WBGene00009914	N	N	N	N	N	N	Y	N
WBGene00009926	N	N	N	N	N	N	N	N
WBGene00009947	N	N	N	N	N	N	N	N
WBGene00009957	N	N	N	N	N	N	Y	N
WBGene00009971	N	N	N	N	N	N	N	N
WBGene00009980	Y	N	N	N	N	N	N	N
WBGene00009984	N	N	N	N	N	N	Y	N
WBGene00010005	N	N	N	N	N	N	N	N
WBGene00010006	N	N	N	N	N	N	N	N
WBGene00010018	N	N	N	N	N	N	N	Y
WBGene00010028	N	N	Y	N	N	N	N	N
WBGene00010041	N	N	N	N	N	N	N	N
WBGene00010047	N	N	Y	N	N	N	N	N
WBGene00010048	Y	N	N	Y	N	N	N	N
WBGene00010062	N	N	Y	N	N	N	N	N
WBGene00010065	N	N	N	N	N	N	N	N
WBGene00010086	N	N	N	Y	N	N	N	N
WBGene00010115	N	N	N	N	N	N	N	N
WBGene00010125	N	N	N	N	N	N	Y	N
WBGene00010128	N	N	N	N	N	N	N	N
WBGene00010133	N	N	N	N	N	N	N	N
WBGene00010135	N	N	N	N	N	N	N	N
WBGene00010150	N	N	Y	N	N	N	N	N
WBGene00010198	N	N	N	Y	N	Y	N	N
WBGene00010204	Y	N	N	N	N	N	N	N
WBGene00010225	N	N	N	N	N	N	Y	N
WBGene00010232	N	N	N	N	N	N	N	N
WBGene00010244	N	N	N	N	N	N	N	N
WBGene00010251	N	N	Y	N	N	N	N	N
WBGene00010256	N	N	N	N	N	N	N	N
WBGene00010266	N	N	N	Y	Y	N	N	N
WBGene00010272	N	N	N	N	N	N	N	N
WBGene00010274	N	N	N	N	N	N	N	N
WBGene00010277	N	N	N	Y	Y	N	N	N
WBGene00010289	N	N	N	Y	N	N	N	N
WBGene00010291	N	N	N	N	Y	N	N	N
WBGene00010320	N	N	Y	N	N	N	N	N
WBGene00010328	N	N	N	N	N	N	N	N
WBGene00010334	N	N	N	N	N	N	N	N
WBGene00010339	Y	N	N	N	N	N	N	N
WBGene00010341	N	N	N	N	N	N	N	N
WBGene00010396	N	N	N	N	N	N	N	N
WBGene00010421	N	N	N	N	N	N	N	N
WBGene00010440	N	N	Y	N	N	N	N	N
WBGene00010456	N	N	N	N	N	N	N	N
WBGene00010473	Y	N	N	N	N	N	N	N
WBGene00010488	N	N	N	N	N	N	N	N
WBGene00010491	N	N	N	N	N	N	N	N
WBGene00010538	N	N	Y	N	N	N	N	N
WBGene00010539	N	N	N	N	N	N	N	N
WBGene00010540	N	N	Y	N	N	N	N	N
WBGene00010541	N	N	N	N	N	N	N	N
WBGene00010550	N	N	N	N	N	Y	N	N
WBGene00010568	N	N	N	N	Y	N	N	Y
WBGene00010623	N	N	N	Y	N	Y	N	Y
WBGene00010628	N	N	N	Y	N	N	N	Y
WBGene00010630	N	N	N	N	N	N	N	N
WBGene00010646	N	N	N	Y	N	N	N	Y
WBGene00010657	N	N	N	N	N	N	N	N
WBGene00010658	N	N	N	Y	N	N	N	N
WBGene00010659	N	N	Y	N	N	N	N	N
WBGene00010660	N	N	N	N	N	N	N	N
WBGene00010667	N	N	Y	N	N	N	N	N
WBGene00010686	N	N	N	N	N	N	N	N
WBGene00010700	N	N	N	N	N	N	N	N
WBGene00010703	N	N	N	N	N	N	N	Y
WBGene00010723	N	N	N	N	N	N	Y	N
WBGene00010736	N	N	N	N	N	N	N	N
WBGene00010740	N	N	N	N	N	N	N	N
WBGene00010745	Y	N	N	Y	N	N	N	N
WBGene00010746	N	N	N	N	N	N	Y	N
WBGene00010749	N	N	N	N	N	N	Y	N
WBGene00010750	N	N	N	N	N	N	N	N
WBGene00010755	N	N	N	Y	N	N	N	Y
WBGene00010769	N	N	N	Y	Y	N	N	Y
WBGene00010774	Y	N	N	N	N	N	N	N
WBGene00010793	Y	N	N	N	N	N	N	N
WBGene00010795	N	N	Y	N	N	N	N	N
WBGene00010822	N	N	Y	N	N	N	N	N
WBGene00010827	N	N	N	N	N	N	N	N
WBGene00010833	Y	N	N	N	Y	N	N	N
WBGene00010850	N	N	N	N	N	N	N	N
WBGene00010867	Y	N	N	N	N	N	N	N
WBGene00010870	N	N	Y	N	N	N	N	N
WBGene00010877	N	N	N	Y	N	Y	N	Y
WBGene00010887	N	N	N	Y	Y	N	N	N
WBGene00010896	N	Y	N	N	N	N	N	N
WBGene00010899	N	N	N	N	N	N	N	N
WBGene00010902	N	N	N	N	N	N	N	N
WBGene00010904	Y	N	N	N	N	N	N	N
WBGene00010918	N	N	N	Y	Y	N	N	N
WBGene00010935	N	N	Y	N	N	N	N	N
WBGene00010964	N	N	N	Y	N	Y	N	N
WBGene00010966	N	Y	N	Y	N	Y	N	N
WBGene00010977	N	N	N	N	N	N	Y	N
WBGene00010980	N	N	N	Y	Y	N	N	N
WBGene00010994	N	N	N	N	N	N	N	N
WBGene00011002	N	N	N	Y	Y	N	N	Y
WBGene00011006	Y	N	N	Y	N	N	N	N
WBGene00011039	N	N	N	N	Y	Y	N	N
WBGene00011045	N	N	N	N	Y	N	N	Y
WBGene00011097	N	N	Y	N	N	N	N	N
WBGene00011099	N	N	N	N	N	N	N	N
WBGene00011105	N	N	N	N	N	N	N	N
WBGene00011108	N	N	N	N	N	N	N	N
WBGene00011181	N	N	N	Y	N	N	N	Y
WBGene00011189	Y	N	N	Y	Y	N	N	N
WBGene00011190	N	N	N	N	N	N	Y	N
WBGene00011202	N	N	N	N	N	N	N	N
WBGene00011226	N	N	N	N	N	N	N	N
WBGene00011230	N	N	N	N	N	N	N	N
WBGene00011248	N	N	N	N	N	N	N	N
WBGene00011252	N	N	N	N	N	N	N	N
WBGene00011254	N	N	Y	N	N	N	N	N
WBGene00011263	N	N	N	Y	Y	Y	N	N
WBGene00011278	N	N	N	Y	Y	N	N	N
WBGene00011280	N	N	N	N	Y	Y	N	Y
WBGene00011285	N	N	N	N	Y	N	N	Y
WBGene00011292	N	N	N	N	N	N	N	N
WBGene00011305	N	N	N	N	N	N	N	N
WBGene00011319	N	Y	N	N	N	N	N	N
WBGene00011330	N	N	N	Y	N	Y	N	N
WBGene00011335	N	N	N	N	N	N	N	N
WBGene00011364	N	N	N	N	Y	N	N	Y
WBGene00011367	N	N	N	N	N	Y	N	N
WBGene00011388	N	N	N	N	N	N	N	N
WBGene00011393	N	N	N	N	N	N	N	N
WBGene00011398	Y	N	N	N	N	N	N	N
WBGene00011399	N	N	N	N	N	N	N	N
WBGene00011404	N	N	N	N	N	N	N	N
WBGene00011422	N	N	N	Y	Y	N	N	Y
WBGene00011423	N	N	N	N	N	N	N	N
WBGene00011424	N	N	N	N	N	N	N	N
WBGene00011446	N	N	N	N	N	N	N	N
WBGene00011449	N	N	N	N	N	N	N	N
WBGene00011462	N	N	N	Y	Y	N	N	Y
WBGene00011508	N	N	N	N	N	N	N	N
WBGene00011554	N	N	N	N	N	N	N	N
WBGene00011558	N	Y	N	N	N	N	N	N
WBGene00011561	N	N	N	N	N	N	N	N
WBGene00011563	N	N	N	N	N	N	N	N
WBGene00011587	Y	N	N	Y	N	N	N	N
WBGene00011672	N	N	N	N	N	N	Y	N
WBGene00011676	Y	N	N	N	N	N	N	N
WBGene00011677	N	N	Y	N	N	N	N	N
WBGene00011679	N	N	N	N	N	Y	N	N
WBGene00011681	N	Y	N	N	N	N	N	N
WBGene00011689	N	N	N	Y	N	N	N	Y
WBGene00011692	N	N	Y	N	N	N	N	N
WBGene00011694	N	N	N	N	N	N	N	N
WBGene00011699	N	N	Y	N	N	N	N	N
WBGene00011733	N	N	N	N	N	Y	N	N
WBGene00011734	N	N	N	N	N	N	N	N
WBGene00011736	N	N	N	N	Y	Y	N	N
WBGene00011737	N	N	Y	N	N	N	N	N
WBGene00011739	N	N	N	N	N	N	N	N
WBGene00011746	N	N	N	N	Y	Y	N	N
WBGene00011756	N	N	Y	N	N	N	N	N
WBGene00011768	N	N	N	N	N	N	N	N
WBGene00011774	N	N	N	N	N	N	N	N
WBGene00011798	N	N	Y	N	N	N	N	N
WBGene00011799	N	N	Y	N	N	N	N	N
WBGene00011800	N	N	Y	N	N	N	N	N
WBGene00011803	N	N	N	Y	Y	N	N	Y
WBGene00011821	N	N	Y	N	N	N	N	N
WBGene00011831	N	N	N	Y	N	N	N	Y
WBGene00011879	N	N	N	N	Y	N	N	Y
WBGene00011890	N	N	N	N	N	Y	N	N
WBGene00011894	N	N	N	N	N	N	Y	N
WBGene00011898	N	N	N	N	Y	N	N	Y
WBGene00011957	N	N	N	N	N	N	Y	N
WBGene00011971	N	N	Y	N	N	N	N	N
WBGene00011978	N	N	N	N	N	N	N	N
WBGene00011979	N	N	N	N	N	N	Y	N
WBGene00012005	N	N	Y	N	N	N	N	N
WBGene00012013	N	N	N	N	N	N	N	N
WBGene00012094	N	Y	N	N	N	N	N	N
WBGene00012101	N	N	N	N	N	N	Y	N
WBGene00012104	Y	N	N	N	N	N	N	Y
WBGene00012107	N	N	Y	N	N	N	N	N
WBGene00012113	N	N	Y	N	N	N	N	N
WBGene00012118	N	N	N	N	N	N	Y	N
WBGene00012122	N	N	N	N	N	N	N	N
WBGene00012123	N	N	N	N	N	N	N	N
WBGene00012130	N	N	N	N	N	N	N	N
WBGene00012140	N	N	N	N	N	N	N	N
WBGene00012143	N	N	N	Y	N	N	N	Y
WBGene00012144	N	N	N	N	Y	Y	N	N
WBGene00012168	Y	N	N	N	N	N	N	N
WBGene00012185	N	N	N	N	N	N	Y	N
WBGene00012216	N	N	Y	N	N	N	N	N
WBGene00012221	N	Y	N	N	N	N	N	N
WBGene00012225	N	N	N	N	N	N	N	N
WBGene00012253	Y	N	N	N	N	N	N	N
WBGene00012268	N	N	N	N	N	N	Y	N
WBGene00012300	N	N	N	Y	Y	N	N	Y
WBGene00012301	N	N	N	N	N	N	N	N
WBGene00012306	N	N	N	N	N	N	N	N
WBGene00012325	N	N	N	Y	Y	N	N	Y
WBGene00012339	N	N	N	N	N	N	N	N
WBGene00012361	N	Y	N	N	N	N	N	N
WBGene00012363	N	N	N	N	N	N	N	N
WBGene00012382	N	N	N	N	Y	N	N	Y
WBGene00012383	N	N	N	N	Y	N	N	Y
WBGene00012398	N	N	Y	N	N	N	N	N
WBGene00012436	N	N	N	N	Y	Y	N	Y
WBGene00012439	Y	N	N	N	N	N	N	N
WBGene00012443	N	N	N	N	N	N	N	Y
WBGene00012444	N	N	Y	N	N	N	N	N
WBGene00012449	N	N	N	N	N	N	N	N
WBGene00012450	N	N	N	N	N	N	Y	N
WBGene00012457	N	Y	N	N	N	N	N	N
WBGene00012466	N	N	N	N	N	Y	N	N
WBGene00012492	N	N	N	N	N	N	N	Y
WBGene00012494	N	N	Y	N	N	N	N	N
WBGene00012529	N	N	N	N	N	N	N	N
WBGene00012531	N	N	N	N	N	N	N	N
WBGene00012535	N	N	N	N	N	Y	N	N
WBGene00012538	N	N	N	Y	N	N	N	Y
WBGene00012545	Y	N	N	N	Y	N	N	N
WBGene00012583	N	N	N	N	N	N	Y	N
WBGene00012585	N	N	N	N	N	Y	N	Y
WBGene00012591	N	N	N	N	Y	Y	N	Y
WBGene00012592	N	N	N	N	N	N	N	N
WBGene00012593	N	N	N	N	N	N	N	N
WBGene00012602	N	Y	N	N	N	N	N	N
WBGene00012622	N	N	N	N	N	N	N	N
WBGene00012647	Y	N	N	N	N	N	N	N
WBGene00012668	N	N	Y	N	N	N	N	N
WBGene00012680	Y	N	N	Y	N	N	N	N
WBGene00012704	N	N	Y	N	N	N	N	N
WBGene00012717	N	N	N	N	N	Y	N	N
WBGene00012728	N	N	N	Y	Y	N	N	N
WBGene00012759	N	N	N	N	N	N	N	N
WBGene00012783	N	N	N	N	N	N	N	Y
WBGene00012807	N	N	N	N	N	Y	N	N
WBGene00012819	N	N	N	N	N	N	N	N
WBGene00012834	N	N	N	Y	Y	N	N	Y
WBGene00012850	N	N	Y	N	N	N	N	N
WBGene00012859	N	N	N	Y	Y	N	N	N
WBGene00012866	N	N	N	N	N	N	N	N
WBGene00012880	N	N	N	N	N	N	N	N
WBGene00012900	N	N	N	Y	Y	N	N	N
WBGene00012901	N	N	N	N	N	N	N	N
WBGene00012910	N	N	Y	N	N	N	N	N
WBGene00012921	N	N	N	N	N	N	Y	N
WBGene00012961	N	N	N	N	N	N	Y	N
WBGene00012980	N	N	Y	N	N	N	N	N
WBGene00012987	N	N	N	N	N	N	N	Y
WBGene00013008	N	N	N	N	N	N	N	N
WBGene00013013	N	N	Y	N	N	N	N	N
WBGene00013050	N	N	N	N	N	N	N	N
WBGene00013079	N	N	N	N	N	N	Y	N
WBGene00013080	N	N	N	N	Y	N	N	N
WBGene00013136	N	N	N	Y	Y	N	N	N
WBGene00013169	N	N	N	N	N	N	N	N
WBGene00013181	N	N	N	Y	Y	N	N	N
WBGene00013197	N	N	N	N	N	N	N	N
WBGene00013207	N	N	N	Y	Y	N	N	N
WBGene00013210	N	N	N	Y	N	Y	N	N
WBGene00013213	N	Y	N	N	N	N	N	N
WBGene00013216	Y	N	N	N	N	Y	N	N
WBGene00013228	N	N	N	N	N	N	N	N
WBGene00013234	N	N	N	N	Y	N	N	Y
WBGene00013254	N	N	N	N	N	N	N	N
WBGene00013257	N	N	N	Y	Y	N	N	N
WBGene00013266	N	N	N	N	Y	N	N	Y
WBGene00013275	N	N	N	N	Y	Y	N	Y
WBGene00013289	N	N	N	N	Y	N	N	Y
WBGene00013297	N	N	N	N	N	N	N	N
WBGene00013306	Y	N	N	N	N	N	N	N
WBGene00013310	N	N	N	N	Y	N	N	Y
WBGene00013344	N	N	N	N	N	N	N	N
WBGene00013349	N	Y	N	N	N	N	N	N
WBGene00013354	N	N	N	N	Y	Y	N	N
WBGene00013359	N	N	N	N	N	N	N	N
WBGene00013406	N	Y	N	N	N	N	N	N
WBGene00013489	N	N	N	N	Y	Y	N	N
WBGene00013545	N	N	N	N	N	N	N	N
WBGene00013556	N	N	N	N	N	Y	N	N
WBGene00013560	Y	N	N	N	N	N	N	N
WBGene00013579	N	N	N	N	N	N	N	N
WBGene00013643	Y	N	N	N	N	N	N	N
WBGene00013654	Y	N	N	N	N	N	N	N
WBGene00013674	N	Y	N	N	N	N	N	N
WBGene00013693	N	N	N	N	N	N	N	N
WBGene00013702	N	N	N	N	N	N	N	N
WBGene00013704	N	N	N	N	N	N	N	N
WBGene00013726	N	N	N	N	N	Y	N	N
WBGene00013742	N	N	N	N	N	N	N	N
WBGene00013838	N	N	N	N	N	N	N	N
WBGene00013859	N	N	N	Y	Y	N	N	N
WBGene00013866	N	N	N	Y	N	N	N	N
WBGene00013869	N	N	N	N	N	N	N	N
WBGene00013874	N	N	N	Y	Y	N	N	N
WBGene00013875	N	N	N	N	Y	N	N	Y
WBGene00013881	Y	N	N	N	N	N	N	N
WBGene00013884	N	N	N	N	N	N	N	N
WBGene00013894	N	N	N	N	Y	N	N	N
WBGene00013895	N	N	N	Y	N	N	N	Y
WBGene00013898	N	N	Y	N	N	N	N	N
WBGene00013899	N	N	N	N	N	N	N	N
WBGene00013900	N	N	N	N	N	N	Y	N
WBGene00013905	N	N	N	N	N	N	N	N
WBGene00013906	N	N	N	N	Y	N	N	Y
WBGene00013923	N	N	Y	N	N	N	N	N
WBGene00013946	N	N	N	Y	N	N	N	Y
WBGene00013947	N	N	N	N	N	N	N	N
WBGene00013969	N	N	N	Y	N	Y	N	Y
WBGene00013986	Y	N	N	N	N	N	N	N
WBGene00013996	N	N	N	N	N	N	N	N
WBGene00014001	Y	N	N	N	N	N	N	N
WBGene00014012	N	N	Y	N	N	N	N	N
WBGene00014031	N	N	N	N	Y	Y	N	N
WBGene00014035	N	N	N	N	N	N	N	N
WBGene00014041	N	N	N	N	Y	N	N	N
WBGene00014061	N	N	N	N	Y	N	N	Y
WBGene00014063	N	N	N	N	N	N	N	N
WBGene00014081	N	N	Y	N	N	N	N	N
WBGene00014090	N	N	N	N	N	N	N	N
WBGene00014093	N	N	N	Y	N	N	N	Y
WBGene00014134	Y	N	N	N	N	N	N	N
WBGene00014135	N	N	N	N	N	N	Y	N
WBGene00014136	N	N	Y	N	N	N	N	N
WBGene00014138	Y	N	N	N	N	N	N	N
WBGene00014140	N	N	Y	N	N	N	N	N
WBGene00014148	N	N	N	N	N	N	N	N
WBGene00014150	N	N	Y	N	N	N	N	N
WBGene00014173	N	N	N	N	N	N	Y	N
WBGene00014194	N	N	N	Y	Y	N	N	Y
WBGene00014262	N	N	N	N	N	Y	N	N
WBGene00014300	N	N	N	N	N	N	N	N
WBGene00014308	N	N	N	N	N	Y	N	N
WBGene00014454	N	Y	N	N	N	Y	N	N
WBGene00014505	N	N	N	N	Y	N	N	Y
WBGene00014562	N	N	N	N	Y	N	N	N
WBGene00014576	N	N	N	N	N	N	N	N
WBGene00014666	N	N	N	N	N	N	N	N
WBGene00014698	N	N	N	N	N	N	Y	N
WBGene00014793	N	N	N	N	N	N	N	N
WBGene00014821	N	N	N	N	N	N	N	N
WBGene00014883	N	N	N	N	N	N	Y	N
WBGene00014941	N	Y	N	N	N	N	N	N
WBGene00015037	N	N	N	Y	Y	N	N	N
WBGene00015044	N	N	Y	N	N	N	N	N
WBGene00015046	N	N	N	N	N	N	Y	N
WBGene00015048	N	N	N	N	N	N	N	Y
WBGene00015099	Y	N	N	N	Y	N	N	N
WBGene00015100	N	N	Y	N	N	N	N	N
WBGene00015128	N	N	N	N	N	N	N	N
WBGene00015152	N	N	N	N	N	N	N	N
WBGene00015163	N	N	N	N	N	N	N	N
WBGene00015167	N	N	N	N	N	N	N	N
WBGene00015172	N	N	N	N	N	N	N	N
WBGene00015197	N	N	N	N	N	N	N	N
WBGene00015216	N	N	N	N	N	N	Y	N
WBGene00015217	N	N	Y	N	N	N	N	N
WBGene00015219	N	N	Y	N	N	N	N	N
WBGene00015223	N	N	N	N	N	N	N	N
WBGene00015235	N	N	N	N	N	N	N	N
WBGene00015247	N	N	N	Y	Y	N	N	N
WBGene00015279	N	N	N	N	N	N	N	N
WBGene00015280	Y	N	N	N	N	N	N	N
WBGene00015295	N	N	N	Y	N	N	N	Y
WBGene00015332	N	N	N	N	N	N	N	N
WBGene00015342	N	N	N	N	N	N	Y	N
WBGene00015350	N	N	N	N	N	N	N	N
WBGene00015352	N	N	N	Y	N	Y	N	Y
WBGene00015355	Y	N	N	N	N	N	N	N
WBGene00015362	N	N	Y	N	N	N	N	N
WBGene00015381	N	N	Y	N	N	N	N	N
WBGene00015402	Y	N	N	N	N	N	N	N
WBGene00015410	N	N	N	N	N	N	N	N
WBGene00015433	N	N	N	Y	Y	N	N	N
WBGene00015449	N	N	N	N	N	N	N	N
WBGene00015455	N	N	Y	N	N	N	N	N
WBGene00015464	N	N	N	N	N	N	N	N
WBGene00015476	N	N	N	Y	N	N	N	Y
WBGene00015483	N	N	N	N	N	N	N	Y
WBGene00015497	N	N	N	N	Y	N	N	Y
WBGene00015512	N	N	N	N	N	N	N	N
WBGene00015514	N	N	N	N	N	N	N	N
WBGene00015532	N	N	Y	N	N	N	N	N
WBGene00015535	N	N	N	N	N	N	Y	N
WBGene00015551	N	N	N	N	N	Y	N	N
WBGene00015558	N	N	N	N	N	Y	N	N
WBGene00015574	N	N	N	N	N	N	Y	N
WBGene00015619	N	N	N	N	Y	N	N	Y
WBGene00015624	N	N	N	Y	Y	N	N	N
WBGene00015648	N	N	N	N	N	N	N	N
WBGene00015660	N	N	N	N	N	N	N	N
WBGene00015671	N	N	N	N	N	N	N	N
WBGene00015680	N	N	N	N	N	N	N	N
WBGene00015692	N	N	N	Y	Y	N	N	N
WBGene00015693	N	N	N	Y	N	N	N	Y
WBGene00015695	N	N	Y	N	N	N	N	N
WBGene00015709	N	N	N	N	N	N	N	N
WBGene00015739	N	N	N	N	N	N	N	N
WBGene00015742	N	Y	N	N	N	N	N	N
WBGene00015755	N	Y	N	N	N	N	N	N
WBGene00015766	Y	N	N	N	N	N	N	Y
WBGene00015781	N	N	N	N	N	N	N	N
WBGene00015791	N	N	Y	N	N	N	N	N
WBGene00015794	N	N	N	Y	N	N	N	Y
WBGene00015796	N	N	N	Y	N	N	N	N
WBGene00015802	Y	N	N	Y	N	N	N	N
WBGene00015823	N	N	N	N	N	N	N	N
WBGene00015886	N	N	N	N	N	N	Y	N
WBGene00015896	N	N	N	N	Y	N	N	Y
WBGene00015905	N	Y	N	N	N	N	N	N
WBGene00015912	N	N	N	N	Y	N	N	Y
WBGene00015930	N	N	N	Y	N	N	N	Y
WBGene00015933	N	N	Y	N	N	N	N	N
WBGene00015942	N	N	N	Y	Y	N	N	Y
WBGene00015947	N	N	Y	N	N	N	N	N
WBGene00015954	N	N	N	Y	N	N	N	Y
WBGene00015955	N	N	Y	N	N	N	N	N
WBGene00015956	N	N	N	Y	N	N	N	Y
WBGene00015966	N	N	N	N	N	N	N	N
WBGene00015976	N	N	N	N	Y	Y	N	N
WBGene00015981	N	N	N	N	N	N	N	N
WBGene00016004	N	N	N	Y	N	N	N	Y
WBGene00016013	N	N	N	N	Y	N	N	Y
WBGene00016027	N	N	N	Y	N	N	N	Y
WBGene00016052	N	N	N	N	N	N	Y	N
WBGene00016059	N	N	N	N	N	N	N	N
WBGene00016061	N	N	N	N	Y	N	N	Y
WBGene00016066	N	N	N	N	N	N	N	N
WBGene00016094	N	N	N	N	N	N	N	N
WBGene00016095	N	N	N	Y	Y	N	N	Y
WBGene00016099	N	N	N	N	N	N	N	N
WBGene00016101	N	N	N	N	N	N	N	N
WBGene00016111	N	N	Y	N	N	N	N	N
WBGene00016115	N	N	N	N	N	Y	N	N
WBGene00016119	N	N	Y	N	N	N	N	N
WBGene00016121	N	N	Y	N	N	N	N	N
WBGene00016133	N	N	N	N	N	Y	N	N
WBGene00016134	Y	N	N	N	N	N	N	N
WBGene00016147	N	N	Y	N	N	N	N	N
WBGene00016150	N	N	N	N	N	N	N	N
WBGene00016164	N	N	N	N	N	N	Y	N
WBGene00016180	N	N	N	N	N	N	N	N
WBGene00016197	N	N	N	Y	Y	N	N	N
WBGene00016201	N	N	N	N	N	N	N	N
WBGene00016219	N	N	N	Y	N	N	N	Y
WBGene00016234	N	N	N	Y	Y	N	N	Y
WBGene00016235	N	N	N	N	N	N	N	N
WBGene00016264	N	N	N	N	N	N	N	N
WBGene00016265	N	N	N	N	N	N	Y	N
WBGene00016269	N	N	N	N	N	N	N	N
WBGene00016283	N	N	N	N	N	N	Y	N
WBGene00016289	N	N	N	N	N	N	N	N
WBGene00016295	Y	N	N	N	N	N	N	Y
WBGene00016310	N	N	N	N	N	N	N	N
WBGene00016315	N	N	N	N	N	N	N	N
WBGene00016316	N	N	N	N	N	N	N	N
WBGene00016330	N	N	N	N	N	Y	N	Y
WBGene00016332	N	N	N	Y	Y	N	N	N
WBGene00016335	N	N	N	N	Y	N	N	Y
WBGene00016340	N	N	N	N	N	N	Y	N
WBGene00016354	Y	N	N	N	N	N	N	N
WBGene00016360	N	N	N	N	N	N	Y	N
WBGene00016379	N	N	N	N	N	N	N	N
WBGene00016387	N	N	N	N	Y	Y	N	N
WBGene00016407	N	N	N	N	N	N	N	N
WBGene00016411	N	Y	N	N	N	N	N	N
WBGene00016417	N	N	Y	N	N	N	N	N
WBGene00016419	N	N	Y	N	N	N	N	N
WBGene00016422	N	N	N	N	N	N	N	N
WBGene00016425	N	N	Y	N	N	N	N	N
WBGene00016438	N	N	N	N	N	N	N	N
WBGene00016445	N	N	N	N	N	N	N	N
WBGene00016453	N	N	N	N	Y	N	N	Y
WBGene00016499	Y	N	N	N	N	N	N	N
WBGene00016502	N	N	N	N	N	N	Y	N
WBGene00016505	N	N	N	N	N	N	Y	N
WBGene00016506	N	N	N	Y	N	N	N	N
WBGene00016507	N	N	Y	N	N	N	N	N
WBGene00016511	Y	N	N	N	N	N	N	N
WBGene00016523	N	N	N	Y	N	N	N	Y
WBGene00016567	N	N	N	N	N	Y	N	N
WBGene00016573	N	N	N	Y	Y	N	N	Y
WBGene00016594	N	N	N	N	Y	Y	N	N
WBGene00016596	N	N	N	N	N	N	Y	N
WBGene00016599	N	N	Y	N	N	N	N	N
WBGene00016611	N	N	N	N	N	N	N	N
WBGene00016636	Y	N	N	N	Y	N	N	N
WBGene00016638	Y	N	N	N	N	N	N	N
WBGene00016644	Y	N	N	N	N	N	N	N
WBGene00016658	N	N	N	Y	Y	N	N	Y
WBGene00016659	N	N	N	N	N	N	N	N
WBGene00016660	N	N	N	N	N	N	Y	N
WBGene00016662	N	N	N	N	N	N	Y	N
WBGene00016669	N	N	N	N	N	N	N	N
WBGene00016670	N	N	N	N	N	N	Y	N
WBGene00016674	N	N	N	N	N	Y	N	N
WBGene00016678	N	N	N	N	N	N	N	N
WBGene00016695	N	N	N	N	N	N	N	N
WBGene00016706	N	N	N	N	Y	N	N	Y
WBGene00016712	N	N	N	N	N	N	N	Y
WBGene00016714	N	N	N	N	N	N	N	N
WBGene00016728	Y	N	N	N	N	N	N	N
WBGene00016735	N	N	N	N	Y	N	N	Y
WBGene00016749	N	N	N	N	N	N	N	N
WBGene00016754	N	N	N	Y	N	Y	N	N
WBGene00016762	N	N	Y	N	N	N	N	N
WBGene00016763	N	N	N	N	N	N	N	N
WBGene00016764	N	N	N	N	N	Y	N	N
WBGene00016769	Y	N	N	N	N	N	N	N
WBGene00016779	N	N	N	N	N	N	N	N
WBGene00016783	N	N	N	N	N	N	Y	N
WBGene00016785	N	N	N	N	N	N	Y	N
WBGene00016788	N	N	N	N	N	N	Y	N
WBGene00016796	N	Y	N	N	N	N	N	N
WBGene00016797	N	N	N	N	N	N	N	N
WBGene00016808	N	Y	N	N	N	N	N	N
WBGene00016809	N	N	N	N	Y	N	N	Y
WBGene00016823	N	N	N	N	N	N	N	N
WBGene00016824	N	N	N	Y	N	N	N	Y
WBGene00016845	N	N	N	N	N	N	Y	N
WBGene00016862	N	N	N	N	N	N	N	N
WBGene00016864	N	N	N	N	Y	N	N	Y
WBGene00016865	N	N	N	N	N	N	N	N
WBGene00016866	N	N	Y	N	N	N	N	N
WBGene00016877	N	N	N	Y	Y	N	N	Y
WBGene00016888	N	N	N	N	N	N	N	N
WBGene00016890	N	N	N	Y	N	Y	N	N
WBGene00016892	N	N	N	N	Y	Y	N	Y
WBGene00016906	N	Y	N	N	N	N	N	N
WBGene00016918	N	N	N	N	Y	N	N	Y
WBGene00016942	N	N	N	Y	N	Y	N	N
WBGene00016947	Y	N	N	N	N	N	N	Y
WBGene00016958	N	N	N	N	N	N	N	N
WBGene00016961	N	N	N	N	N	N	N	N
WBGene00016973	N	N	Y	N	N	N	N	N
WBGene00016998	Y	N	N	N	N	N	N	N
WBGene00017015	N	N	N	N	N	N	N	N
WBGene00017045	N	N	N	N	N	N	N	N
WBGene00017072	N	Y	N	N	N	N	N	N
WBGene00017092	N	N	Y	N	N	N	N	N
WBGene00017093	N	N	Y	N	N	N	N	N
WBGene00017095	N	N	N	N	N	N	Y	N
WBGene00017108	N	N	N	N	N	N	N	N
WBGene00017123	Y	N	N	N	N	N	N	N
WBGene00017128	N	N	N	Y	N	N	N	Y
WBGene00017131	N	N	N	N	N	N	N	N
WBGene00017134	N	N	N	Y	Y	N	N	Y
WBGene00017143	N	N	N	Y	Y	N	N	Y
WBGene00017146	N	N	Y	N	N	N	N	N
WBGene00017161	N	N	N	N	N	N	N	N
WBGene00017184	N	N	N	Y	Y	N	N	Y
WBGene00017201	N	N	N	Y	Y	N	N	Y
WBGene00017233	N	N	N	N	N	N	Y	N
WBGene00017243	N	N	Y	N	N	N	N	N
WBGene00017258	N	N	Y	N	N	N	N	N
WBGene00017262	N	N	N	N	N	N	N	N
WBGene00017263	N	N	N	N	N	N	N	N
WBGene00017273	N	N	N	N	N	N	N	N
WBGene00017297	N	N	N	N	N	Y	N	Y
WBGene00017303	N	N	Y	N	N	N	N	N
WBGene00017312	N	N	N	N	N	N	Y	N
WBGene00017315	N	N	Y	N	N	N	N	N
WBGene00017336	N	N	Y	N	N	N	N	N
WBGene00017340	N	N	N	N	N	N	N	N
WBGene00017342	N	N	N	N	N	N	N	N
WBGene00017360	N	Y	N	N	N	N	N	N
WBGene00017361	N	N	Y	N	N	N	N	N
WBGene00017365	N	N	N	N	Y	N	N	Y
WBGene00017380	N	N	N	N	N	N	N	N
WBGene00017390	N	N	N	N	N	N	N	N
WBGene00017396	N	N	N	N	N	N	Y	N
WBGene00017398	N	N	N	Y	Y	N	N	N
WBGene00017402	N	N	N	N	N	N	N	N
WBGene00017430	N	N	N	N	N	N	N	N
WBGene00017437	N	N	N	N	N	N	N	N
WBGene00017440	N	N	N	Y	N	N	N	Y
WBGene00017447	N	N	Y	N	N	N	N	N
WBGene00017464	N	N	Y	N	N	N	N	N
WBGene00017467	N	N	N	N	N	N	Y	N
WBGene00017478	N	N	Y	N	N	N	N	N
WBGene00017484	N	N	N	N	N	N	Y	N
WBGene00017488	N	N	N	N	N	N	Y	N
WBGene00017500	N	N	N	N	N	N	N	N
WBGene00017502	N	N	N	N	N	N	N	N
WBGene00017503	N	N	N	N	N	N	N	N
WBGene00017506	N	N	Y	N	N	N	N	N
WBGene00017509	N	N	N	N	N	N	Y	N
WBGene00017510	N	N	Y	N	N	N	N	N
WBGene00017530	N	N	N	N	N	N	N	N
WBGene00017536	N	N	N	N	N	N	N	N
WBGene00017538	N	N	N	N	Y	N	N	Y
WBGene00017541	N	N	N	N	N	N	N	Y
WBGene00017563	N	N	Y	N	N	N	N	N
WBGene00017565	N	N	N	N	N	N	N	N
WBGene00017578	N	N	N	N	N	N	N	N
WBGene00017582	N	N	N	N	N	N	N	N
WBGene00017584	N	N	N	Y	Y	N	N	Y
WBGene00017591	Y	N	N	N	N	N	N	N
WBGene00017593	N	N	N	N	N	N	N	N
WBGene00017653	N	N	N	N	N	N	N	N
WBGene00017654	N	N	N	N	N	N	Y	N
WBGene00017657	N	N	N	Y	Y	N	N	Y
WBGene00017663	N	N	N	N	N	N	N	N
WBGene00017667	N	N	Y	N	N	N	N	N
WBGene00017675	N	N	N	N	N	N	N	N
WBGene00017687	Y	N	N	N	N	N	N	N
WBGene00017691	Y	N	N	N	N	N	N	N
WBGene00017695	N	N	N	N	N	N	Y	N
WBGene00017698	N	N	Y	N	N	N	N	N
WBGene00017712	Y	N	N	N	N	N	N	Y
WBGene00017718	N	N	N	N	N	N	N	N
WBGene00017726	N	N	N	N	N	N	Y	N
WBGene00017727	N	N	N	N	N	N	N	N
WBGene00017730	N	N	N	Y	Y	N	N	N
WBGene00017735	N	N	Y	N	N	N	N	N
WBGene00017745	Y	N	N	N	N	N	N	N
WBGene00017756	N	N	N	Y	N	N	N	Y
WBGene00017781	N	N	N	N	N	N	N	N
WBGene00017823	N	N	N	Y	N	N	N	N
WBGene00017830	N	Y	N	N	N	N	N	N
WBGene00017832	N	N	N	Y	Y	Y	N	N
WBGene00017834	N	N	N	N	N	N	N	N
WBGene00017838	N	N	N	N	N	N	Y	N
WBGene00017865	N	N	Y	N	N	N	N	N
WBGene00017886	N	N	N	N	N	Y	N	N
WBGene00017908	N	N	N	N	N	N	N	N
WBGene00017968	N	N	N	Y	N	N	N	Y
WBGene00017970	N	N	N	N	Y	N	N	Y
WBGene00018024	N	N	N	Y	Y	N	N	Y
WBGene00018031	N	N	N	N	Y	N	N	Y
WBGene00018050	N	N	N	N	N	N	N	Y
WBGene00018052	N	N	N	N	N	N	N	N
WBGene00018085	N	N	N	N	N	N	N	N
WBGene00018138	N	N	N	Y	Y	N	N	N
WBGene00018145	N	N	N	N	N	Y	N	N
WBGene00018194	N	N	N	Y	Y	N	N	N
WBGene00018209	N	N	N	N	N	N	Y	N
WBGene00018210	N	N	Y	N	N	N	N	N
WBGene00018217	N	N	N	N	Y	N	N	Y
WBGene00018226	N	N	N	N	N	N	N	N
WBGene00018238	N	N	N	N	N	N	N	N
WBGene00018265	N	N	N	N	N	N	N	N
WBGene00018268	N	N	N	N	N	N	Y	N
WBGene00018269	N	N	N	N	N	N	N	N
WBGene00018273	N	N	N	N	N	N	Y	N
WBGene00018286	N	N	N	N	N	N	N	N
WBGene00018290	N	N	N	N	N	N	N	N
WBGene00018340	N	N	N	N	N	Y	N	N
WBGene00018343	N	N	N	Y	N	Y	N	N
WBGene00018350	N	N	N	Y	N	N	N	N
WBGene00018364	N	N	Y	N	N	N	N	N
WBGene00018375	Y	N	N	Y	N	Y	N	N
WBGene00018380	N	N	N	Y	N	N	N	N
WBGene00018391	N	Y	N	N	N	N	N	N
WBGene00018398	Y	N	N	N	N	N	N	N
WBGene00018400	N	N	N	N	N	N	N	N
WBGene00018403	N	N	N	N	N	N	N	N
WBGene00018418	N	N	N	N	N	N	N	N
WBGene00018422	N	Y	N	N	N	N	N	N
WBGene00018424	N	N	N	N	N	Y	N	N
WBGene00018435	Y	N	N	N	N	N	N	N
WBGene00018446	N	N	N	N	Y	N	N	Y
WBGene00018470	N	N	Y	N	N	N	N	N
WBGene00018510	N	N	N	N	N	N	N	N
WBGene00018566	N	N	Y	N	N	N	N	N
WBGene00018569	N	N	N	Y	N	N	N	Y
WBGene00018581	N	N	N	N	N	N	N	Y
WBGene00018601	N	N	N	N	N	N	Y	N
WBGene00018643	N	N	Y	N	N	N	N	N
WBGene00018646	N	N	Y	N	N	N	N	N
WBGene00018647	N	N	N	N	N	N	N	N
WBGene00018694	Y	N	N	N	N	N	N	N
WBGene00018702	N	N	Y	N	N	N	N	N
WBGene00018707	N	N	N	N	N	N	Y	N
WBGene00018725	N	N	N	N	N	N	Y	N
WBGene00018729	N	N	N	N	N	N	Y	N
WBGene00018730	N	N	N	N	N	N	Y	N
WBGene00018731	N	N	N	N	N	N	Y	N
WBGene00018760	N	N	N	N	N	N	N	N
WBGene00018782	N	N	N	N	N	N	N	N
WBGene00018793	N	Y	N	N	N	N	N	N
WBGene00018803	N	N	Y	N	N	N	N	N
WBGene00018823	N	N	N	N	N	N	N	N
WBGene00018845	N	N	N	N	N	Y	N	N
WBGene00018860	N	N	N	N	N	N	N	N
WBGene00018869	N	N	N	N	N	N	N	N
WBGene00018874	N	N	N	Y	N	N	N	Y
WBGene00018911	Y	N	N	N	N	N	N	N
WBGene00018921	N	N	N	N	N	N	N	N
WBGene00018952	N	N	N	N	N	N	N	N
WBGene00018960	N	N	N	N	N	Y	N	N
WBGene00018966	N	N	N	N	N	N	Y	N
WBGene00018971	N	N	Y	N	N	N	N	N
WBGene00019006	N	N	N	N	N	Y	N	N
WBGene00019017	N	N	N	Y	N	N	N	Y
WBGene00019018	N	N	N	N	Y	N	N	Y
WBGene00019021	N	N	N	N	N	N	Y	N
WBGene00019100	N	N	N	N	N	N	N	N
WBGene00019113	N	N	N	N	N	N	Y	N
WBGene00019166	N	N	Y	N	N	N	N	N
WBGene00019170	N	N	N	N	N	N	N	N
WBGene00019211	N	N	N	N	N	N	N	N
WBGene00019213	N	N	Y	N	N	N	N	N
WBGene00019232	N	N	N	N	N	N	N	Y
WBGene00019259	N	Y	N	N	N	Y	N	N
WBGene00019282	N	N	N	N	Y	N	N	Y
WBGene00019294	N	N	N	N	N	N	N	N
WBGene00019298	N	N	N	N	N	N	N	N
WBGene00019300	N	N	Y	N	N	N	N	N
WBGene00019317	N	N	N	N	N	N	N	N
WBGene00019318	N	N	N	N	N	N	N	N
WBGene00019320	N	N	Y	N	N	N	N	N
WBGene00019322	N	N	N	N	N	Y	N	N
WBGene00019327	N	N	N	N	N	Y	N	N
WBGene00019344	N	N	N	N	N	N	N	N
WBGene00019355	N	N	Y	N	N	N	N	N
WBGene00019373	N	N	N	N	N	N	N	N
WBGene00019404	N	N	N	N	N	N	N	N
WBGene00019415	N	N	N	N	N	N	N	N
WBGene00019473	N	N	N	Y	Y	N	N	Y
WBGene00019478	N	N	N	Y	N	N	N	Y
WBGene00019540	N	N	N	Y	Y	N	N	N
WBGene00019547	N	N	N	N	N	N	N	Y
WBGene00019550	N	N	N	Y	Y	Y	N	N
WBGene00019564	N	N	N	N	N	N	Y	N
WBGene00019572	N	N	N	Y	N	Y	N	N
WBGene00019578	N	N	N	N	Y	N	N	N
WBGene00019600	N	N	N	N	N	Y	N	N
WBGene00019612	N	N	N	N	N	Y	N	Y
WBGene00019615	N	N	N	N	N	N	N	N
WBGene00019617	N	N	N	Y	Y	N	N	Y
WBGene00019619	N	N	N	N	Y	N	N	Y
WBGene00019622	N	N	N	Y	N	N	N	Y
WBGene00019644	N	N	Y	N	N	N	N	N
WBGene00019645	N	N	N	N	N	N	N	N
WBGene00019655	N	N	Y	N	N	N	N	N
WBGene00019660	N	N	N	Y	N	N	N	Y
WBGene00019664	N	N	N	N	N	N	N	N
WBGene00019682	Y	N	N	N	N	N	N	N
WBGene00019686	N	N	N	N	N	N	N	N
WBGene00019717	N	N	Y	N	N	N	N	N
WBGene00019719	N	N	N	N	N	N	N	N
WBGene00019720	N	N	N	N	N	N	N	N
WBGene00019724	N	N	N	N	N	N	N	N
WBGene00019730	N	N	Y	N	N	N	N	N
WBGene00019744	N	N	N	Y	N	N	N	N
WBGene00019760	N	N	N	N	N	Y	N	Y
WBGene00019763	Y	N	N	N	N	N	N	N
WBGene00019770	N	N	Y	N	N	N	N	N
WBGene00019779	N	N	N	Y	N	N	N	Y
WBGene00019780	N	N	Y	N	N	N	N	N
WBGene00019781	N	N	N	N	N	N	N	N
WBGene00019782	N	N	Y	N	N	N	N	N
WBGene00019800	N	Y	N	N	N	N	N	N
WBGene00019803	Y	N	N	N	N	N	N	N
WBGene00019825	N	N	N	N	N	N	N	N
WBGene00019837	N	N	N	N	N	N	N	N
WBGene00019854	N	N	N	Y	Y	N	N	Y
WBGene00019914	Y	N	N	N	N	N	N	N
WBGene00019931	N	N	N	N	N	N	Y	N
WBGene00019932	Y	N	N	Y	N	N	N	N
WBGene00019939	N	N	Y	N	N	N	N	N
WBGene00019944	N	N	Y	N	N	N	N	N
WBGene00019946	N	N	N	N	N	N	N	N
WBGene00019955	Y	N	N	N	N	N	N	N
WBGene00019961	N	N	N	Y	Y	N	N	N
WBGene00019967	N	N	Y	N	N	N	N	N
WBGene00019968	N	N	Y	N	N	N	N	N
WBGene00019972	N	N	N	N	Y	N	N	Y
WBGene00019973	N	N	Y	N	N	N	N	N
WBGene00019978	Y	N	N	Y	Y	N	N	N
WBGene00019986	Y	N	N	N	N	N	N	N
WBGene00019998	N	N	N	N	N	N	N	N
WBGene00020007	N	N	N	N	N	Y	N	Y
WBGene00020012	N	N	N	N	N	N	N	Y
WBGene00020025	N	N	N	N	Y	N	N	Y
WBGene00020029	N	N	N	N	N	N	N	N
WBGene00020047	N	N	N	N	N	N	Y	N
WBGene00020049	N	N	Y	N	N	N	N	N
WBGene00020104	N	N	N	N	N	N	N	N
WBGene00020112	N	Y	N	N	N	N	N	N
WBGene00020114	N	N	N	N	N	N	N	N
WBGene00020139	N	N	N	Y	Y	N	N	N
WBGene00020153	N	N	N	N	N	N	N	N
WBGene00020158	N	N	N	N	N	N	N	N
WBGene00020160	N	N	N	N	N	N	N	N
WBGene00020191	Y	N	N	N	N	N	N	N
WBGene00020256	N	N	N	Y	N	N	N	Y
WBGene00020258	N	N	N	Y	N	N	N	Y
WBGene00020315	Y	N	N	N	N	N	N	N
WBGene00020322	N	N	N	N	Y	Y	N	N
WBGene00020325	N	N	N	N	N	N	Y	N
WBGene00020335	N	N	Y	N	N	N	N	N
WBGene00020339	N	N	N	N	N	N	N	Y
WBGene00020363	N	N	Y	N	N	N	N	N
WBGene00020404	N	N	N	N	N	N	N	N
WBGene00020412	N	N	N	N	Y	Y	N	N
WBGene00020433	N	N	N	N	N	N	N	N
WBGene00020456	N	N	N	N	N	N	N	N
WBGene00020471	N	N	N	N	N	N	N	N
WBGene00020504	N	N	N	N	N	N	N	N
WBGene00020546	N	N	N	N	N	N	Y	N
WBGene00020559	N	N	N	N	Y	N	N	Y
WBGene00020566	N	N	N	N	Y	N	N	N
WBGene00020579	N	N	N	N	N	N	Y	N
WBGene00020587	N	N	N	N	N	N	N	Y
WBGene00020613	N	N	N	N	N	N	Y	N
WBGene00020616	N	N	N	N	N	N	Y	N
WBGene00020620	N	N	N	N	N	N	Y	N
WBGene00020693	Y	N	N	N	N	N	N	N
WBGene00020710	N	N	Y	N	N	N	N	N
WBGene00020725	N	N	Y	N	N	N	N	N
WBGene00020738	N	N	N	N	N	N	N	Y
WBGene00020747	N	N	N	N	N	N	Y	N
WBGene00020760	N	N	N	N	N	N	Y	N
WBGene00020774	N	N	N	N	N	N	Y	N
WBGene00020783	N	N	N	N	N	N	N	N
WBGene00020786	N	N	N	N	N	N	N	N
WBGene00020798	N	N	N	Y	Y	N	N	N
WBGene00020799	Y	N	N	N	N	N	N	Y
WBGene00020859	N	N	N	N	N	N	Y	N
WBGene00020869	N	N	N	Y	N	Y	N	Y
WBGene00020870	N	N	N	N	N	N	Y	N
WBGene00020886	N	N	N	Y	N	N	N	N
WBGene00020891	N	N	N	N	N	N	N	N
WBGene00020911	N	N	N	Y	N	N	N	Y
WBGene00020921	Y	N	N	N	N	N	N	N
WBGene00020938	N	N	N	Y	N	N	N	Y
WBGene00020940	N	N	N	Y	Y	N	N	Y
WBGene00020947	N	N	Y	N	N	N	N	N
WBGene00020952	Y	N	N	N	Y	N	N	N
WBGene00020962	N	N	N	N	Y	N	N	Y
WBGene00020972	N	N	Y	N	N	N	N	N
WBGene00021002	N	N	Y	N	N	N	N	N
WBGene00021018	N	N	N	N	Y	N	N	N
WBGene00021020	N	N	N	N	N	N	N	N
WBGene00021048	N	N	Y	N	N	N	N	N
WBGene00021050	N	N	Y	N	N	N	N	N
WBGene00021066	N	N	Y	N	N	N	N	N
WBGene00021079	N	N	Y	N	N	N	N	N
WBGene00021082	N	N	N	N	N	Y	N	N
WBGene00021114	N	N	N	N	Y	N	N	Y
WBGene00021121	N	N	N	N	N	N	Y	N
WBGene00021123	N	N	N	N	N	N	N	N
WBGene00021128	N	N	N	N	N	N	N	N
WBGene00021131	N	N	N	N	N	N	N	N
WBGene00021134	N	N	N	N	N	N	Y	N
WBGene00021135	N	N	N	Y	N	N	N	Y
WBGene00021253	N	N	N	N	N	N	N	N
WBGene00021262	N	N	N	Y	Y	N	N	N
WBGene00021309	N	N	Y	N	N	N	N	N
WBGene00021320	N	N	N	N	N	N	N	N
WBGene00021322	Y	N	N	N	N	N	N	N
WBGene00021325	Y	N	N	N	N	N	N	N
WBGene00021337	N	N	N	N	N	N	N	N
WBGene00021340	N	N	N	N	N	N	N	N
WBGene00021347	N	Y	N	N	N	N	N	N
WBGene00021394	N	N	N	Y	Y	N	N	Y
WBGene00021427	N	Y	N	N	N	N	N	N
WBGene00021448	Y	N	N	N	N	N	N	N
WBGene00021464	N	N	N	N	N	N	Y	N
WBGene00021487	N	N	N	N	N	N	N	N
WBGene00021503	Y	N	N	Y	N	N	N	N
WBGene00021516	N	N	N	N	N	N	N	N
WBGene00021529	N	N	N	N	N	N	Y	N
WBGene00021531	N	N	N	N	N	N	N	N
WBGene00021533	N	N	N	N	N	N	N	N
WBGene00021540	Y	N	N	N	Y	N	N	N
WBGene00021556	N	N	Y	N	N	N	N	N
WBGene00021565	N	N	N	Y	N	N	N	Y
WBGene00021590	N	N	Y	N	N	N	N	N
WBGene00021596	Y	N	N	N	Y	N	N	N
WBGene00021601	N	N	N	N	N	N	Y	N
WBGene00021607	N	N	N	N	N	N	N	N
WBGene00021635	N	N	Y	N	N	N	N	N
WBGene00021658	N	N	N	Y	Y	N	N	N
WBGene00021661	N	N	N	N	Y	N	N	N
WBGene00021698	N	N	N	N	N	N	N	N
WBGene00021702	N	N	N	N	N	N	N	N
WBGene00021709	N	N	Y	N	N	N	N	N
WBGene00021768	N	N	N	N	N	N	N	N
WBGene00021811	N	N	N	N	N	N	N	N
WBGene00021816	N	Y	N	N	N	N	N	N
WBGene00021820	N	N	N	Y	Y	N	N	Y
WBGene00021828	N	N	N	N	N	Y	N	N
WBGene00021829	N	Y	N	N	N	N	N	N
WBGene00021834	N	N	N	N	Y	N	N	N
WBGene00021835	N	N	N	Y	N	N	N	Y
WBGene00021841	N	N	N	N	N	Y	N	N
WBGene00021853	N	N	N	N	N	N	N	N
WBGene00021858	N	N	N	N	N	N	Y	N
WBGene00021870	Y	N	N	N	N	N	N	N
WBGene00021924	N	Y	N	N	N	N	N	N
WBGene00021934	N	Y	N	N	N	N	N	N
WBGene00021936	N	N	N	N	N	N	N	N
WBGene00021959	N	Y	N	N	N	N	N	N
WBGene00021976	N	N	N	N	N	N	N	N
WBGene00021977	N	N	N	N	N	N	Y	N
WBGene00021978	N	N	N	N	N	N	Y	N
WBGene00021979	N	N	N	N	N	N	Y	N
WBGene00022010	N	N	N	N	N	N	N	N
WBGene00022072	N	N	N	N	Y	N	N	Y
WBGene00022078	N	N	N	N	N	N	N	N
WBGene00022090	N	N	N	N	Y	N	N	Y
WBGene00022101	Y	N	N	N	N	N	N	N
WBGene00022128	N	N	N	N	N	Y	N	N
WBGene00022171	Y	N	N	N	N	N	N	N
WBGene00022172	Y	N	N	N	N	N	N	N
WBGene00022181	N	N	N	N	N	N	Y	N
WBGene00022189	N	N	N	N	N	N	Y	N
WBGene00022196	N	N	Y	N	N	N	N	N
WBGene00022221	Y	N	N	N	N	N	N	N
WBGene00022231	N	N	Y	N	N	N	N	N
WBGene00022245	Y	N	N	N	N	N	N	N
WBGene00022248	N	N	N	N	N	N	N	N
WBGene00022252	Y	N	N	N	N	N	N	N
WBGene00022260	Y	N	N	N	N	N	N	N
WBGene00022273	N	Y	N	N	N	N	N	N
WBGene00022279	N	N	N	N	N	N	N	N
WBGene00022307	N	N	N	N	Y	N	N	Y
WBGene00022326	N	N	N	N	N	N	N	N
WBGene00022329	N	N	Y	N	N	N	N	N
WBGene00022330	N	N	N	N	N	N	N	N
WBGene00022351	N	Y	N	N	N	N	N	N
WBGene00022375	N	N	N	N	N	N	N	N
WBGene00022382	N	N	Y	N	N	N	N	N
WBGene00022383	N	N	N	N	N	N	Y	N
WBGene00022386	N	N	N	N	N	N	N	N
WBGene00022390	Y	N	N	N	N	N	N	N
WBGene00022410	N	N	N	N	N	N	N	N
WBGene00022466	N	N	N	N	N	Y	N	N
WBGene00022486	Y	N	N	N	N	N	N	N
WBGene00022497	N	Y	N	N	N	N	N	N
WBGene00022505	Y	N	N	N	N	N	N	N
WBGene00022508	N	N	N	N	Y	N	N	Y
WBGene00022549	Y	N	N	N	N	N	N	N
WBGene00022557	N	N	N	Y	N	N	N	N
WBGene00022586	N	N	N	N	N	Y	N	Y
WBGene00022593	N	N	N	N	N	N	N	N
WBGene00022597	N	Y	N	N	N	N	N	N
WBGene00022599	N	Y	N	N	N	N	N	N
WBGene00022610	Y	N	N	Y	N	Y	N	N
WBGene00022613	N	N	N	N	N	N	N	N
WBGene00022615	N	N	N	Y	Y	N	N	Y
WBGene00022631	N	N	N	Y	N	N	N	N
WBGene00022644	N	N	N	Y	Y	N	N	N
WBGene00022645	Y	N	N	N	N	N	N	N
WBGene00022653	N	N	N	Y	N	N	N	Y
WBGene00022668	N	N	Y	N	N	N	N	N
WBGene00022743	N	N	N	Y	Y	N	N	N
WBGene00022781	N	N	N	Y	N	Y	N	N
WBGene00022797	N	N	Y	N	N	N	N	N
WBGene00022813	N	N	N	N	N	N	N	N
WBGene00022814	N	N	N	Y	N	N	N	N
WBGene00022817	N	N	N	N	N	N	N	N
WBGene00022821	N	N	N	N	N	N	N	N
WBGene00022848	N	N	N	Y	N	N	N	N
WBGene00022856	Y	N	N	N	N	N	N	N
WBGene00022867	Y	N	N	N	N	N	N	N
WBGene00022868	Y	N	N	N	Y	N	N	N
WBGene00022887	Y	N	N	N	N	N	N	N
WBGene00022891	N	N	Y	N	N	N	N	N
WBGene00022893	N	N	N	Y	Y	N	N	N
WBGene00022951	N	N	N	N	N	N	N	N
WBGene00023036	N	N	N	Y	Y	N	N	N
WBGene00023401	N	Y	N	N	N	N	N	N
WBGene00023407	N	N	N	N	N	N	N	N
WBGene00023423	N	N	N	N	N	N	N	N
WBGene00023429	Y	N	N	N	N	N	N	N
WBGene00023483	N	N	N	N	N	N	Y	N
WBGene00023485	N	N	N	N	N	N	N	N
WBGene00023486	N	N	Y	N	N	N	N	N
WBGene00023503	N	N	N	N	N	Y	N	N
WBGene00043067	N	N	Y	N	N	N	N	N
WBGene00043982	N	N	N	N	N	N	N	N
WBGene00044034	N	N	N	Y	N	N	N	Y
WBGene00044035	N	N	Y	N	N	N	N	N
WBGene00044073	N	N	N	N	N	N	N	N
WBGene00044079	N	N	N	N	N	N	N	N
WBGene00044107	N	N	N	N	N	N	N	N
WBGene00044178	N	N	N	N	N	N	N	N
WBGene00044201	N	N	N	N	N	N	Y	N
WBGene00044209	N	N	N	N	N	N	N	N
WBGene00044280	N	N	N	N	N	N	Y	N
WBGene00044292	N	N	N	N	N	N	Y	N
WBGene00044293	N	N	N	N	N	N	Y	N
WBGene00044381	N	N	N	N	N	N	Y	N
WBGene00044403	N	N	Y	N	N	N	N	N
WBGene00044431	N	N	N	N	N	N	N	N
WBGene00044436	N	N	N	N	Y	N	N	Y
WBGene00044457	N	N	Y	N	N	N	N	N
WBGene00044471	N	N	N	N	N	N	Y	N
WBGene00044472	N	N	N	N	N	N	Y	N
WBGene00044500	N	N	Y	N	N	N	N	N
WBGene00044537	N	N	N	N	N	N	N	N
WBGene00044553	N	N	Y	N	N	N	N	N
WBGene00044614	N	N	N	N	N	Y	N	N
WBGene00044638	N	N	N	N	N	N	N	N
WBGene00044644	N	N	Y	N	N	N	N	N
WBGene00044665	N	N	N	N	N	N	N	N
WBGene00044702	N	N	N	Y	Y	N	N	N
WBGene00044737	N	N	Y	N	N	N	N	N
WBGene00044900	N	N	N	N	N	N	N	N
WBGene00044901	N	N	N	N	N	N	Y	N
WBGene00044977	N	N	Y	N	N	N	N	N
WBGene00044988	Y	N	N	N	N	N	N	N
WBGene00045063	N	N	N	N	N	N	N	N
WBGene00045212	N	N	Y	N	N	N	N	N
WBGene00045245	N	N	N	N	N	N	N	N
WBGene00045246	N	N	N	N	Y	Y	N	N
WBGene00045253	N	N	Y	N	N	N	N	N
WBGene00045271	N	N	N	N	N	N	N	N
WBGene00045272	Y	N	N	N	N	N	N	N
WBGene00045276	N	N	N	Y	N	Y	N	N
WBGene00045293	N	N	N	Y	Y	N	N	N
WBGene00045397	N	N	N	Y	N	N	N	Y
WBGene00045399	N	N	N	Y	Y	N	N	Y
WBGene00045400	N	N	Y	N	N	N	N	N
WBGene00045401	N	N	N	N	N	N	Y	N
WBGene00045414	N	N	N	N	Y	N	N	Y
WBGene00045416	N	N	Y	N	N	N	N	N
WBGene00045457	N	N	N	N	N	N	Y	N
WBGene00045474	N	N	N	N	N	N	N	N
WBGene00045475	N	N	N	N	N	N	N	N
WBGene00045507	N	N	Y	N	N	N	N	N
WBGene00050899	N	N	N	N	N	N	Y	N
WBGene00050913	N	N	N	N	N	N	N	N
WBGene00050914	N	N	N	N	N	N	N	N
WBGene00077543	N	N	N	N	N	N	N	N
WBGene00077593	N	N	N	N	N	N	N	N
WBGene00077594	N	N	N	N	N	N	N	N
WBGene00077704	N	N	N	N	N	N	Y	N
WBGene00185005	N	Y	N	N	N	N	N	N
WBGene00185014	N	N	N	N	N	N	N	N
WBGene00189961	N	N	N	N	N	N	Y	N
WBGene00194650	N	N	N	N	Y	N	N	Y
WBGene00194658	N	N	N	N	N	N	Y	N
WBGene00194663	N	N	N	Y	Y	N	N	Y
WBGene00194674	N	N	N	N	N	N	N	N
WBGene00194708	N	N	N	N	N	N	Y	N
WBGene00194713	N	N	N	N	N	N	Y	N
WBGene00194851	N	Y	N	N	N	N	N	N
WBGene00195050	N	N	Y	N	N	N	N	N
WBGene00195164	N	N	N	N	N	N	N	N
WBGene00195179	N	N	N	N	N	N	Y	N
WBGene00202504	N	N	N	N	N	N	Y	N
WBGene00202514	N	N	N	N	N	N	Y	N
WBGene00206380	N	N	N	N	N	Y	N	Y
WBGene00206389	N	N	N	N	N	N	N	N
WBGene00206419	N	N	N	N	N	N	N	N
WBGene00219208	N	N	N	N	N	N	N	N
WBGene00219281	N	N	N	N	N	N	N	N
WBGene00219289	N	N	N	N	N	N	N	N
WBGene00219316	N	N	Y	N	N	N	N	N
WBGene00219451	N	N	N	N	Y	N	N	Y
WBGene00219592	N	N	Y	N	N	N	N	N
WBGene00219609	N	Y	N	N	N	N	N	N
WBGene00219700	N	N	N	Y	N	N	N	Y
WBGene00219709	N	N	N	N	N	N	Y	N
WBGene00219800	N	N	N	N	N	N	N	N
WBGene00219803	N	N	N	N	N	N	N	N
WBGene00219816	N	N	N	N	N	N	N	N
WBGene00219849	N	N	N	N	N	N	N	N
WBGene00219908	N	N	N	N	Y	N	N	N
WBGene00219912	N	N	N	N	N	N	N	N
WBGene00220165	N	N	N	N	N	N	N	N
WBGene00235094	N	N	N	Y	Y	N	N	N
WBGene00255426	N	N	N	N	N	N	N	N
WBGene00255736	N	N	N	N	N	N	N	N
WBGene00269383	N	N	N	N	Y	N	N	N
WBGene00270321	N	N	N	N	N	N	Y	N
