# Supplementary material for: Time-course swRNA-seq uncovers a hierarchical gene regulatory network in controlling the response-repair-remodeling after wounding
Source: Commun Biol. 2024 Jun 6;7:694. doi: 10.1038/s42003-024-06352-w (PMC11156874; doi:10.1038/s42003-024-06352-w)
Supplement: Supplementary file 9 — Supplementary Data 6 [file 42003_2024_6352_MOESM9_ESM.xlsx]

## Sheet: IDR
Supplementary Data S6. Predicted IDR regions in TFs of regulatory modules.
ID	Symbol	Uniport ID	Feature	Start..end	Content_fraction	Content_count	Length
WBGene00000064	act-2	NA	NA	NA	0	0	NA
WBGene00000095	aha-1	O02219	prediction-disorder-mobidb_lite	410..453	0.097	44	453
WBGene00000099	air-2	NA	NA	NA	0	0	NA
WBGene00000105	alg-1	G5EES3	prediction-disorder-mobidb_lite	1..155	0.152	155	1023
WBGene00000120	aly-1	Q17561	prediction-disorder-mobidb_lite	18..57,156..223	0.484	108	223
WBGene00000121	aly-2	O62183	prediction-disorder-mobidb_lite	19..77,161..227	0.555	126	227
WBGene00000122	aly-3	Q21559	prediction-disorder-mobidb_lite	22..56,155..226	0.446	107	240
WBGene00000123	ama-1	P16356	prediction-disorder-mobidb_lite	1523..1856	0.18	334	1856
WBGene00000137	amx-1	Q21988	prediction-disorder-mobidb_lite	1..31	0.038	31	824
WBGene00000180	arc-1	NA	NA	NA	0	0	NA
WBGene00000195	arr-1	P51485	prediction-disorder-mobidb_lite	358..382,416..435	0.103	45	435
WBGene00000220	atf-2	Q21361	prediction-disorder-mobidb_lite	19..78,181..256,273..345	0.521	209	401
WBGene00000221	atf-5	Q22156	prediction-disorder-mobidb_lite	18..47,106..165	0.433	90	208
WBGene00000222	atf-6	Q20435	prediction-disorder-mobidb_lite	1..82	0.139	82	589
WBGene00000223	atf-7	Q86MD3	prediction-disorder-mobidb_lite	283..318,337..400	0.196	100	509
WBGene00000228	atn-1	NA	NA	NA	0	0	NA
WBGene00000271	brf-1	A0A131MCT5	prediction-disorder-mobidb_lite	459..487,581..613,647..688,725..746	0.169	126	746
WBGene00000272	bro-1	NA	NA	NA	0	0	NA
WBGene00000274	btf-1	G5EF07	prediction-disorder-mobidb_lite	1599..1630	0.019	32	1649
WBGene00000366	cbp-1	P34545	prediction-disorder-mobidb_lite	1..182,307..398,558..593,706..864,1349..1401,1656..1828,1908..2017	0.399	805	2017
WBGene00000369	ccf-1	NA	NA	NA	0	0	NA
WBGene00000376	ccr-4	B3GWC3	prediction-disorder-mobidb_lite	1..20,61..81	0.061	41	677
WBGene00000405	cdk-1	NA	NA	NA	0	0	NA
WBGene00000407	cdk-5	NA	NA	NA	0	0	NA
WBGene00000408	cdk-7	G5EFV5	prediction-disorder-mobidb_lite	305..330	0.079	26	330
WBGene00000409	cdk-8	P90866	prediction-disorder-mobidb_lite	376..426,510..529,546..588	0.194	114	588
WBGene00000410	cdk-9	Q9TVL3	prediction-disorder-mobidb_lite	1..55,444..478	0.188	90	478
WBGene00000416	ced-2	Q9NHC3	prediction-disorder-mobidb_lite	181..213	0.118	33	279
WBGene00000429	ceh-2	G5ECT8	prediction-disorder-mobidb_lite	1..46,181..209	0.359	75	209
WBGene00000430	ceh-5	NA	NA	NA	0	0	NA
WBGene00000431	ceh-6	P20268	prediction-disorder-mobidb_lite	1..31,167..190,265..286	0.203	77	380
WBGene00000432	ceh-7	NA	NA	NA	0	0	NA
WBGene00000433	ceh-8	Q94398	prediction-disorder-mobidb_lite	28..62,209..230	0.207	57	276
WBGene00000434	ceh-9	P56407	prediction-disorder-mobidb_lite	128..147	0.136	20	147
WBGene00000435	ceh-10	P41935	prediction-disorder-mobidb_lite	97..139,260..279	0.183	63	344
WBGene00000437	ceh-13	P17488	prediction-disorder-mobidb_lite	60..83,166..202	0.302	61	202
WBGene00000438	ceh-14	P20271	prediction-disorder-mobidb_lite	238..268	0.088	31	351
WBGene00000439	ceh-16	P34326	prediction-disorder-mobidb_lite	14..43,60..100,144..167	0.508	95	187
WBGene00000441	ceh-18	P41934	prediction-disorder-mobidb_lite	243..264,514..542	0.094	51	542
WBGene00000442	ceh-19	P26797	prediction-disorder-mobidb_lite	1..42	0.211	42	199
WBGene00000443	ceh-20	NA	NA	NA	0	0	NA
WBGene00000444	ceh-21	Q22811	prediction-disorder-mobidb_lite	1..23,89..267,450..473	0.457	226	495
WBGene00000445	ceh-22	A0A2C9C3N2	prediction-disorder-mobidb_lite	24..61,172..223	0.237	90	379
WBGene00000448	pros-1	P34522	prediction-disorder-mobidb_lite	1..20,30..180,358..389	0.342	203	594
WBGene00000449	ceh-27	Q9XVN4	prediction-disorder-mobidb_lite	157..212	0.213	56	263
WBGene00000451	ceh-30	Q22909	prediction-disorder-mobidb_lite	49..98,209..237	0.333	79	237
WBGene00000452	ceh-31	Q22910	prediction-disorder-mobidb_lite	44..93,228..260	0.319	83	260
WBGene00000453	ceh-32	Q23175	prediction-disorder-mobidb_lite	253..293,344..365,379..439	0.282	124	439
WBGene00000454	ceh-33	NA	NA	NA	0	0	NA
WBGene00000455	ceh-34	Q94165	prediction-disorder-mobidb_lite	187..233	0.184	47	256
WBGene00000457	ceh-36	Q93352	prediction-disorder-mobidb_lite	33..63,113..156	0.292	75	257
WBGene00000458	ceh-37	A0A4V6M3C3	prediction-disorder-mobidb_lite	112..196,214..242	0.39	114	292
WBGene00000459	ceh-38	A0A1X7RCT5	prediction-disorder-mobidb_lite	1..79,189..247,402..433,490..513,557..646	0.44	284	646
WBGene00000460	ceh-39	Q22812	prediction-disorder-mobidb_lite	32..91,158..187	0.226	90	399
WBGene00000461	ceh-40	Q19503	prediction-disorder-mobidb_lite	248..275	0.085	28	329
WBGene00000462	ceh-41	Q22810	prediction-disorder-mobidb_lite	78..217	0.504	140	278
WBGene00000463	ceh-43	A0A1X7RBT1	prediction-disorder-mobidb_lite	47..79,162..213	0.301	85	282
WBGene00000464	ceh-44	Q9BL02	prediction-disorder-mobidb_lite	1069..1100	0.025	32	1273
WBGene00000467	cep-1	NA	NA	NA	0	0	NA
WBGene00000468	ces-1	G5ECN8	prediction-disorder-mobidb_lite	47..70,91..111	0.167	45	270
WBGene00000469	ces-2	Q94126	prediction-disorder-mobidb_lite	83..152,184..211	0.464	98	211
WBGene00000472	cey-1	O62213	prediction-disorder-mobidb_lite	84..208	0.601	125	208
WBGene00000473	cey-2	P91306	prediction-disorder-mobidb_lite	20..42,126..145,152..239	0.491	131	267
WBGene00000474	cey-3	P91398	prediction-disorder-mobidb_lite	177..231	0.208	55	265
WBGene00000475	cey-4	G5EDV3	prediction-disorder-mobidb_lite	28..68,177..294	0.541	159	294
WBGene00000482	chd-3	Q22516	prediction-disorder-mobidb_lite	1..80,170..258,1120..1141,1186..1212,1248..1295,1754..1787	0.168	300	1787
WBGene00000498	chk-1	Q9N3Z3	prediction-disorder-mobidb_lite	320..346	0.054	27	503
WBGene00000499	chk-2	NA	NA	NA	0	0	NA
WBGene00000506	cic-1	Q9TYP2	prediction-disorder-mobidb_lite	281..302	0.073	22	302
WBGene00000507	cit-1.1	P34425	prediction-disorder-mobidb_lite	336..468	0.284	133	468
WBGene00000508	cit-1.2	P34424	prediction-disorder-mobidb_lite	292..429,505..555	0.341	189	555
WBGene00000517	cki-2	G5EEJ2	prediction-disorder-mobidb_lite	1..25,187..259	0.378	98	259
WBGene00000519	cku-70	Q9U2D2	prediction-disorder-mobidb_lite	594..617	0.035	24	679
WBGene00000561	cnd-1	P46581	prediction-disorder-mobidb_lite	116..192	0.401	77	192
WBGene00000584	cog-1	G5EGE2	prediction-disorder-mobidb_lite	1..82	0.32	82	256
WBGene00000793	crh-1	D0Z5N1	prediction-disorder-mobidb_lite	169..215,252..301	0.227	97	428
WBGene00000802	crt-1	P27798	prediction-disorder-mobidb_lite	202..255,340..395	0.278	110	395
WBGene00000814	csn-2	O01422	prediction-disorder-mobidb_lite	1..26,426..468	0.139	69	495
WBGene00000817	csn-5	P91001	prediction-disorder-mobidb_lite	347..368	0.06	22	368
WBGene00000857	cwn-1	NA	NA	NA	0	0	NA
WBGene00000863	cya-1	P34638	prediction-disorder-mobidb_lite	1..24	0.049	24	485
WBGene00000871	cye-1	O01501	prediction-disorder-mobidb_lite	1..155	0.296	155	524
WBGene00000889	cyn-13	NA	NA	NA	0	0	NA
WBGene00000899	daf-3	Q95QI7	prediction-disorder-mobidb_lite	1..43,135..161,505..552	0.132	118	892
WBGene00000908	daf-12	G5EFF5	prediction-disorder-mobidb_lite	1..109,198..251,266..314,376..410	0.328	247	753
WBGene00000912	daf-16	O16850	prediction-disorder-mobidb_lite	118..168,252..291	0.168	91	541
WBGene00000914	daf-19	Q09555	prediction-disorder-mobidb_lite	1..113	0.14	113	805
WBGene00000931	dao-5	Q9XVS4	prediction-disorder-mobidb_lite	61..926,938..971	0.927	900	971
WBGene00000982	dhs-19	NA	NA	NA	0	0	NA
WBGene00000995	die-1	A0A131MCL4	prediction-disorder-mobidb_lite	130..156,175..227,380..424,560..592	0.245	158	646
WBGene00001028	dnj-10	Q8TA83	prediction-disorder-mobidb_lite	395..443	0.107	49	456
WBGene00001029	dnj-11	Q94216	prediction-disorder-mobidb_lite	248..271,294..377	0.183	108	589
WBGene00001031	dnj-13	NA	NA	NA	0	0	NA
WBGene00001049	dog-1	O62217	prediction-disorder-mobidb_lite	18..62	0.046	45	983
WBGene00001061	dpl-1	Q22703	prediction-disorder-mobidb_lite	1..73,435..457,573..598	0.204	122	598
WBGene00001086	dpy-27	P48996	prediction-disorder-mobidb_lite	1..25,758..781,1404..1469	0.078	115	1469
WBGene00001088	dpy-30	Q10661	prediction-disorder-mobidb_lite	1..73	0.593	73	123
WBGene00001092	dro-1	NA	NA	NA	0	0	NA
WBGene00001102	dsh-2	Q18239	prediction-disorder-mobidb_lite	187..211,484..512,623..659,686..731	0.181	137	759
WBGene00001161	efl-1	G5EF11	prediction-disorder-mobidb_lite	307..329	0.067	23	342
WBGene00001162	efl-2	A5HWA8	prediction-disorder-mobidb_lite	1..31,331..358	0.165	59	358
WBGene00001182	egl-13	Q23045	prediction-disorder-mobidb_lite	1..79,294..328	0.243	114	470
WBGene00001186	egl-18	U4PMB4	prediction-disorder-mobidb_lite	1..33,65..122,148..197,243..268	0.441	167	379
WBGene00001194	egl-27	Q09228	prediction-disorder-mobidb_lite	1..43,388..434,487..636,693..717,790..814,899..950,982..1040	0.355	401	1129
WBGene00001208	egl-44	A0A2C9C2P8	prediction-disorder-mobidb_lite	47..87	0.083	41	493
WBGene00001210	egl-46	NA	NA	NA	0	0	NA
WBGene00001223	ehn-3	Q65XX7	prediction-disorder-mobidb_lite	179..204	0.099	26	262
WBGene00001232	eif-3.I	NA	NA	NA	0	0	NA
WBGene00001236	elc-1	Q9BKS1	prediction-disorder-mobidb_lite	1..23	0.185	23	124
WBGene00001249	elt-1	Q3S1J8	prediction-disorder-mobidb_lite	228..283,391..423	0.182	89	488
WBGene00001250	elt-2	Q10655	prediction-disorder-mobidb_lite	1..47,194..235,275..332	0.339	147	433
WBGene00001251	elt-3	B7WN96	prediction-disorder-mobidb_lite	1..34,290..317	0.196	62	317
WBGene00001252	elt-4	NA	NA	NA	0	0	NA
WBGene00001253	elt-6	G5EGN3	prediction-disorder-mobidb_lite	1..24,74..134,177..264	0.471	173	367
WBGene00001259	emb-5	P34703	prediction-disorder-mobidb_lite	1..238	0.156	238	1521
WBGene00001310	end-1	G5EDN4	prediction-disorder-mobidb_lite	188..221	0.154	34	221
WBGene00001311	end-3	NA	NA	NA	0	0	NA
WBGene00001324	eor-1	G5EDU4	prediction-disorder-mobidb_lite	300..320,349..370,725..818,834..856,881..909	0.208	189	909
WBGene00001333	erm-1	G5EBK3	prediction-disorder-mobidb_lite	449..483	0.062	35	564
WBGene00001345	fos-1	G5ECG2	prediction-disorder-mobidb_lite	1..38,139..179,266..291,395..467	0.381	178	467
WBGene00001372	exo-3	NA	NA	NA	0	0	NA
WBGene00001377	eya-1	NA	NA	NA	0	0	NA
WBGene00001400	fax-1	G5EDJ0	prediction-disorder-mobidb_lite	211..238	0.067	28	419
WBGene00001404	fbp-1	NA	NA	NA	0	0	NA
WBGene00001410	feh-1	Q9BKZ9	prediction-disorder-mobidb_lite	1..43,90..111	0.098	65	665
WBGene00001434	fkh-2	Q22510	prediction-disorder-mobidb_lite	32..94	0.233	63	270
WBGene00001435	fkh-3	NA	NA	NA	0	0	NA
WBGene00001436	fkh-4	NA	NA	NA	0	0	NA
WBGene00001437	fkh-5	NA	NA	NA	0	0	NA
WBGene00001438	fkh-6	NA	NA	NA	0	0	NA
WBGene00001439	fkh-7	Q86MF0	prediction-disorder-mobidb_lite	1..37,87..117,489..544	0.159	124	778
WBGene00001440	fkh-8	H2KZ39	prediction-disorder-mobidb_lite	51..72,285..328	0.201	66	328
WBGene00001441	fkh-9	Q21187	prediction-disorder-mobidb_lite	153..208	0.187	56	300
WBGene00001442	fkh-10	O17593	prediction-disorder-mobidb_lite	135..164	0.155	30	194
WBGene00001443	fli-1	NA	NA	NA	0	0	NA
WBGene00001470	baz-2	Q23590	prediction-disorder-mobidb_lite	30..67,178..215,235..269,705..729,1218..1241	0.115	160	1390
WBGene00001502	ftt-2	NA	NA	NA	0	0	NA
WBGene00001514	xnd-1	O45134	prediction-disorder-mobidb_lite	1..26,42..124,151..170,243..266,521..594	0.323	227	702
WBGene00001560	gei-3	G5EBG6	prediction-disorder-mobidb_lite	1..55,75..116,279..301,355..399,490..514,656..813	0.248	348	1405
WBGene00001565	gei-8	P34333	prediction-disorder-mobidb_lite	409..671,992..1024,1195..1218,1276..1339,1414..1434,1646..1718	0.269	478	1778
WBGene00001568	snpc-4	P91868	prediction-disorder-mobidb_lite	1..22,911..935	0.05	47	944
WBGene00001570	gei-13	P34478	prediction-disorder-mobidb_lite	18..97,171..195	0.152	105	691
WBGene00001574	gei-17	Q94361	prediction-disorder-mobidb_lite	181..210,519..544,560..594,732..755	0.147	115	780
WBGene00001585	gfl-1	NA	NA	NA	0	0	NA
WBGene00001746	gsk-3	Q9U2Q9	prediction-disorder-mobidb_lite	325..362	0.105	38	362
WBGene00001821	ham-2	H2KYH4	prediction-disorder-mobidb_lite	106..130,278..303	0.13	51	392
WBGene00001824	hbl-1	Q9XYD3	prediction-disorder-mobidb_lite	88..194,377..415,811..896	0.236	232	982
WBGene00001827	hcf-1	G5EC23	prediction-disorder-mobidb_lite	1..25,423..553	0.199	156	782
WBGene00001834	hda-1	O17695	prediction-disorder-mobidb_lite	404..461	0.126	58	461
WBGene00001840	hel-1	Q18212	prediction-disorder-mobidb_lite	1..31	0.073	31	425
WBGene00001851	hif-1	G5EGD2	prediction-disorder-mobidb_lite	1..24,428..503,534..553,658..679,697..719	0.229	165	719
WBGene00001860	him-1	O01789	prediction-disorder-mobidb_lite	965..994	0.024	30	1262
WBGene00001874	him-17	NA	NA	NA	0	0	NA
WBGene00001945	his-71	Q10453	prediction-disorder-mobidb_lite	1..43	0.316	43	136
WBGene00001948	hlh-1	P22980	prediction-disorder-mobidb_lite	125..146,251..273	0.139	45	324
WBGene00001949	hlh-2	G5EEG9	prediction-disorder-mobidb_lite	66..119,208..315,371..399	0.479	191	399
WBGene00001950	hlh-3	Q22717	prediction-disorder-mobidb_lite	1..42,118..170	0.559	95	170
WBGene00001951	hlh-4	NA	NA	NA	0	0	NA
WBGene00001952	hlh-6	Q10007	prediction-disorder-mobidb_lite	117..140	0.09	24	268
WBGene00001953	hlh-8	NA	NA	NA	0	0	NA
WBGene00001955	hlh-11	P34474	prediction-disorder-mobidb_lite	88..109,226..311	0.251	108	431
WBGene00001956	hlh-12	Q18277	prediction-disorder-mobidb_lite	1..24	0.16	24	150
WBGene00001957	hlh-13	NA	NA	NA	0	0	NA
WBGene00001958	hlh-14	Q09961	prediction-disorder-mobidb_lite	1..21,63..83,112..132	0.426	63	148
WBGene00001959	hlh-15	Q18590	prediction-disorder-mobidb_lite	1..32	0.36	32	89
WBGene00001960	hlh-16	O45320	prediction-disorder-mobidb_lite	1..49	0.336	49	146
WBGene00001961	hlh-17	NA	NA	NA	0	0	NA
WBGene00001962	hlh-19	NA	NA	NA	0	0	NA
WBGene00001966	hlh-27	Q18056	prediction-disorder-mobidb_lite	1..30	0.112	30	268
WBGene00001967	hlh-28	Q19918	prediction-disorder-mobidb_lite	218..239	0.092	22	239
WBGene00001968	hlh-29	Q19917	prediction-disorder-mobidb_lite	219..239	0.088	21	239
WBGene00001971	hmg-1.1	G5EFV4	prediction-disorder-mobidb_lite	1..27	0.284	27	95
WBGene00001972	hmg-1.2	Q09390	prediction-disorder-mobidb_lite	1..47	0.2	47	235
WBGene00001973	hmg-3	O01683	prediction-disorder-mobidb_lite	434..565,592..689	0.334	230	689
WBGene00001974	hmg-4	P41848	prediction-disorder-mobidb_lite	434..697	0.379	264	697
WBGene00001975	hmg-5	Q94234	prediction-disorder-mobidb_lite	102..138	0.181	37	204
WBGene00001976	hmg-11	G5EEL9	prediction-disorder-mobidb_lite	1..137	1	137	137
WBGene00001977	hmg-12	G5EDQ2	prediction-disorder-mobidb_lite	57..315	0.822	259	315
WBGene00001979	hmp-2	NA	NA	NA	0	0	NA
WBGene00001981	hnd-1	Q18612	prediction-disorder-mobidb_lite	1..35	0.155	35	226
WBGene00001995	hpl-1	G5EET5	prediction-disorder-mobidb_lite	1..27,87..115	0.304	56	184
WBGene00001996	hpl-2	Q9U3C6	prediction-disorder-mobidb_lite	71..109,174..219,273..303	0.383	116	303
WBGene00002002	hsb-1	Q9U3B7	prediction-disorder-mobidb_lite	1..22	0.275	22	80
WBGene00002004	hsf-1	G5EFT5	prediction-disorder-mobidb_lite	1..61,329..423,437..493,526..552,612..671	0.447	300	671
WBGene00002005	hsp-1	P09446	prediction-disorder-mobidb_lite	613..640	0.044	28	640
WBGene00002045	icd-1	Q18885	prediction-disorder-mobidb_lite	16..41,128..161	0.373	60	161
WBGene00002147	ire-1	Q09499	prediction-disorder-mobidb_lite	474..494,948..967	0.042	41	967
WBGene00002175	jac-1	A0A078BS85	prediction-disorder-mobidb_lite	1..39,84..106,145..209,412..433,662..685,920..960,1161..1256	0.247	310	1256
WBGene00002191	kin-3	P18334	prediction-disorder-mobidb_lite	334..360	0.075	27	360
WBGene00002245	lag-1	V6CLJ5	prediction-disorder-mobidb_lite	1..27,90..125	0.08	63	790
WBGene00002295	let-19	Q93442	prediction-disorder-mobidb_lite	1..22,281..409,596..655,1218..1270,1976..2009,2125..2151,2165..2192,2785..2811	0.133	380	2862
WBGene00002299	let-23	A0A0K3AX35	prediction-disorder-mobidb_lite	1277..1335	0.044	59	1335
WBGene00002324	let-49	Q95Q17	prediction-disorder-mobidb_lite	1..38	0.151	38	251
WBGene00002583	let-363	Q95Q95	prediction-disorder-mobidb_lite	1..25,1945..1981,2017..2039,2615..2635	0.039	106	2697
WBGene00002601	let-381	P91278	prediction-disorder-mobidb_lite	19..70	0.144	52	362
WBGene00002717	let-526	J7SA49	prediction-disorder-mobidb_lite	1..158,190..317,451..966,1606..1669,1715..1768	0.52	920	1768
WBGene00002783	let-607	O44743	prediction-disorder-mobidb_lite	87..118,166..192,205..253,451..495,509..536	0.262	181	690
WBGene00002845	let-711	Q20937	prediction-disorder-mobidb_lite	771..887,936..963,1197..1221,1518..1565,2034..2054,2609..2641	0.103	272	2641
WBGene00002987	lim-4	G5EEA1	prediction-disorder-mobidb_lite	291..336	0.13	46	355
WBGene00002988	lim-6	Q21192	prediction-disorder-mobidb_lite	244..297	0.171	54	316
WBGene00002989	lim-7	G5EC36	prediction-disorder-mobidb_lite	184..268	0.188	85	452
WBGene00002990	lin-1	G5EDL0	prediction-disorder-mobidb_lite	1..30,182..295,420..441	0.376	166	441
WBGene00002991	lin-2	P54936	prediction-disorder-mobidb_lite	318..366	0.051	49	961
WBGene00002998	lin-9	P30630	prediction-disorder-mobidb_lite	1..77	0.12	77	644
WBGene00003000	lin-11	P20154	prediction-disorder-mobidb_lite	189..208,224..246	0.106	43	405
WBGene00003002	lin-13	Q11107	prediction-disorder-mobidb_lite	1..189,603..665,1859..1900	0.131	294	2248
WBGene00003009	lin-23	A0A0K3AUM4	prediction-disorder-mobidb_lite	574..667	0.141	94	667
WBGene00003014	lin-28	P92186	prediction-disorder-mobidb_lite	1..27,181..227	0.326	74	227
WBGene00003015	lin-29	G5EGB2	prediction-disorder-mobidb_lite	1..73,423..459	0.24	110	459
WBGene00003017	lin-31	P34683	prediction-disorder-mobidb_lite	110..141,195..237	0.316	75	237
WBGene00003018	lin-32	Q10574	prediction-disorder-mobidb_lite	30..66	0.261	37	142
WBGene00003020	lin-35	G5EDT1	prediction-disorder-mobidb_lite	1..43,55..129	0.123	118	961
WBGene00003024	lin-39	P34684	prediction-disorder-mobidb_lite	1..53,115..148	0.344	87	253
WBGene00003025	lin-40	O61907	prediction-disorder-mobidb_lite	104..184,315..365,633..665,848..879	0.193	197	1022
WBGene00003030	lin-45	V6CKR7	prediction-disorder-mobidb_lite	1..104,283..340,363..383,408..497	0.326	273	838
WBGene00003036	lin-53	NA	NA	NA	0	0	NA
WBGene00003037	lin-54	Q95QD7	prediction-disorder-mobidb_lite	73..136,415..435	0.195	85	435
WBGene00003041	lin-61	NA	NA	NA	0	0	NA
WBGene00003046	lir-3	O17862	prediction-disorder-mobidb_lite	50..71	0.077	22	284
WBGene00003048	lit-1	NA	NA	NA	0	0	NA
WBGene00003085	ccar-1	A0A0S4XR43	prediction-disorder-mobidb_lite	1..21,166..317,591..653,708..770,846..903,1082..1122,1134..1215	0.395	480	1215
WBGene00003087	lsy-2	Q9N5S3	prediction-disorder-mobidb_lite	1..37	0.101	37	365
WBGene00003102	mab-5	P10038	prediction-disorder-mobidb_lite	165..200	0.18	36	200
WBGene00003106	mab-9	P90971	prediction-disorder-mobidb_lite	33..66	0.098	34	346
WBGene00003114	mab-23	G5ECK3	prediction-disorder-mobidb_lite	58..93	0.206	36	175
WBGene00003148	mbf-1	Q9XTV4	prediction-disorder-mobidb_lite	40..63	0.154	24	156
WBGene00003161	mdf-2	NA	NA	NA	0	0	NA
WBGene00003163	mdl-1	G5EG44	prediction-disorder-mobidb_lite	71..105,189..213	0.214	60	281
WBGene00003164	mdt-6	Q9N337	prediction-disorder-mobidb_lite	166..250	0.34	85	250
WBGene00003167	mec-3	NA	NA	NA	0	0	NA
WBGene00003180	med-1	G5EF71	prediction-disorder-mobidb_lite	87..113	0.155	27	174
WBGene00003181	med-2	G5EF25	prediction-disorder-mobidb_lite	86..113	0.161	28	174
WBGene00003182	mef-2	Q9U325	prediction-disorder-mobidb_lite	90..112,193..217,258..283,312..340	0.303	103	340
WBGene00003210	mel-28	Q18508	prediction-disorder-mobidb_lite	945..994,1115..1784	0.404	720	1784
WBGene00003218	mep-1	Q21502	prediction-disorder-mobidb_lite	1..244,673..708,847..870	0.349	304	870
WBGene00003220	mes-2	O17514	prediction-disorder-mobidb_lite	1..33,749..773	0.075	58	773
WBGene00003222	mes-4	Q9NH52	prediction-disorder-mobidb_lite	1..68,688..847	0.254	228	898
WBGene00003224	mes-6	NA	NA	NA	0	0	NA
WBGene00003231	mex-6	Q09436	prediction-disorder-mobidb_lite	1..36,163..209,425..451	0.236	110	467
WBGene00003376	mls-1	NA	NA	NA	0	0	NA
WBGene00003377	mls-2	Q18533	prediction-disorder-mobidb_lite	1..78,139..209	0.437	149	341
WBGene00003378	mml-1	P41846	prediction-disorder-mobidb_lite	1..20,304..354,488..531,686..728	0.157	158	1009
WBGene00003380	mnm-2	Q17895	prediction-disorder-mobidb_lite	20..65	0.185	46	249
WBGene00003406	mrg-1	A7DTF0	prediction-disorder-mobidb_lite	75..113	0.116	39	337
WBGene00003423	msi-1	G5EFS2	prediction-disorder-mobidb_lite	1..48	0.15	48	320
WBGene00003480	klf-3	Q65ZG6	prediction-disorder-mobidb_lite	149..169,182..222	0.197	62	315
WBGene00003509	mxl-1	G5EEH5	prediction-disorder-mobidb_lite	1..44	0.355	44	124
WBGene00003510	mxl-2	Q9TZ70	prediction-disorder-mobidb_lite	1..58	0.283	58	205
WBGene00003511	mxl-3	Q18711	prediction-disorder-mobidb_lite	18..49	0.136	32	235
WBGene00003565	ncs-3	NA	NA	NA	0	0	NA
WBGene00003579	ndx-2	NA	NA	NA	0	0	NA
WBGene00003587	ned-8	NA	NA	NA	0	0	NA
WBGene00003588	nex-1	NA	NA	NA	0	0	NA
WBGene00003592	nfi-1	Q5H9N3	prediction-disorder-mobidb_lite	1..56,364..409,433..468,777..823	0.225	185	823
WBGene00003595	ngn-1	Q95XG7	prediction-disorder-mobidb_lite	1..54,164..184	0.408	75	184
WBGene00003600	nhr-1	Q21878	prediction-disorder-mobidb_lite	19..55	0.083	37	445
WBGene00003601	nhr-2	Q10902	prediction-disorder-mobidb_lite	57..112,138..184	0.218	103	472
WBGene00003602	nhr-3	Q9XTJ4	prediction-disorder-mobidb_lite	121..143	0.05	23	463
WBGene00003603	nhr-4	O45436	prediction-disorder-mobidb_lite	121..143	0.047	23	492
WBGene00003604	nhr-5	J7SEZ3	prediction-disorder-mobidb_lite	1..38,546..601	0.137	94	688
WBGene00003605	nhr-6	P41829	prediction-disorder-mobidb_lite	1..29,58..86,103..134,196..232,345..365	0.239	148	619
WBGene00003606	nhr-7	Q20765	prediction-disorder-mobidb_lite	427..465	0.073	39	536
WBGene00003607	nhr-8	Q9XYB7	prediction-disorder-mobidb_lite	1..21	0.037	21	560
WBGene00003609	nhr-10	NA	NA	NA	0	0	NA
WBGene00003610	nhr-11	Q23294	prediction-disorder-mobidb_lite	90..119,134..162	0.129	59	459
WBGene00003611	nhr-12	A5JYT1	prediction-disorder-mobidb_lite	1..37	0.081	37	456
WBGene00003612	nhr-13	Q9N4Q7	prediction-disorder-mobidb_lite	108..148	0.096	41	425
WBGene00003613	nhr-14	O02151	prediction-disorder-mobidb_lite	91..126	0.083	36	435
WBGene00003615	nhr-16	NA	NA	NA	0	0	NA
WBGene00003616	nhr-17	NA	NA	NA	0	0	NA
WBGene00003617	nhr-18	NA	NA	NA	0	0	NA
WBGene00003618	nhr-19	NA	NA	NA	0	0	NA
WBGene00003619	nhr-20	Q09565	prediction-disorder-mobidb_lite	125..182	0.127	58	457
WBGene00003620	nhr-21	NA	NA	NA	0	0	NA
WBGene00003621	nhr-22	Q09587	prediction-disorder-mobidb_lite	233..256	0.041	24	579
WBGene00003622	nhr-23	P41828	prediction-disorder-mobidb_lite	50..73	0.041	24	588
WBGene00003623	nhr-25	NA	NA	NA	0	0	NA
WBGene00003624	nhr-28	NA	NA	NA	0	0	NA
WBGene00003625	nhr-31	Q18192	prediction-disorder-mobidb_lite	43..77	0.06	35	583
WBGene00003626	nhr-32	Q21372	prediction-disorder-mobidb_lite	92..111	0.048	20	414
WBGene00003627	nhr-34	Q21006	prediction-disorder-mobidb_lite	29..65,222..266,582..631	0.209	132	631
WBGene00003628	nhr-35	Q17771	prediction-disorder-mobidb_lite	445..487	0.079	43	542
WBGene00003630	nhr-40	NA	NA	NA	0	0	NA
WBGene00003632	nhr-42	NA	NA	NA	0	0	NA
WBGene00003633	nhr-43	Q18299	prediction-disorder-mobidb_lite	125..154	0.067	30	449
WBGene00003634	nhr-44	NA	NA	NA	0	0	NA
WBGene00003635	nhr-45	Q19496	prediction-disorder-mobidb_lite	75..134	0.114	60	525
WBGene00003636	nhr-46	Q95QR2	prediction-disorder-mobidb_lite	268..288	0.036	21	576
WBGene00003637	nhr-47	Q17370	prediction-disorder-mobidb_lite	87..128	0.073	42	579
WBGene00003638	nhr-48	A0A5E4LZF8	prediction-disorder-mobidb_lite	59..101,212..231	0.076	63	833
WBGene00003639	nhr-49	O45666	prediction-disorder-mobidb_lite	109..152,188..217	0.148	74	501
WBGene00003640	nhr-50	O62031	prediction-disorder-mobidb_lite	68..107	0.111	40	359
WBGene00003643	nhr-53	NA	NA	NA	0	0	NA
WBGene00003644	nhr-54	NA	NA	NA	0	0	NA
WBGene00003645	nhr-55	O16962	prediction-disorder-mobidb_lite	1..20	0.047	20	424
WBGene00003646	nhr-56	NA	NA	NA	0	0	NA
WBGene00003647	nhr-57	NA	NA	NA	0	0	NA
WBGene00003648	nhr-58	NA	NA	NA	0	0	NA
WBGene00003649	nhr-59	NA	NA	NA	0	0	NA
WBGene00003651	nhr-61	O62389	prediction-disorder-mobidb_lite	1..23	0.056	23	412
WBGene00003652	nhr-62	O02279	prediction-disorder-mobidb_lite	169..195	0.052	27	515
WBGene00003653	nhr-63	NA	NA	NA	0	0	NA
WBGene00003654	nhr-64	A0A2C9C2W7	prediction-disorder-mobidb_lite	1..25	0.067	25	375
WBGene00003655	nhr-65	NA	NA	NA	0	0	NA
WBGene00003656	nhr-66	H2KYJ8	prediction-disorder-mobidb_lite	113..190,361..396,691..733	0.214	157	733
WBGene00003657	nhr-67	Q9XVV3	prediction-disorder-mobidb_lite	331..398	0.163	68	416
WBGene00003658	nhr-68	Q9XXM8	prediction-disorder-mobidb_lite	81..110	0.078	30	385
WBGene00003659	nhr-69	NA	NA	NA	0	0	NA
WBGene00003660	nhr-70	G5EEL3	prediction-disorder-mobidb_lite	90..112	0.059	23	389
WBGene00003661	nhr-71	Q9GTD4	prediction-disorder-mobidb_lite	82..124,168..189	0.112	65	579
WBGene00003664	nhr-74	Q9XVC7	prediction-disorder-mobidb_lite	105..126	0.07	22	316
WBGene00003668	nhr-78	Q20097	prediction-disorder-mobidb_lite	76..121	0.115	46	401
WBGene00003669	nhr-79	O18141	prediction-disorder-mobidb_lite	83..119	0.08	37	463
WBGene00003670	nhr-80	Q8ITW8	prediction-disorder-mobidb_lite	177..199	0.046	23	504
WBGene00003674	nhr-84	O45756	prediction-disorder-mobidb_lite	1..23	0.055	23	416
WBGene00003676	nhr-86	NA	NA	NA	0	0	NA
WBGene00003677	nhr-87	NA	NA	NA	0	0	NA
WBGene00003678	nhr-88	H2KZA1	prediction-disorder-mobidb_lite	1..23,108..146,430..459	0.155	92	593
WBGene00003680	nhr-90	NA	NA	NA	0	0	NA
WBGene00003681	nhr-91	Q9U2R6	prediction-disorder-mobidb_lite	50..69	0.042	20	474
WBGene00003682	nhr-92	NA	NA	NA	0	0	NA
WBGene00003683	nhr-93	NA	NA	NA	0	0	NA
WBGene00003684	nhr-94	NA	NA	NA	0	0	NA
WBGene00003685	nhr-95	NA	NA	NA	0	0	NA
WBGene00003686	nhr-96	NA	NA	NA	0	0	NA
WBGene00003687	nhr-97	Q9BJK5	prediction-disorder-mobidb_lite	1..22,112..135	0.105	46	439
WBGene00003688	nhr-98	NA	NA	NA	0	0	NA
WBGene00003689	nhr-99	NA	NA	NA	0	0	NA
WBGene00003690	nhr-100	NA	NA	NA	0	0	NA
WBGene00003691	nhr-101	NA	NA	NA	0	0	NA
WBGene00003692	nhr-102	NA	NA	NA	0	0	NA
WBGene00003693	nhr-103	NA	NA	NA	0	0	NA
WBGene00003694	nhr-104	NA	NA	NA	0	0	NA
WBGene00003695	nhr-105	Q86PJ4	prediction-disorder-mobidb_lite	1..26	0.061	26	429
WBGene00003696	nhr-106	NA	NA	NA	0	0	NA
WBGene00003697	nhr-107	NA	NA	NA	0	0	NA
WBGene00003698	nhr-108	NA	NA	NA	0	0	NA
WBGene00003699	nhr-109	NA	NA	NA	0	0	NA
WBGene00003700	nhr-110	NA	NA	NA	0	0	NA
WBGene00003702	nhr-112	NA	NA	NA	0	0	NA
WBGene00003704	nhr-114	G5EEM0	prediction-disorder-mobidb_lite	89..130	0.1	42	418
WBGene00003705	nhr-115	NA	NA	NA	0	0	NA
WBGene00003706	nhr-116	G5EE21	prediction-disorder-mobidb_lite	1..41,231..254	0.145	65	448
WBGene00003707	nhr-117	O44638	prediction-disorder-mobidb_lite	1..21	0.044	21	477
WBGene00003710	nhr-120	G5EET0	prediction-disorder-mobidb_lite	162..183	0.046	22	477
WBGene00003711	nhr-121	NA	NA	NA	0	0	NA
WBGene00003712	nhr-122	NA	NA	NA	0	0	NA
WBGene00003713	nhr-123	NA	NA	NA	0	0	NA
WBGene00003715	nhr-125	NA	NA	NA	0	0	NA
WBGene00003717	nhr-127	NA	NA	NA	0	0	NA
WBGene00003718	nhr-128	NA	NA	NA	0	0	NA
WBGene00003719	nhr-129	NA	NA	NA	0	0	NA
WBGene00003720	nhr-130	NA	NA	NA	0	0	NA
WBGene00003721	nhr-131	NA	NA	NA	0	0	NA
WBGene00003722	nhr-132	NA	NA	NA	0	0	NA
WBGene00003723	nhr-133	NA	NA	NA	0	0	NA
WBGene00003724	nhr-134	NA	NA	NA	0	0	NA
WBGene00003725	nhr-135	Q2V069	prediction-disorder-mobidb_lite	80..104	0.069	25	362
WBGene00003726	nhr-136	NA	NA	NA	0	0	NA
WBGene00003727	nhr-137	B3WFU1	prediction-disorder-mobidb_lite	28..57	0.069	30	432
WBGene00003728	nhr-138	Q95QT4	prediction-disorder-mobidb_lite	87..132	0.112	46	410
WBGene00003779	nob-1	G5EFY5	prediction-disorder-mobidb_lite	1..23,40..67	0.21	51	243
WBGene00003796	npp-10	G5EEH9	prediction-disorder-mobidb_lite	1..41,68..100,301..366,441..473,603..631	0.12	202	1678
WBGene00003821	nst-1	Q21086	prediction-disorder-mobidb_lite	29..50,461..508,525..556	0.183	102	556
WBGene00003825	ntl-2	Q95QZ4	prediction-disorder-mobidb_lite	1..20	0.054	20	367
WBGene00003826	ntl-3	G5EFX8	prediction-disorder-mobidb_lite	91..119,138..174,273..375,405..445,470..502	0.347	243	701
WBGene00003845	odd-1	NA	NA	NA	0	0	NA
WBGene00003846	odd-2	NA	NA	NA	0	0	NA
WBGene00003858	ogt-1	NA	NA	NA	0	0	NA
WBGene00003902	pab-1	Q9U302	prediction-disorder-mobidb_lite	478..552	0.116	75	646
WBGene00003912	pal-1	P34766	prediction-disorder-mobidb_lite	1..24,96..130,175..201	0.319	86	270
WBGene00003931	pat-4	NA	NA	NA	0	0	NA
WBGene00003933	pat-9	Q22829	prediction-disorder-mobidb_lite	1..25,191..235	0.149	70	470
WBGene00003937	pax-1	Q21272	prediction-disorder-mobidb_lite	26..58	0.128	33	257
WBGene00003939	pax-3	G5ED66	prediction-disorder-mobidb_lite	168..191	0.078	24	308
WBGene00003968	peb-1	A0A5S9MMK5	prediction-disorder-mobidb_lite	22..49,251..271	0.111	49	443
WBGene00003976	pes-1	G5EGC9	prediction-disorder-mobidb_lite	15..37,50..93	0.254	67	264
WBGene00004013	pha-4	Q17381	prediction-disorder-mobidb_lite	1..88,184..210,332..366	0.296	150	506
WBGene00004014	phb-1	NA	NA	NA	0	0	NA
WBGene00004016	phf-5	NA	NA	NA	0	0	NA
WBGene00004027	pie-1	Q94131	prediction-disorder-mobidb_lite	130..188	0.176	59	335
WBGene00004042	plk-1	P34331	prediction-disorder-mobidb_lite	1..24,604..649	0.108	70	649
WBGene00004077	pop-1	Q10666	prediction-disorder-mobidb_lite	1..39,250..288,318..351,378..438	0.395	173	438
WBGene00004096	pqm-1	G5EFY7	prediction-disorder-mobidb_lite	1..23	0.078	23	295
WBGene00004134	myrf-1	G5EFI7	prediction-disorder-mobidb_lite	29..143	0.124	115	931
WBGene00004166	pqn-85	Q95XZ5	prediction-disorder-mobidb_lite	1..27,150..170,464..483,495..514,523..551,585..615,669..708,2149..2176	0.099	216	2176
WBGene00004192	prx-2	NA	NA	NA	0	0	NA
WBGene00004203	swsn-1	H8ESF3	prediction-disorder-mobidb_lite	1..69,198..227,403..436,535..569,581..792	0.48	380	792
WBGene00004204	swsn-4	G5EF53	prediction-disorder-mobidb_lite	263..283,383..427,442..475,1098..1119,1136..1162,1287..1326,1382..1474	0.191	282	1474
WBGene00004205	psr-1	U4PBL8	prediction-disorder-mobidb_lite	358..416	0.142	59	416
WBGene00004302	ran-1	NA	NA	NA	0	0	NA
WBGene00004308	rap-2	NA	NA	NA	0	0	NA
WBGene00004319	rbr-2	Q23541	prediction-disorder-mobidb_lite	1..37,222..314,1375..1404	0.108	160	1477
WBGene00004320	rbx-1	NA	NA	NA	0	0	NA
WBGene00004322	rcq-5	Q19046	prediction-disorder-mobidb_lite	1..37,51..74,115..143,634..659	0.141	116	821
WBGene00004333	rec-8	Q9XUB3	prediction-disorder-mobidb_lite	374..418	0.058	45	781
WBGene00004334	ref-1	G5EEQ5	prediction-disorder-mobidb_lite	1..24,133..177,313..367	0.338	124	367
WBGene00004335	ref-2	Q7JNM3	prediction-disorder-mobidb_lite	225..270	0.146	46	315
WBGene00004343	rgr-1	Q03570	prediction-disorder-mobidb_lite	22..98,1434..1516	0.106	160	1516
WBGene00004355	rha-1	Q22307	prediction-disorder-mobidb_lite	584..621,1190..1239,1275..1301	0.088	115	1301
WBGene00004357	rho-1	NA	NA	NA	0	0	NA
WBGene00004371	rig-4	Q9N3X8	prediction-disorder-mobidb_lite	1036..1059,1137..1161,1857..1884,1918..1947,2080..2113,2164..2187,2202..2226,2285..2325	0.099	231	2325
WBGene00004393	rnt-1	G5EFQ5	prediction-disorder-mobidb_lite	237..301	0.216	65	301
WBGene00004411	rpc-1	NA	NA	NA	0	0	NA
WBGene00004735	sbp-1	Q9XX00	prediction-disorder-mobidb_lite	24..68,101..132,206..274,290..345,437..472	0.214	238	1113
WBGene00004737	scc-1	Q19325	prediction-disorder-mobidb_lite	292..311,495..527,619..645	0.124	80	645
WBGene00004745	sdc-1	A0A486WU44	prediction-disorder-mobidb_lite	1165..1203	0.032	39	1203
WBGene00004746	sdc-2	G5EBL3	prediction-disorder-mobidb_lite	1..28,1061..1110,1535..1554,2198..2227	0.043	128	2962
WBGene00004750	sea-1	O02073	prediction-disorder-mobidb_lite	38..76	0.104	39	376
WBGene00004751	sea-2	A0A0K3AUE4	prediction-disorder-mobidb_lite	72..252,271..364,451..499,538..601,681..712,784..854,882..906,975..1069,1083..1227,1246..1273,1333..1478,1569..1607,1624..1671,1769..1822	0.544	1071	1968
WBGene00004767	sel-10	Q93794	prediction-disorder-mobidb_lite	1..53	0.09	53	587
WBGene00004769	sel-12	P52166	prediction-disorder-mobidb_lite	275..331	0.128	57	444
WBGene00004771	sem-2	Q8T3B9	prediction-disorder-mobidb_lite	158..218,321..359	0.248	100	404
WBGene00004773	sem-4	G5EFF4	prediction-disorder-mobidb_lite	6..32,487..530,542..562,725..744	0.151	112	744
WBGene00004780	ser-7	NA	NA	NA	0	0	NA
WBGene00004786	sex-1	P41830	prediction-disorder-mobidb_lite	30..53,119..139,502..534	0.146	78	534
WBGene00004789	sgk-1	NA	NA	NA	0	0	NA
WBGene00004800	sir-2.1	Q21921	prediction-disorder-mobidb_lite	1..68,426..453	0.158	96	607
WBGene00004801	sir-2.2	NA	NA	NA	0	0	NA
WBGene00004803	sir-2.4	NA	NA	NA	0	0	NA
WBGene00004804	skn-1	P34707	prediction-disorder-mobidb_lite	1..29,158..184,421..451,467..557	0.286	178	623
WBGene00004806	skp-1	Q22836	prediction-disorder-mobidb_lite	1..58,210..254,313..352,376..416,421..440,508..535	0.434	232	535
WBGene00004856	sma-2	NA	NA	NA	0	0	NA
WBGene00004857	sma-3	P45896	prediction-disorder-mobidb_lite	136..190	0.14	55	393
WBGene00004858	sma-4	P45897	prediction-disorder-mobidb_lite	115..134	0.035	20	570
WBGene00004862	sma-9	Q7JM44	prediction-disorder-mobidb_lite	317..344,494..553,583..617,712..754,1323..1349,2029..2059,2085..2107,2219..2242	0.121	271	2242
WBGene00004949	sox-2	Q21305	prediction-disorder-mobidb_lite	24..63,202..239	0.276	78	283
WBGene00004950	sox-3	NA	NA	NA	0	0	NA
WBGene00005006	spr-1	Q18919	prediction-disorder-mobidb_lite	1..106,378..406	0.242	135	558
WBGene00005007	spr-2	Q7JMA9	prediction-disorder-mobidb_lite	227..313	0.278	87	313
WBGene00005008	spr-3	Q17768	prediction-disorder-mobidb_lite	337..359,419..440,469..501,652..684	0.162	111	684
WBGene00005010	spr-5	Q9XWP6	prediction-disorder-mobidb_lite	1..21,718..739	0.056	43	770
WBGene00005011	NA	NA	NA	NA	0	0	NA
WBGene00005014	spt-4	NA	NA	NA	0	0	NA
WBGene00005015	spt-5	Q21338	prediction-disorder-mobidb_lite	1..116,151..176,658..726,792..812,836..1004	0.332	401	1208
WBGene00005077	src-1	NA	NA	NA	0	0	NA
WBGene00005078	src-2	O45539	prediction-disorder-mobidb_lite	1..52	0.103	52	507
WBGene00006055	ssr-2	O02139	prediction-disorder-mobidb_lite	191..257,273..335	0.388	130	335
WBGene00006342	sup-37	H2KYB3	prediction-disorder-mobidb_lite	181..226,269..288,673..757,915..940	0.188	177	940
WBGene00006349	sur-2	Q10669	prediction-disorder-mobidb_lite	1374..1484,1567..1587	0.083	132	1587
WBGene00006380	tab-1	Q19937	prediction-disorder-mobidb_lite	25..48,178..197	0.223	44	197
WBGene00006382	taf-1	G5EGM3	prediction-disorder-mobidb_lite	1..65,248..275,429..488,1001..1024,1071..1098,1186..1213,1319..1391,1666..1744	0.221	385	1744
WBGene00006383	taf-2	Q9TYN3	prediction-disorder-mobidb_lite	1..53,1064..1086	0.07	76	1086
WBGene00006386	taf-5	G5EF68	prediction-disorder-mobidb_lite	1..21,253..278	0.073	47	648
WBGene00006392	taf-10	Q95ZS0	prediction-disorder-mobidb_lite	1..23	0.128	23	179
WBGene00006397	taf-13	Q17957	prediction-disorder-mobidb_lite	1..23	0.19	23	121
WBGene00006410	nck-1	NA	NA	NA	0	0	NA
WBGene00006443	pak-2	G5EFU0	prediction-disorder-mobidb_lite	183..208	0.05	26	522
WBGene00006445	tag-68	G5EDS9	prediction-disorder-mobidb_lite	61..89,155..180,204..239	0.219	91	415
WBGene00006462	tag-97	G5EC57	prediction-disorder-mobidb_lite	1..23,39..76,364..392	0.183	90	493
WBGene00006474	wdr-5.1	Q17963	prediction-disorder-mobidb_lite	1..70	0.186	70	376
WBGene00006481	plrg-1	G5EEL2	prediction-disorder-mobidb_lite	1..30,136..158	0.107	53	494
WBGene00006492	let-391	O01960	prediction-disorder-mobidb_lite	183..214	0.071	32	453
WBGene00006498	ten-1	H1ZUX0	prediction-disorder-mobidb_lite	58..78,158..178,280..307,323..354,729..767	0.05	141	2837
WBGene00006524	tap-1	NA	NA	NA	0	0	NA
WBGene00006542	tbp-1	P32085	prediction-disorder-mobidb_lite	1..78	0.229	78	340
WBGene00006543	tbx-2	Q19691	prediction-disorder-mobidb_lite	238..324,384..423	0.3	127	423
WBGene00006544	tbx-7	NA	NA	NA	0	0	NA
WBGene00006546	tbx-9	Q22289	prediction-disorder-mobidb_lite	192..227,265..292	0.219	64	292
WBGene00006547	tbx-11	Q20257	prediction-disorder-mobidb_lite	170..214	0.14	45	322
WBGene00006550	tbx-31	Q9TZL0	prediction-disorder-mobidb_lite	268..289,332..364	0.074	55	747
WBGene00006551	tbx-32	O61764	prediction-disorder-mobidb_lite	268..289	0.05	22	441
WBGene00006552	tbx-33	O45291	prediction-disorder-mobidb_lite	395..420	0.062	26	420
WBGene00006553	tbx-34	NA	NA	NA	0	0	NA
WBGene00006554	tbx-35	Q09376	prediction-disorder-mobidb_lite	204..236	0.102	33	325
WBGene00006555	tbx-36	NA	NA	NA	0	0	NA
WBGene00006556	tbx-37	Q9U2C9	prediction-disorder-mobidb_lite	193..228	0.115	36	313
WBGene00006557	tbx-38	Q9XVD5	prediction-disorder-mobidb_lite	193..225	0.109	33	303
WBGene00006560	tbx-41	NA	NA	NA	0	0	NA
WBGene00006571	tim-1	G5EDN3	prediction-disorder-mobidb_lite	798..825,1150..1291,1306..1335	0.148	200	1353
WBGene00006577	tlf-1	B2D6P4	prediction-disorder-mobidb_lite	145..190,235..262,456..479	0.193	98	508
WBGene00006580	tlp-1	G5EGF8	prediction-disorder-mobidb_lite	1..23,36..100,218..247,271..323	0.483	171	354
WBGene00006595	top-1	O17966	prediction-disorder-mobidb_lite	1..236	0.293	236	806
WBGene00006604	tra-1	P34708	prediction-disorder-mobidb_lite	1..103,170..202,363..397,594..682,875..896,1057..1110	0.303	336	1110
WBGene00006619	try-1	NA	NA	NA	0	0	NA
WBGene00006626	tsn-1	Q19328	prediction-disorder-mobidb_lite	1..22	0.024	22	914
WBGene00006648	ttb-1	O16991	prediction-disorder-mobidb_lite	47..66	0.065	20	306
WBGene00006652	ttx-1	Q9U2Z0	prediction-disorder-mobidb_lite	1..106,254..300,312..347	0.483	189	391
WBGene00006654	ttx-3	G5EE86	prediction-disorder-mobidb_lite	245..299,372..409	0.227	93	409
WBGene00006744	unc-4	P29506	prediction-disorder-mobidb_lite	43..68,143..164	0.19	48	252
WBGene00006751	unc-11	Q9XZI6	prediction-disorder-mobidb_lite	450..474	0.043	25	586
WBGene00006764	unc-27	Q9GYF1	prediction-disorder-mobidb_lite	1..41,190..242	0.388	94	242
WBGene00006766	unc-30	P52906	prediction-disorder-mobidb_lite	83..119	0.115	37	323
WBGene00006773	unc-37	O02482	prediction-disorder-mobidb_lite	143..228	0.141	86	612
WBGene00006775	unc-39	O17894	prediction-disorder-mobidb_lite	27..56,269..294	0.167	56	335
WBGene00006776	unc-40	G5EF96	prediction-disorder-mobidb_lite	612..658,829..853,940..970,1112..1136,1178..1275	0.16	226	1415
WBGene00006778	unc-42	NA	NA	NA	0	0	NA
WBGene00006779	unc-43	O62305	prediction-disorder-mobidb_lite	317..345,504..586	0.156	112	720
WBGene00006796	unc-62	Q9N5D6	prediction-disorder-mobidb_lite	40..59,216..270,293..313,328..397,455..503	0.381	215	564
WBGene00006818	unc-86	NA	NA	NA	0	0	NA
WBGene00006827	unc-98	Q19203	prediction-disorder-mobidb_lite	73..102	0.097	30	310
WBGene00006844	unc-120	Q18955	prediction-disorder-mobidb_lite	12..43,189..225	0.211	69	327
WBGene00006853	unc-130	Q18694	prediction-disorder-mobidb_lite	1..126,304..333	0.468	156	333
WBGene00006870	vab-3	G5EDS1	prediction-disorder-mobidb_lite	274..329	0.123	56	455
WBGene00006873	vab-7	Q93899	prediction-disorder-mobidb_lite	194..247	0.219	54	247
WBGene00006881	vab-15	Q09604	prediction-disorder-mobidb_lite	1..44	0.196	44	225
WBGene00006959	xbp-1	G5EE07	prediction-disorder-mobidb_lite	63..87	0.087	25	287
WBGene00006963	xpa-1	NA	NA	NA	0	0	NA
WBGene00006964	xrn-2	Q9U299	prediction-disorder-mobidb_lite	424..443,505..532,804..975	0.226	220	975
WBGene00006970	zag-1	G5EBU4	prediction-disorder-mobidb_lite	133..225,324..369,395..421,569..596	0.326	194	596
WBGene00007008	rfp-1	P34537	prediction-disorder-mobidb_lite	1..33,268..302	0.081	68	837
WBGene00007009	wwp-1	Q9N2Z7	prediction-disorder-mobidb_lite	1..31,155..198	0.094	75	794
WBGene00007012	mdt-4	Q23523	prediction-disorder-mobidb_lite	193..334	0.425	142	334
WBGene00007013	mdt-8	Q9U1W2	prediction-disorder-mobidb_lite	204..297	0.316	94	297
WBGene00007017	mdt-17	NA	NA	NA	0	0	NA
WBGene00007018	mdt-18	NA	NA	NA	0	0	NA
WBGene00007019	mdt-19	Q9N4F2	prediction-disorder-mobidb_lite	155..199	0.226	45	199
WBGene00007020	mdt-20	NA	NA	NA	0	0	NA
WBGene00007022	mdt-22	NA	NA	NA	0	0	NA
WBGene00007028	trr-1	G5EEV2	prediction-disorder-mobidb_lite	531..562,2659..2692	0.016	66	4064
WBGene00007029	mys-1	Q9TYU5	prediction-disorder-mobidb_lite	1..24,94..123	0.118	54	458
WBGene00007042	pbrm-1	G5EEY5	prediction-disorder-mobidb_lite	1..32,151..189,477..522,666..688,960..980,1395..1440,1628..1763	0.182	343	1883
WBGene00007048	nfx-1	Q18034	prediction-disorder-mobidb_lite	1..214,1024..1047,1078..1119	0.25	280	1119
WBGene00007053	chd-7	O61845	prediction-disorder-mobidb_lite	1..295,365..415,440..1055,1771..1839,2297..2322,2463..2494,2608..2661,2768..2788,2870..2901,2948..2967	0.41	1216	2967
WBGene00007058	dmd-6	O62159	prediction-disorder-mobidb_lite	7..37,101..163	0.2	94	470
WBGene00007105	NA	Q9U3S8	prediction-disorder-mobidb_lite	89..112,185..270	0.323	110	341
WBGene00007184	ctr-9	Q03560	prediction-disorder-mobidb_lite	935..1150	0.188	216	1150
WBGene00007223	NA	G5EDA6	prediction-disorder-mobidb_lite	1..31,53..73	0.712	52	73
WBGene00007242	madf-5	O45233	prediction-disorder-mobidb_lite	165..215,385..423	0.213	90	423
WBGene00007256	swsn-9	Q17581	prediction-disorder-mobidb_lite	1..145	0.228	145	636
WBGene00007277	asfl-1	Q17603	prediction-disorder-mobidb_lite	157..245	0.363	89	245
WBGene00007367	nhr-150	NA	NA	NA	0	0	NA
WBGene00007387	jmjd-5	NA	NA	NA	0	0	NA
WBGene00007388	folt-1	NA	NA	NA	0	0	NA
WBGene00007400	NA	NA	NA	NA	0	0	NA
WBGene00007413	pro-2	O17580	prediction-disorder-mobidb_lite	17..71,85..132,638..715	0.253	181	715
WBGene00007417	ceh-58	Q17792	prediction-disorder-mobidb_lite	53..84,218..240	0.168	55	327
WBGene00007433	swsn-7	Q09441	prediction-disorder-mobidb_lite	486..534,556..583,597..619,1134..1244	0.17	211	1244
WBGene00007434	arp-6	NA	NA	NA	0	0	NA
WBGene00007437	NA	NA	NA	NA	0	0	NA
WBGene00007496	npax-4	NA	NA	NA	0	0	NA
WBGene00007546	nhr-153	NA	NA	NA	0	0	NA
WBGene00007547	nhr-154	NA	NA	NA	0	0	NA
WBGene00007624	hrde-1	Q09249	prediction-disorder-mobidb_lite	1..51,298..375	0.125	129	1032
WBGene00007625	NA	Q09250	prediction-disorder-mobidb_lite	143..166	0.145	24	166
WBGene00007630	har-1	Q09254	prediction-disorder-mobidb_lite	1..64,86..109	0.571	88	154
WBGene00007704	mdt-21	NA	NA	NA	0	0	NA
WBGene00007706	NA	NA	NA	NA	0	0	NA
WBGene00007732	spe-44	Q18171	prediction-disorder-mobidb_lite	178..228,371..394	0.177	75	424
WBGene00007749	ceh-79	NA	NA	NA	0	0	NA
WBGene00007772	egrh-1	Q18250	prediction-disorder-mobidb_lite	1..25,96..152,232..308	0.345	159	461
WBGene00007776	dmd-4	Q18248	prediction-disorder-mobidb_lite	232..260	0.112	29	260
WBGene00007784	ruvb-1	O17607	prediction-disorder-mobidb_lite	1..23	0.048	23	476
WBGene00007877	nfki-1	G5EDE9	prediction-disorder-mobidb_lite	92..167,212..255,280..333	0.285	174	611
WBGene00007907	NA	NA	NA	NA	0	0	NA
WBGene00007932	zip-5	G5EBE5	prediction-disorder-mobidb_lite	1..31,48..71	0.255	55	216
WBGene00007943	NA	O17646	prediction-disorder-mobidb_lite	280..304,317..343,608..683,700..831	0.22	260	1181
WBGene00007953	hda-11	NA	NA	NA	0	0	NA
WBGene00007980	NA	P48322	prediction-disorder-mobidb_lite	1..37	0.057	37	654
WBGene00007984	irx-1	Q93348	prediction-disorder-mobidb_lite	1..27,176..292,340..377	0.483	182	377
WBGene00008007	NA	Q18512	prediction-disorder-mobidb_lite	1..34,105..130,149..192	0.373	104	279
WBGene00008081	athp-1	Q18605	prediction-disorder-mobidb_lite	336..359,373..399,626..668,814..917	0.172	198	1150
WBGene00008091	NA	G5EFT9	prediction-disorder-mobidb_lite	688..714	0.036	27	743
WBGene00008195	ceh-88	Q9XUG3	prediction-disorder-mobidb_lite	1..20	0.076	20	262
WBGene00008208	nhr-167	NA	NA	NA	0	0	NA
WBGene00008221	nhr-168	P91983	prediction-disorder-mobidb_lite	20..43,229..249	0.1	45	448
WBGene00008309	nhr-170	O45315	prediction-disorder-mobidb_lite	91..115	0.06	25	420
WBGene00008338	pafo-1	P90783	prediction-disorder-mobidb_lite	331..425	0.224	95	425
WBGene00008386	cdc-5L	G5EFC4	prediction-disorder-mobidb_lite	111..144,161..182,481..510	0.114	86	755
WBGene00008404	NA	Q18966	prediction-disorder-mobidb_lite	155..235	0.345	81	235
WBGene00008630	nhr-175	NA	NA	NA	0	0	NA
WBGene00008641	pch-2	NA	NA	NA	0	0	NA
WBGene00008682	lex-1	P54816	prediction-disorder-mobidb_lite	1..345,1110..1194	0.333	430	1291
WBGene00008683	repo-1	Q19335	prediction-disorder-mobidb_lite	1..22	0.099	22	222
WBGene00008830	nhr-176	NA	NA	NA	0	0	NA
WBGene00008882	NA	Q93520	prediction-disorder-mobidb_lite	1..99,156..217,333..363	0.138	192	1392
WBGene00008999	myrf-2	D9PTN5	prediction-disorder-mobidb_lite	161..293,688..731	0.175	177	1009
WBGene00009002	hint-1	NA	NA	NA	0	0	NA
WBGene00009050	NA	NA	NA	NA	0	0	NA
WBGene00009084	NA	Q19753	prediction-disorder-mobidb_lite	1..27,47..79,580..615,797..953	0.265	253	953
WBGene00009103	rtfo-1	G5EBY0	prediction-disorder-mobidb_lite	1..90,121..247,485..549,564..613	0.542	332	613
WBGene00009119	ndk-1	NA	NA	NA	0	0	NA
WBGene00009133	bed-3	Q19787	prediction-disorder-mobidb_lite	70..104,208..283,440..491	0.272	163	599
WBGene00009142	NA	Q93592	prediction-disorder-mobidb_lite	184..205	0.097	22	226
WBGene00009202	aptf-4	Q19863	prediction-disorder-mobidb_lite	25..49,150..182	0.119	58	486
WBGene00009203	aptf-3	Q19862	prediction-disorder-mobidb_lite	24..47,480..517	0.116	62	535
WBGene00009231	ceh-89	Q9XX95	prediction-disorder-mobidb_lite	1..72,149..175	0.566	99	175
WBGene00009329	NA	NA	NA	NA	0	0	NA
WBGene00009365	NA	Q19991	prediction-disorder-mobidb_lite	1..163,226..428,531..593,660..697	0.339	467	1378
WBGene00009367	NA	O62220	prediction-disorder-mobidb_lite	155..229	0.328	75	229
WBGene00009448	zfp-2	Q20082	prediction-disorder-mobidb_lite	95..119	0.059	25	422
WBGene00009461	madf-2	Q9XV35	prediction-disorder-mobidb_lite	174..230	0.197	57	290
WBGene00009484	NA	NA	NA	NA	0	0	NA
WBGene00009508	row-1	NA	NA	NA	0	0	NA
WBGene00009532	ccch-1	Q20155	prediction-disorder-mobidb_lite	69..89,172..194,264..285,317..383,429..450	0.337	155	460
WBGene00009537	ccch-2	NA	NA	NA	0	0	NA
WBGene00009553	hinf-1	O45494	prediction-disorder-mobidb_lite	34..114	0.15	81	541
WBGene00009584	drap-1	Q20237	prediction-disorder-mobidb_lite	27..51,261..331	0.29	96	331
WBGene00009672	NA	G5ECH1	prediction-disorder-mobidb_lite	1..25,105..124,172..216,454..477	0.141	114	809
WBGene00009743	sptf-1	Q93727	prediction-disorder-mobidb_lite	206..233	0.094	28	298
WBGene00009772	ztf-7	Q20448	prediction-disorder-mobidb_lite	1..160	0.261	160	614
WBGene00009834	lsy-27	O45526	prediction-disorder-mobidb_lite	126..177,226..250	0.308	77	250
WBGene00009899	efl-3	Q20619	prediction-disorder-mobidb_lite	35..65	0.052	31	600
WBGene00009923	NA	Q7YWZ7	prediction-disorder-mobidb_lite	265..291	0.093	27	291
WBGene00009924	cfp-1	Q9XUE7	prediction-disorder-mobidb_lite	95..156,453..508	0.232	118	508
WBGene00009937	lsl-1	NA	NA	NA	0	0	NA
WBGene00009939	ztf-11	O02274	prediction-disorder-mobidb_lite	24..117,181..218,453..485	0.306	165	539
WBGene00010012	saeg-1	Q20733	prediction-disorder-mobidb_lite	1..75,340..380,406..425,710..729	0.173	156	900
WBGene00010028	NA	NA	NA	NA	0	0	NA
WBGene00010061	NA	G5EEW5	prediction-disorder-mobidb_lite	1..177,277..299,516..535	0.202	220	1091
WBGene00010086	NA	NA	NA	NA	0	0	NA
WBGene00010137	ztf-26	G5ECP6	prediction-disorder-mobidb_lite	137..164,185..238	0.268	82	306
WBGene00010177	NA	G5EDE0	prediction-disorder-mobidb_lite	1..74,86..163	0.565	152	269
WBGene00010215	nhr-193	NA	NA	NA	0	0	NA
WBGene00010260	ddx-17	Q9XUW5	prediction-disorder-mobidb_lite	1..38,510..561	0.16	90	561
WBGene00010264	NA	B7WNA2	prediction-disorder-mobidb_lite	1..20	0.04	20	500
WBGene00010303	cri-3	NA	NA	NA	0	0	NA
WBGene00010369	chd-1	O17909	prediction-disorder-mobidb_lite	1..147,983..1019,1222..1269,1383..1461	0.213	311	1461
WBGene00010374	rga-5	O45611	prediction-disorder-mobidb_lite	850..873,924..980,1044..1066	0.078	104	1341
WBGene00010420	mcrs-1	G5ED60	prediction-disorder-mobidb_lite	1..81,430..478	0.272	130	478
WBGene00010425	lpin-1	Q9XXT5	prediction-disorder-mobidb_lite	126..172,202..485	0.417	331	794
WBGene00010496	sec-12	NA	NA	NA	0	0	NA
WBGene00010537	mys-2	A0A131MAV3	prediction-disorder-mobidb_lite	1..30,462..533	0.191	102	533
WBGene00010582	NA	Q9XUU8	prediction-disorder-mobidb_lite	630..653	0.035	24	686
WBGene00010620	NA	P90919	prediction-disorder-mobidb_lite	1..89,623..647	0.176	114	647
WBGene00010631	cash-1	A0A486WY88	prediction-disorder-mobidb_lite	1..23,95..119,180..207,253..285	0.16	109	681
WBGene00010704	NA	NA	NA	NA	0	0	NA
WBGene00010770	NA	G5EDL1	prediction-disorder-mobidb_lite	44..65,181..213,318..385	0.269	123	458
WBGene00010845	NA	G5EDG2	prediction-disorder-mobidb_lite	1..288,941..989	0.341	337	989
WBGene00010868	somi-1	A0A486WWJ9	prediction-disorder-mobidb_lite	179..251,352..377,513..582	0.29	169	582
WBGene00011002	nhr-205	NA	NA	NA	0	0	NA
WBGene00011066	ztf-15	Q21777	prediction-disorder-mobidb_lite	126..162,435..459	0.085	62	729
WBGene00011069	ceh-62	Q09602	prediction-disorder-mobidb_lite	103..144,178..247	0.269	112	416
WBGene00011097	nhr-206	NA	NA	NA	0	0	NA
WBGene00011098	nhr-207	NA	NA	NA	0	0	NA
WBGene00011099	nhr-208	NA	NA	NA	0	0	NA
WBGene00011100	nhr-209	NA	NA	NA	0	0	NA
WBGene00011111	snfc-5	Q21831	prediction-disorder-mobidb_lite	98..139	0.11	42	381
WBGene00011113	NA	Q21825	prediction-disorder-mobidb_lite	115..144	0.208	30	144
WBGene00011206	NA	Q21907	prediction-disorder-mobidb_lite	63..99	0.096	37	386
WBGene00011253	NA	O62349	prediction-disorder-mobidb_lite	1..23	0.059	23	391
WBGene00011315	mbr-1	G5EGQ5	prediction-disorder-mobidb_lite	235..278,304..338,393..433	0.277	120	433
WBGene00011367	snpc-3.4	NA	NA	NA	0	0	NA
WBGene00011396	nhr-271	NA	NA	NA	0	0	NA
WBGene00011520	nhr-213	NA	NA	NA	0	0	NA
WBGene00011575	madf-4	G5EGG9	prediction-disorder-mobidb_lite	152..184,235..264	0.191	63	329
WBGene00011601	zim-3	O18065	prediction-disorder-mobidb_lite	389..415	0.046	27	581
WBGene00011614	nfya-1	G5EEG1	prediction-disorder-mobidb_lite	1..160,344..414	0.479	231	482
WBGene00011661	ztf-27	G5EDA0	prediction-disorder-mobidb_lite	42..75,149..168	0.152	54	355
WBGene00011743	NA	Q94045	prediction-disorder-mobidb_lite	1..61	0.492	61	124
WBGene00011814	NA	NA	NA	NA	0	0	NA
WBGene00011824	NA	NA	NA	NA	0	0	NA
WBGene00011884	enol-1	NA	NA	NA	0	0	NA
WBGene00011923	chhy-1	NA	NA	NA	0	0	NA
WBGene00011924	NA	Q22676	prediction-disorder-mobidb_lite	1..93,297..319	0.364	116	319
WBGene00011925	NA	Q22677	prediction-disorder-mobidb_lite	1..83	0.344	83	241
WBGene00011926	sptf-2	Q22678	prediction-disorder-mobidb_lite	17..45	0.175	29	166
WBGene00011935	scrm-1	NA	NA	NA	0	0	NA
WBGene00011955	cdka-1	Q22695	prediction-disorder-mobidb_lite	1..53,66..99	0.244	87	356
WBGene00011956	NA	Q22696	prediction-disorder-mobidb_lite	49..106,294..316	0.256	81	316
WBGene00012000	NA	P52652	prediction-disorder-mobidb_lite	82..126	0.146	45	308
WBGene00012005	2001-06-01	G5ECU7	prediction-disorder-mobidb_lite	1..52,216..264	0.317	101	319
WBGene00012101	zip-10	Q22835	prediction-disorder-mobidb_lite	53..99	0.285	47	165
WBGene00012209	hmg-20	Q9XVG8	prediction-disorder-mobidb_lite	1..98,200..241	0.363	140	386
WBGene00012277	ccch-3	Q23170	prediction-disorder-mobidb_lite	1..94	0.47	94	200
WBGene00012298	prmt-7	NA	NA	NA	0	0	NA
WBGene00012317	ztf-6	G5EC77	prediction-disorder-mobidb_lite	92..160,174..198,282..307,328..351,461..480	0.342	164	480
WBGene00012330	zip-3	Q9XUK2	prediction-disorder-mobidb_lite	24..51,259..286	0.182	56	307
WBGene00012385	NA	Q9XWL0	prediction-disorder-mobidb_lite	282..350	0.152	69	454
WBGene00012405	ztf-25	O01709	prediction-disorder-mobidb_lite	126..174	0.201	49	244
WBGene00012435	flh-1	Q9XWR1	prediction-disorder-mobidb_lite	1..51	0.101	51	507
WBGene00012446	nhr-230	NA	NA	NA	0	0	NA
WBGene00012449	nhr-231	NA	NA	NA	0	0	NA
WBGene00012458	ash-2	A0A168H287	prediction-disorder-mobidb_lite	203..247	0.078	45	575
WBGene00012464	arrd-7	Q9XXI4	prediction-disorder-mobidb_lite	352..419	0.162	68	419
WBGene00012494	nhr-232	O62412	prediction-disorder-mobidb_lite	98..119	0.052	22	420
WBGene00012548	NA	Q9XWW3	prediction-disorder-mobidb_lite	1..42	0.318	42	132
WBGene00012549	NA	NA	NA	NA	0	0	NA
WBGene00012578	NA	Q9U2M8	prediction-disorder-mobidb_lite	32..63,94..134,187..296,313..373,403..447	0.37	289	781
WBGene00012584	ceh-100	Q7K714	prediction-disorder-mobidb_lite	1..51,86..105,454..486,653..695,919..1010,1131..1150,1219..1239,1268..1293	0.228	306	1345
WBGene00012639	fezf-1	NA	NA	NA	0	0	NA
WBGene00012674	bed-1	Q56VX2	prediction-disorder-mobidb_lite	226..255	0.079	30	380
WBGene00012703	nhr-145	NA	NA	NA	0	0	NA
WBGene00012704	mlt-3	Q9U2L2	prediction-disorder-mobidb_lite	319..338	0.051	20	392
WBGene00012735	sptf-3	Q9XW26	prediction-disorder-mobidb_lite	1..53,77..97,136..210,390..412	0.417	172	412
WBGene00012748	NA	NA	NA	NA	0	0	NA
WBGene00012757	NA	NA	NA	NA	0	0	NA
WBGene00012854	NA	F3Y5Q0	prediction-disorder-mobidb_lite	74..104,155..230	0.465	107	230
WBGene00012943	bed-2	A0A5K1IBA7	prediction-disorder-mobidb_lite	25..55,79..113,153..181,328..368,394..440	0.338	183	542
WBGene00012982	jmjd-2	Q9U297	prediction-disorder-mobidb_lite	1..21,42..61,435..475	0.089	82	922
WBGene00012988	ztf-22	Q9NAG7	prediction-disorder-mobidb_lite	188..226	0.087	39	448
WBGene00012994	NA	Q9U290	prediction-disorder-mobidb_lite	1..24,70..119,153..278,371..390,563..590,637..675	0.425	287	675
WBGene00013055	NA	NA	NA	NA	0	0	NA
WBGene00013100	zip-7	Q9NAE4	prediction-disorder-mobidb_lite	61..131	0.384	71	185
WBGene00013111	sta-1	NA	NA	NA	0	0	NA
WBGene00013147	eyg-1	O01996	prediction-disorder-mobidb_lite	25..53,260..314	0.268	84	314
WBGene00013178	NA	B1V8K4	prediction-disorder-mobidb_lite	119..143	0.117	25	214
WBGene00013189	NA	NA	NA	NA	0	0	NA
WBGene00013236	NA	Q9U239	prediction-disorder-mobidb_lite	1..29	0.227	29	128
WBGene00013240	NA	Q9U235	prediction-disorder-mobidb_lite	58..124,151..180,349..386	0.35	135	386
WBGene00013319	ccch-5	O18251	prediction-disorder-mobidb_lite	1..22	0.111	22	199
WBGene00013343	prp-6	Q9GRZ2	prediction-disorder-mobidb_lite	24..120	0.1	97	968
WBGene00013350	slr-2	NA	NA	NA	0	0	NA
WBGene00013354	snx-6	D9PTP5	prediction-disorder-mobidb_lite	1..87	0.182	87	478
WBGene00013383	aptf-2	G2HK15	prediction-disorder-mobidb_lite	29..49	0.057	21	367
WBGene00013405	tdpt-1	Q9XWG3	prediction-disorder-mobidb_lite	1..43	0.119	43	362
WBGene00013425	ceh-91	Q7K6J1	prediction-disorder-mobidb_lite	430..470,642..685	0.124	85	685
WBGene00013431	ceh-92	Q95Q08	prediction-disorder-mobidb_lite	31..72,290..309	0.085	62	729
WBGene00013438	ztf-29	Q95Q03	prediction-disorder-mobidb_lite	112..148,200..257,278..326	0.42	144	343
WBGene00013441	xpb-1	Q95PZ4	prediction-disorder-mobidb_lite	23..46,220..242	0.06	47	789
WBGene00013465	NA	Q86DA8	prediction-disorder-mobidb_lite	204..263,320..345,387..406,429..608	0.47	286	608
WBGene00013529	NA	NA	NA	NA	0	0	NA
WBGene00013583	ceh-51	Q9U1R1	prediction-disorder-mobidb_lite	128..154,209..234	0.226	53	234
WBGene00013584	nhr-243	NA	NA	NA	0	0	NA
WBGene00013604	NA	Q7YXD6	prediction-disorder-mobidb_lite	1..34	0.288	34	118
WBGene00013665	hlh-32	Q7YWS9	prediction-disorder-mobidb_lite	83..105	0.219	23	105
WBGene00013676	ekl-4	A8XQE0	prediction-disorder-mobidb_lite	9..36,456..488	0.125	61	488
WBGene00013717	madf-10	Q9XWS3	prediction-disorder-mobidb_lite	1..30	0.128	30	234
WBGene00013734	NA	Q9BHL4	prediction-disorder-mobidb_lite	13..33,53..75,409..430	0.153	66	430
WBGene00013736	NA	NA	NA	NA	0	0	NA
WBGene00013738	elpc-2	NA	NA	NA	0	0	NA
WBGene00013765	cdkr-3	NA	NA	NA	0	0	NA
WBGene00013766	prmt-1	NA	NA	NA	0	0	NA
WBGene00013792	NA	Q9U2S8	prediction-disorder-mobidb_lite	98..122,728..775	0.088	73	833
WBGene00013796	NA	NA	NA	NA	0	0	NA
WBGene00013859	NA	G5EBP5	prediction-disorder-mobidb_lite	1..50,215..241,524..553,2459..2480,3152..3172,4229..4274	0.045	196	4389
WBGene00013876	ceh-74	Q23269	prediction-disorder-mobidb_lite	65..85	0.083	21	252
WBGene00013878	atfs-1	Q23272	prediction-disorder-mobidb_lite	138..191,353..400	0.209	102	488
WBGene00013966	ztf-9	NA	NA	NA	0	0	NA
WBGene00013976	hizr-1	NA	NA	NA	0	0	NA
WBGene00013998	NA	G5EG49	prediction-disorder-mobidb_lite	302..328	0.062	27	433
WBGene00014060	NA	Q09663	prediction-disorder-mobidb_lite	404..423	0.043	20	461
WBGene00014123	elpc-3	NA	NA	NA	0	0	NA
WBGene00014131	sdz-38	NA	NA	NA	0	0	NA
WBGene00014193	nhr-247	NA	NA	NA	0	0	NA
WBGene00014208	NA	E9P860	prediction-disorder-mobidb_lite	211..339,545..566,583..672	0.099	241	2443
WBGene00014230	NA	Q09645	prediction-disorder-mobidb_lite	122..144	0.078	23	296
WBGene00014243	dcaf-1	Q21106	prediction-disorder-mobidb_lite	224..269,883..906,932..961,1384..1559,1566..1585,1641..1701	0.21	357	1701
WBGene00015062	trx-1	NA	NA	NA	0	0	NA
WBGene00015091	NA	O01441	prediction-disorder-mobidb_lite	1..28,172..199,393..412,442..578,606..779	0.497	387	779
WBGene00015138	NA	Q10938	prediction-disorder-mobidb_lite	130..151,259..290	0.131	54	413
WBGene00015147	NA	H2KY76	prediction-disorder-mobidb_lite	1..31	0.062	31	501
WBGene00015152	NA	A0A0K3AV78	prediction-disorder-mobidb_lite	1..20	1	20	20
WBGene00015184	djr-1.1	NA	NA	NA	0	0	NA
WBGene00015217	tes-1	NA	NA	NA	0	0	NA
WBGene00015285	gmeb-1	O17208	prediction-disorder-mobidb_lite	37..57,166..189,343..363	0.176	66	374
WBGene00015296	NA	Q17558	prediction-disorder-mobidb_lite	73..92,210..403	0.445	214	481
WBGene00015347	cids-1	NA	NA	NA	0	0	NA
WBGene00015395	nhr-147	NA	NA	NA	0	0	NA
WBGene00015396	nhr-148	NA	NA	NA	0	0	NA
WBGene00015451	NA	Q9GZC9	prediction-disorder-mobidb_lite	213..234	0.041	22	534
WBGene00015477	attf-4	Q11178	prediction-disorder-mobidb_lite	1..39,131..158,173..200,233..255,436..476	0.301	159	529
WBGene00015497	nhr-76	Q65CM0	prediction-disorder-mobidb_lite	24..66	0.09	43	480
WBGene00015513	snpc-1.1	Q17694	prediction-disorder-mobidb_lite	239..263	0.053	25	473
WBGene00015523	ztf-30	P34303	prediction-disorder-mobidb_lite	1..40	0.101	40	397
WBGene00015651	ceh-53	O44462	prediction-disorder-mobidb_lite	1..29,83..112	0.291	59	203
WBGene00015658	tsg-101	O76258	prediction-disorder-mobidb_lite	150..194,221..262	0.205	87	425
WBGene00015705	nhr-152	NA	NA	NA	0	0	NA
WBGene00015716	sox-4	A0A1N7SZG1	prediction-disorder-mobidb_lite	57..77,103..122	0.158	41	260
WBGene00015809	NA	Q18037	prediction-disorder-mobidb_lite	86..154	0.184	69	375
WBGene00015897	nhr-156	NA	NA	NA	0	0	NA
WBGene00015901	nhr-158	NA	NA	NA	0	0	NA
WBGene00015971	swsn-2.2	O02101	prediction-disorder-mobidb_lite	1..56	0.125	56	449
WBGene00015981	elt-7	O61924	prediction-disorder-mobidb_lite	1..20	0.101	20	198
WBGene00016019	NA	NA	NA	NA	0	0	NA
WBGene00016029	elf-1	H2KYY1	prediction-disorder-mobidb_lite	23..76,115..163	0.245	103	420
WBGene00016126	nhr-258	Q18190	prediction-disorder-mobidb_lite	92..113	0.055	22	398
WBGene00016139	ntl-9	NA	NA	NA	0	0	NA
WBGene00016154	NA	O01961	prediction-disorder-mobidb_lite	550..577	0.046	28	603
WBGene00016162	crh-2	Q4JFH9	prediction-disorder-mobidb_lite	46..104,119..149	0.256	90	351
WBGene00016197	pxl-1	Q09476	prediction-disorder-mobidb_lite	33..157	0.303	125	413
WBGene00016200	dpff-1	Q09477	prediction-disorder-mobidb_lite	108..204	0.261	97	372
WBGene00016269	NA	H2KYK3	prediction-disorder-mobidb_lite	1..58,90..121,182..203	0.314	112	357
WBGene00016323	NA	P91125	prediction-disorder-mobidb_lite	1..131	0.438	131	299
WBGene00016364	nhr-161	NA	NA	NA	0	0	NA
WBGene00016365	nhr-139	NA	NA	NA	0	0	NA
WBGene00016366	nhr-140	NA	NA	NA	0	0	NA
WBGene00016367	nhr-162	NA	NA	NA	0	0	NA
WBGene00016368	nhr-163	NA	NA	NA	0	0	NA
WBGene00016383	zgpa-1	Q18418	prediction-disorder-mobidb_lite	24..77,377..401	0.183	79	432
WBGene00016393	NA	NA	NA	NA	0	0	NA
WBGene00016408	prmt-5	P46580	prediction-disorder-mobidb_lite	1..39	0.053	39	734
WBGene00016562	NA	A0A078BS72	prediction-disorder-mobidb_lite	1..34,126..169,238..267,406..473,518..538,812..832	0.237	218	921
WBGene00016600	ets-5	Q18579	prediction-disorder-mobidb_lite	1..20	0.096	20	208
WBGene00016616	NA	NA	NA	NA	0	0	NA
WBGene00016622	mafr-1	NA	NA	NA	0	0	NA
WBGene00016712	NA	NA	NA	NA	0	0	NA
WBGene00016713	NA	NA	NA	NA	0	0	NA
WBGene00016750	let-611	Q8IG67	prediction-disorder-mobidb_lite	185..210	0.048	26	544
WBGene00016754	cebp-2	Q8IG69	prediction-disorder-mobidb_lite	1..60,79..100	0.82	82	100
WBGene00016865	ets-9	A0A4V0IK77	prediction-disorder-mobidb_lite	204..225	0.098	22	225
WBGene00016890	lst-5	Q8IG38	prediction-disorder-mobidb_lite	46..68	0.066	23	346
WBGene00016905	ztf-3	Q9N5V6	prediction-disorder-mobidb_lite	201..230	0.089	30	336
WBGene00016966	aipr-1	NA	NA	NA	0	0	NA
WBGene00016997	cebp-1	Q18909	prediction-disorder-mobidb_lite	163..319	0.492	157	319
WBGene00017046	utx-1	A0A131MBT2	prediction-disorder-mobidb_lite	1..20	0.017	20	1146
WBGene00017080	lec-12	NA	NA	NA	0	0	NA
WBGene00017082	NA	NA	NA	NA	0	0	NA
WBGene00017088	akir-1	Q966L3	prediction-disorder-mobidb_lite	96..150	0.252	55	218
WBGene00017137	pink-1	NA	NA	NA	0	0	NA
WBGene00017198	nhr-36	NA	NA	NA	0	0	NA
WBGene00017265	snpc-1.3	Q7JNN6	prediction-disorder-mobidb_lite	317..352	0.085	36	426
WBGene00017326	dmd-5	Q19291	prediction-disorder-mobidb_lite	116..182	0.239	67	280
WBGene00017352	NA	Q19306	prediction-disorder-mobidb_lite	1..22,215..239	0.197	47	239
WBGene00017406	sdz-12	Q9BLC4	prediction-disorder-mobidb_lite	183..203	0.064	21	330
WBGene00017423	NA	O76561	prediction-disorder-mobidb_lite	1..115,223..374	0.714	267	374
WBGene00017430	bcl-11	A9D4E4	prediction-disorder-mobidb_lite	1..45,57..103,236..259,309..349,435..465,580..599,650..694	0.365	253	694
WBGene00017472	cst-1	Q9NB31	prediction-disorder-mobidb_lite	1..27,367..416	0.155	77	497
WBGene00017503	nhr-177	NA	NA	NA	0	0	NA
WBGene00017510	nhr-178	O44635	prediction-disorder-mobidb_lite	98..121	0.057	24	421
WBGene00017512	nhr-179	NA	NA	NA	0	0	NA
WBGene00017513	NA	Q94184	prediction-disorder-mobidb_lite	1..37	0.236	37	157
WBGene00017535	atf-8	O16213	prediction-disorder-mobidb_lite	68..101,121..145	0.245	59	241
WBGene00017538	ceh-49	O16218	prediction-disorder-mobidb_lite	91..133	0.137	43	313
WBGene00017598	NA	O01521	prediction-disorder-mobidb_lite	136..159	0.114	24	210
WBGene00017601	ets-7	O01519	prediction-disorder-mobidb_lite	131..162	0.147	32	218
WBGene00017683	rbbp-5	NA	NA	NA	0	0	NA
WBGene00017687	ets-4	A8WFJ9	prediction-disorder-mobidb_lite	1..30,275..302	0.133	58	437
WBGene00017690	ceh-60	NA	NA	NA	0	0	NA
WBGene00017702	NA	NA	NA	NA	0	0	NA
WBGene00017735	did-2	NA	NA	NA	0	0	NA
WBGene00017755	zip-8	P46505	prediction-disorder-mobidb_lite	44..101	0.33	58	176
WBGene00017766	peli-1	NA	NA	NA	0	0	NA
WBGene00017778	nono-1	B3GWA1	prediction-disorder-mobidb_lite	1..96,375..562	0.505	284	562
WBGene00017787	nhr-141	NA	NA	NA	0	0	NA
WBGene00017961	nhr-180	NA	NA	NA	0	0	NA
WBGene00017967	ada-2	Q19953	prediction-disorder-mobidb_lite	220..362	0.24	143	596
WBGene00018000	NA	NA	NA	NA	0	0	NA
WBGene00018013	phf-10	Q2A950	prediction-disorder-mobidb_lite	1..37	0.083	37	447
WBGene00018064	cdc-73	Q9N5U5	prediction-disorder-mobidb_lite	124..159,306..326,332..351	0.149	77	517
WBGene00018071	NA	NA	NA	NA	0	0	NA
WBGene00018099	ztf-28	O76398	prediction-disorder-mobidb_lite	158..197	0.147	40	272
WBGene00018189	nhr-181	O16346	prediction-disorder-mobidb_lite	1..32	0.079	32	406
WBGene00018265	nhr-182	NA	NA	NA	0	0	NA
WBGene00018266	nhr-183	NA	NA	NA	0	0	NA
WBGene00018319	hda-6	A7LPD8	prediction-disorder-mobidb_lite	817..842	0.027	26	957
WBGene00018355	ceh-86	O17102	prediction-disorder-mobidb_lite	373..395,562..594,679..733	0.151	111	733
WBGene00018412	nhr-37	Q20389	prediction-disorder-mobidb_lite	94..124	0.074	31	417
WBGene00018415	nhr-184	NA	NA	NA	0	0	NA
WBGene00018430	nhr-142	J7SF93	prediction-disorder-mobidb_lite	1..23,129..153	0.109	48	441
WBGene00018433	ceh-82	NA	NA	NA	0	0	NA
WBGene00018446	ceh-83	O16749	prediction-disorder-mobidb_lite	1..92,285..306	0.21	114	543
WBGene00018474	cnep-1	NA	NA	NA	0	0	NA
WBGene00018541	nhr-186	NA	NA	NA	0	0	NA
WBGene00018622	nhr-190	NA	NA	NA	0	0	NA
WBGene00018636	NA	G4SGI5	prediction-disorder-mobidb_lite	302..374	0.195	73	374
WBGene00018700	lmd-3	H2L003	prediction-disorder-mobidb_lite	220..239,271..343	0.111	93	840
WBGene00018740	tra-4	Q20709	prediction-disorder-mobidb_lite	1..38	0.07	38	543
WBGene00018769	mnat-1	NA	NA	NA	0	0	NA
WBGene00018786	hmbx-1	Q9TYT0	prediction-disorder-mobidb_lite	291..345	0.13	55	424
WBGene00018836	NA	P34454	prediction-disorder-mobidb_lite	211..234	0.058	24	414
WBGene00018849	NA	Q9N5R9	prediction-disorder-mobidb_lite	435..477,491..515,927..1030	0.167	172	1030
WBGene00018959	NA	Q10127	prediction-disorder-mobidb_lite	17..76	0.128	60	468
WBGene00018966	NA	NA	NA	NA	0	0	NA
WBGene00018990	klf-1	Q9TZ64	prediction-disorder-mobidb_lite	371..407	0.074	37	497
WBGene00018998	flap-1	Q8MQ17	prediction-disorder-mobidb_lite	1..85,329..373	0.349	130	373
WBGene00019005	NA	O44734	prediction-disorder-mobidb_lite	1..77	0.287	77	268
WBGene00019011	NA	H2KYD4	prediction-disorder-mobidb_lite	180..231,249..271	0.088	75	856
WBGene00019108	chpf-2	NA	NA	NA	0	0	NA
WBGene00019115	nhr-195	NA	NA	NA	0	0	NA
WBGene00019116	nhr-143	NA	NA	NA	0	0	NA
WBGene00019217	athp-2	Q9N5L9	prediction-disorder-mobidb_lite	247..333,339..358,403..424,1192..1250,1265..1295	0.155	219	1412
WBGene00019327	zip-2	Q21148	prediction-disorder-mobidb_lite	217..277	0.198	61	308
WBGene00019521	dmd-7	O01582	prediction-disorder-mobidb_lite	170..205,222..242	0.127	57	449
WBGene00019537	NA	Q966I7	prediction-disorder-mobidb_lite	79..106	0.185	28	151
WBGene00019627	NA	Q09589	prediction-disorder-mobidb_lite	431..556	0.135	126	935
WBGene00019651	NA	NA	NA	NA	0	0	NA
WBGene00019691	NA	Q9N5H8	prediction-disorder-mobidb_lite	108..127,235..265	0.117	51	437
WBGene00019741	nhr-201	NA	NA	NA	0	0	NA
WBGene00019742	nhr-202	NA	NA	NA	0	0	NA
WBGene00019743	nhr-203	NA	NA	NA	0	0	NA
WBGene00019751	NA	Q21494	prediction-disorder-mobidb_lite	21..86,356..439	0.297	150	505
WBGene00019816	nhr-204	NA	NA	NA	0	0	NA
WBGene00019821	NA	NA	NA	NA	0	0	NA
WBGene00019824	NA	O44505	prediction-disorder-mobidb_lite	396..454	0.123	59	479
WBGene00019864	ceh-93	NA	NA	NA	0	0	NA
WBGene00019883	met-2	P34544	prediction-disorder-mobidb_lite	1..31,1113..1201	0.092	120	1304
WBGene00019947	htz-1	Q27511	prediction-disorder-mobidb_lite	1..23	0.164	23	140
WBGene00019960	ztf-16	H2L008	prediction-disorder-mobidb_lite	25..75,243..275,290..311,376..417	0.308	148	480
WBGene00020062	nhr-270	NA	NA	NA	0	0	NA
WBGene00020112	pfd-5	NA	NA	NA	0	0	NA
WBGene00020152	nhr-211	NA	NA	NA	0	0	NA
WBGene00020153	nhr-212	NA	NA	NA	0	0	NA
WBGene00020189	tfbm-1	NA	NA	NA	0	0	NA
WBGene00020196	NA	Q22122	prediction-disorder-mobidb_lite	149..322	0.54	174	322
WBGene00020214	attf-5	Q22173	prediction-disorder-mobidb_lite	116..136,224..245,311..340,410..431,449..488,506..582,633..653	0.145	233	1610
WBGene00020251	camt-1	H2KY84	prediction-disorder-mobidb_lite	252..277,390..411,1121..1185	0.095	113	1185
WBGene00020287	lsy-13	A3QMD7	prediction-disorder-mobidb_lite	115..168	0.219	54	247
WBGene00020320	NA	P91437	prediction-disorder-mobidb_lite	1..118	0.342	118	345
WBGene00020368	ast-1	Q22355	prediction-disorder-mobidb_lite	72..143	0.191	72	377
WBGene00020397	pcbd-1	NA	NA	NA	0	0	NA
WBGene00020399	ztf-4	Q9TZI2	prediction-disorder-mobidb_lite	311..367	0.155	57	367
WBGene00020422	NA	NA	NA	NA	0	0	NA
WBGene00020460	nhr-273	NA	NA	NA	0	0	NA
WBGene00020480	ssup-72	NA	NA	NA	0	0	NA
WBGene00020630	NA	O02169	prediction-disorder-mobidb_lite	141..168,183..234,613..674	0.192	142	738
WBGene00020647	pqbp-1.1	O16786	prediction-disorder-mobidb_lite	146..280	0.482	135	280
WBGene00020687	ruvb-2	NA	NA	NA	0	0	NA
WBGene00020748	nhr-221	NA	NA	NA	0	0	NA
WBGene00020763	ztf-18	B9ZSG9	prediction-disorder-mobidb_lite	667..707,735..798	0.132	105	798
WBGene00020823	NA	Q22798	prediction-disorder-mobidb_lite	107..137	0.226	31	137
WBGene00020849	nhr-225	NA	NA	NA	0	0	NA
WBGene00020850	nhr-226	NA	NA	NA	0	0	NA
WBGene00020851	nhr-227	NA	NA	NA	0	0	NA
WBGene00020852	nhr-228	NA	NA	NA	0	0	NA
WBGene00020930	hlh-30	H2KZZ2	prediction-disorder-mobidb_lite	1..150,170..214,240..265	0.422	221	524
WBGene00020942	NA	NA	NA	NA	0	0	NA
WBGene00021000	NA	H2L0N7	prediction-disorder-mobidb_lite	192..236	0.191	45	236
WBGene00021046	sedl-1	NA	NA	NA	0	0	NA
WBGene00021074	NA	NA	NA	NA	0	0	NA
WBGene00021082	zip-11	NA	NA	NA	0	0	NA
WBGene00021088	NA	NA	NA	NA	0	0	NA
WBGene00021112	NA	NA	NA	NA	0	0	NA
WBGene00021132	nfyb-1	O17286	prediction-disorder-mobidb_lite	318..403	0.213	86	403
WBGene00021205	NA	NA	NA	NA	0	0	NA
WBGene00021253	NA	NA	NA	NA	0	0	NA
WBGene00021254	NA	Q965P0	prediction-disorder-mobidb_lite	1..58	0.243	58	239
WBGene00021311	NA	C2BR94	prediction-disorder-mobidb_lite	296..317	0.037	22	599
WBGene00021369	siah-1	NA	NA	NA	0	0	NA
WBGene00021374	NA	NA	NA	NA	0	0	NA
WBGene00021417	nhr-236	NA	NA	NA	0	0	NA
WBGene00021446	hlh-33	Q9N410	prediction-disorder-mobidb_lite	1..33,242..270,290..326	0.243	99	407
WBGene00021521	nhr-287	NA	NA	NA	0	0	NA
WBGene00021522	nhr-274	U4PEZ8	prediction-disorder-mobidb_lite	35..55	0.066	21	317
WBGene00021552	zip-4	H2L0N3	prediction-disorder-mobidb_lite	1..20,143..205,238..257,273..318	0.469	149	318
WBGene00021610	nhr-237	NA	NA	NA	0	0	NA
WBGene00021611	nhr-238	NA	NA	NA	0	0	NA
WBGene00021636	pcaf-1	Q9N3S7	prediction-disorder-mobidb_lite	321..364	0.057	44	767
WBGene00021661	mbtr-1	NA	NA	NA	0	0	NA
WBGene00021679	NA	Q9N3P2	prediction-disorder-mobidb_lite	177..223	0.211	47	223
WBGene00021689	NA	V6CKC3	prediction-disorder-mobidb_lite	253..284	0.026	32	1245
WBGene00021704	NA	NA	NA	NA	0	0	NA
WBGene00021714	cyh-1	Q9N4U0	prediction-disorder-mobidb_lite	313..332	0.06	20	332
WBGene00021752	xpd-1	NA	NA	NA	0	0	NA
WBGene00021754	hpo-29	Q8WTL6	prediction-disorder-mobidb_lite	603..637	0.041	35	852
WBGene00021810	phf-15	Q9N3F6	prediction-disorder-mobidb_lite	1..73,676..726	0.167	124	741
WBGene00021846	ztf-23	NA	NA	NA	0	0	NA
WBGene00021848	nhr-239	NA	NA	NA	0	0	NA
WBGene00021904	NA	NA	NA	NA	0	0	NA
WBGene00021921	NA	Q9N368	prediction-disorder-mobidb_lite	1..157,561..580	0.305	177	580
WBGene00021938	NA	Q9N341	prediction-disorder-mobidb_lite	71..91	0.029	21	728
WBGene00022042	icd-2	Q86S66	prediction-disorder-mobidb_lite	1..59,132..153	0.415	81	195
WBGene00022056	ddx-35	Q9BKQ8	prediction-disorder-mobidb_lite	1..50	0.068	50	732
WBGene00022060	dmd-9	Q95XU1	prediction-disorder-mobidb_lite	119..169	0.201	51	254
WBGene00022139	tub-2	Q9BL53	prediction-disorder-mobidb_lite	555..575,604..642	0.069	60	869
WBGene00022141	chaf-2	Q95XL8	prediction-disorder-mobidb_lite	429..489	0.125	61	489
WBGene00022173	set-27	NA	NA	NA	0	0	NA
WBGene00022174	NA	NA	NA	NA	0	0	NA
WBGene00022182	swsn-3	Q9BL39	prediction-disorder-mobidb_lite	1..31,257..338	0.334	113	338
WBGene00022269	NA	Q9GUM5	prediction-disorder-mobidb_lite	1..41,73..147,221..274,346..369	0.419	194	463
WBGene00022278	rcor-1	Q95Y41	prediction-disorder-mobidb_lite	1..106	0.188	106	564
WBGene00022358	NA	A0A061ACQ8	prediction-disorder-mobidb_lite	149..178	0.041	30	724
WBGene00022378	NA	Q688Z3	prediction-disorder-mobidb_lite	518..545,576..595,706..825	0.204	168	825
WBGene00022395	ceh-76	NA	NA	NA	0	0	NA
WBGene00022448	pinn-1	NA	NA	NA	0	0	NA
WBGene00022463	elpc-1	NA	NA	NA	0	0	NA
WBGene00022473	bet-1	A0A5S9MPT0	prediction-disorder-mobidb_lite	1..22,141..245,369..418,594..842	0.497	426	857
WBGene00022554	duxl-1	P91547	prediction-disorder-mobidb_lite	1..85,147..224	0.379	163	430
WBGene00022592	klu-2	O02050	prediction-disorder-mobidb_lite	207..240	0.088	34	386
WBGene00022608	madf-9	H2KZH8	prediction-disorder-mobidb_lite	1..20,137..161,177..248	0.351	117	333
WBGene00022671	NA	NA	NA	NA	0	0	NA
WBGene00022681	NA	U4PR50	prediction-disorder-mobidb_lite	321..364	0.121	44	364
WBGene00022738	NA	Q23487	prediction-disorder-mobidb_lite	528..557	0.054	30	557
WBGene00022739	toe-1	Q23495	prediction-disorder-mobidb_lite	1183..1210	0.017	28	1650
WBGene00022762	NA	NA	NA	NA	0	0	NA
WBGene00022774	swsn-6	NA	NA	NA	0	0	NA
WBGene00022794	snu-23	P34670	prediction-disorder-mobidb_lite	1..22,142..217	0.452	98	217
WBGene00022795	NA	Q7Z142	prediction-disorder-mobidb_lite	43..63	0.104	21	202
WBGene00022805	nhr-256	A0A0K3AVF6	prediction-disorder-mobidb_lite	1..21	0.058	21	360
WBGene00022837	ceh-45	Q9N4L2	prediction-disorder-mobidb_lite	161..229	0.301	69	229
WBGene00022856	cth-2	P55216	prediction-disorder-mobidb_lite	32..55	0.061	24	392
WBGene00022861	dve-1	Q86MI0	prediction-disorder-mobidb_lite	295..314	0.043	20	468
WBGene00023284	NA	G4SI18	prediction-disorder-mobidb_lite	53..84	0.209	32	153
WBGene00023497	lin-15B	Q27395	prediction-disorder-mobidb_lite	1..22,48..67,618..660,738..769,1239..1281,1298..1350,1395..1440	0.18	259	1440
WBGene00043056	nfya-2	Q5ZEP9	prediction-disorder-mobidb_lite	1..27,163..261	0.448	126	281
WBGene00043705	egrh-2	U4PEI2	prediction-disorder-mobidb_lite	253..283	0.11	31	283
WBGene00044032	ceh-99	Q5FC44	prediction-disorder-mobidb_lite	1..20,288..371	0.213	104	489
WBGene00044068	syd-9	A0A5E4M3Q4	prediction-disorder-mobidb_lite	136..158,298..319,342..384,516..554	0.229	127	554
WBGene00044069	hat-1	NA	NA	NA	0	0	NA
WBGene00044070	set-18	NA	NA	NA	0	0	NA
WBGene00044072	ham-3	Q09646	prediction-disorder-mobidb_lite	1..53	0.119	53	446
WBGene00044260	NA	NA	NA	NA	0	0	NA
WBGene00044330	alr-1	Q21836	prediction-disorder-mobidb_lite	1..34,92..118,174..193,313..362	0.362	131	362
WBGene00044386	NA	NA	NA	NA	0	0	NA
WBGene00044508	nsy-7	H2KYW5	prediction-disorder-mobidb_lite	43..119,167..191,238..274	0.473	139	294
WBGene00044651	egrh-3	U4PLQ8	prediction-disorder-mobidb_lite	1..42,89..149,287..320	0.428	137	320
WBGene00044689	arid-1	A0A0K3AXH1	prediction-disorder-mobidb_lite	150..270,284..307,763..935,1095..1563,1628..1648	0.49	808	1648
WBGene00044699	nhr-286	NA	NA	NA	0	0	NA
WBGene00044791	bnc-1	Q1ZXU0	prediction-disorder-mobidb_lite	145..168	0.117	24	205
WBGene00044798	tbx-43	Q1T6W8	prediction-disorder-mobidb_lite	187..229	0.141	43	305
WBGene00045215	ceh-63	A3FPJ2	prediction-disorder-mobidb_lite	21..48,92..125	0.408	62	152
WBGene00045255	nhr-146	NA	NA	NA	0	0	NA
WBGene00045419	lsy-12	K8ERR8	prediction-disorder-mobidb_lite	1..37,279..491,843..903,927..1264,1286..1393,1431..1507	0.526	834	1585
WBGene00050941	NA	NA	NA	NA	0	0	NA
WBGene00270322	NA	NA	NA	NA	0	0	NA
