# Supplementary material for: Time-course swRNA-seq uncovers a hierarchical gene regulatory network in controlling the response-repair-remodeling after wounding
Source: Commun Biol. 2024 Jun 6;7:694. doi: 10.1038/s42003-024-06352-w (PMC11156874; doi:10.1038/s42003-024-06352-w)
Supplement: Supplementary file 10 — Supplementary Data 7 [file 42003_2024_6352_MOESM10_ESM.xlsx]

## Sheet: strains
Supplementary Data 7. Strains used in this study.
Strains	Source	Genotype
N2 Bristol	CGC	Wild type
SHX647	Outcross CF1794, received by T. Hubert from M. Hansen	Pdaf-16-DAF-16::GFP(muIs105)
RW10425	Chen Di Lab	stIs10116 [his-72(promoter)::his-24::mCherry + unc-119(+)]; stIs37 [pie-1(promoter)::mCherry::H2B + unc-119(+)]; stIs10389 [pha-4::GFP::TY1::3xFLAG].
SYS448	Zhuo Du Lab	ujIs113 (pie-1p::mCherry::H2B; nhr-2p::mCherry::his-24::let858 3’UTR; unc-119(+)) II; wgIs304 (fos-1::TY1::EGFP::3xFLAG(92C12) + unc-119(+))
SYS490	Zhuo Du Lab	pie-1p::mCherry::H2B::pie-1 3'UTR + nhr-2p::his-24::mCherry::let-858 3'UTR + unc-119(+)(ujIs113) ; daf-16::gfp KI(hq23) I
SYS280	Zhuo Du Lab	pie-1p::mCherry::H2B::pie-1 3'UTR(ujIs113) ; GFP-pqm-1 KI(dev60)
SYS558	Zhuo Du Lab	ujIs113 (pie-1p::mCherry::H2B; nhr-2p::mCherry::his-24::let858 3’UTR; unc-119(+)) II; wgIs399 (nhr-76::TY1::EGFP::3xFLAG + unc-119(+))
OP432	CGC	unc-119(tm4063) III ; zip::TY1::EGFP::3xFLAG(wgIs432)
SHX422	Meng et al., 2020	rde-1(ne219) V ; FRT-Pcol-19-myr::mKate2(zjuSi46) IV ; Pcol-19-RDE-1(juIs346) I
CZ14540	Chisholm AD Lab	Pcol-19-RDE-1(juIs346) I; rde-1(ne219) V
RB711	CGC	pqm-1(ok485)
CF1038	CGC	daf-16(mu86)
